# Supplementary material for: Comparative Proteomics of Salt-Tolerant and Salt-Sensitive Maize Inbred Lines to Reveal the Molecular Mechanism of Salt Tolerance
Source: Int J Mol Sci. 2019 Sep 24;20(19):4725. doi: 10.3390/ijms20194725 (PMC6801879; doi:10.3390/ijms20194725)
Supplement: Supplementary file 1 [file ijms-20-04725-s001.zip]

Archive with 11 entries (10 files):
- ijms-546735-supplementary-final/
- ijms-546735-supplementary-final/Supplementary Legend.docx
- ijms-546735-supplementary-final/Supplementary Table 1.xlsx
- ijms-546735-supplementary-final/Supplementary Table 2.xlsx
- ijms-546735-supplementary-final/Supplementary Table 3.xlsx
- ijms-546735-supplementary-final/Supplementary Table 4.xlsx
- ijms-546735-supplementary-final/Supplementary Table 5.xlsx
- ijms-546735-supplementary-final/Supplementary Table 6.xlsx
- ijms-546735-supplementary-final/Supplementary Table 7.xlsx
- ijms-546735-supplementary-final/Supplementary Table 8.xlsx
- ijms-546735-supplementary-final/Supplementary Table 9.xlsx
