# Supplementary material for: Comparative Proteomics of Salt-Tolerant and Salt-Sensitive Maize Inbred Lines to Reveal the Molecular Mechanism of Salt Tolerance
Source: Int J Mol Sci. 2019 Sep 24;20(19):4725. doi: 10.3390/ijms20194725 (PMC6801879; doi:10.3390/ijms20194725)
Supplement: Supplementary file 1 [file ijms-20-04725-s001.zip › ijms-546735-supplementary-final/Supplementary Table 2.xlsx]

## Sheet: P138-T-VS-P138-CK_Up
Supplementary Table 2 Proteins UP-regulated in P138 seedling roots
No.	Protein_ID	Mean±SD	Pvalue_P138-T-VS-P138-CK	Swissprot Accession	Swissprot Description	Tremble Accession	Tremble Description	COG Function-Description	COG Function-Categories	KEGG(ko_id|rank|evalue|score|identity|ko_definition)	GO Biological_Process	GO Molecular_Function	GO Cellular_Component
21	tr|B6TJS3|B6TJS3_MAIZE	1.62±0.384	0.03393	sp|Q96MF6|CQ10A_HUMAN	Coenzyme Q-binding protein COQ10 homolog A, mitochondrial OS=Homo sapiens GN=COQ10A PE=2 SV=2	tr|B6TJS3|B6TJS3_MAIZE	Protein COQ10 A OS=Zea mays PE=2 SV=1	Ribosome association toxin PasT (RatA) of the RatAB toxin-antitoxin module	Translation, ribosomal structure and biogenesis	K18588|1|3e-175|485|zma:100283591| coenzyme Q-binding protein COQ10			GO:0005739//mitochondrion
31	tr|K7VPY4|K7VPY4_MAIZE	1.58±0.386	0.04156	sp|Q8LFD1|LPP3_ARATH	Putative lipid phosphate phosphatase 3, chloroplastic OS=Arabidopsis thaliana GN=LPP3 PE=2 SV=1	tr|B4FXW0|B4FXW0_MAIZE	Uncharacterized protein OS=Zea mays PE=2 SV=1	-	-	K18693|1|2e-47|156|bdi:100838994| diacylglycerol diphosphate phosphatase / phosphatidate phosphatase [EC:3.1.3.81 3.1.3.4]	GO:0008152//metabolic process;GO:0006950//response to stress	GO:0003824//catalytic activity	GO:0005886//plasma membrane
61	tr|B6U9W1|B6U9W1_MAIZE	1.53±0.396	0.04134	-	-	tr|B6U9W1|B6U9W1_MAIZE	Uroporphyrinogen-III synthase OS=Zea mays GN=100278507 PE=2 SV=1	Uroporphyrinogen-III synthase	Coenzyme transport and metabolism	-	GO:0033014//tetrapyrrole biosynthetic process	GO:0004852//uroporphyrinogen-III synthase activity	-
84	tr|B4FYN6|B4FYN6_MAIZE	1.21±0.058	0.004184	sp|Q8LFC0|IDH1_ARATH	Isocitrate dehydrogenase [NAD] regulatory subunit 1, mitochondrial OS=Arabidopsis thaliana GN=IDH1 PE=1 SV=2	tr|B4FYN6|B4FYN6_MAIZE	Uncharacterized protein OS=Zea mays PE=2 SV=1	Isocitrate/isopropylmalate dehydrogenase	Energy production and conversion;Amino acid transport and metabolism	K00030|1|0.0|685|zma:100274026| isocitrate dehydrogenase (NAD+) [EC:1.1.1.41]	GO:0006099//tricarboxylic acid cycle;GO:0006102//isocitrate metabolic process	GO:0051287//NAD binding;GO:0000287//magnesium ion binding;GO:0004449//isocitrate dehydrogenase (NAD+) activity;GO:0008270//zinc ion binding	GO:0005739//mitochondrion
94	tr|A0A1D6NI46|A0A1D6NI46_MAIZE	1.25±0.178	0.04546	sp|Q9LUC5|C7A15_ARATH	Cytochrome P450 72A15 OS=Arabidopsis thaliana GN=CYP72A15 PE=2 SV=1	tr|A0A1D6NI46|A0A1D6NI46_MAIZE	Cytochrome P450 family 72 subfamily A polypeptide 8 OS=Zea mays GN=ZEAMMB73_Zm00001d044147 PE=3 SV=1	Cytochrome P450	Secondary metabolites biosynthesis, transport and catabolism;Defense mechanisms	K07428|1|8e-140|414|sot:102584840| cytochrome P450 family 4 subfamily X [EC:1.14.14.1]!K07426|2|1e-139|414|cam:101499206| cytochrome P450 family 4 subfamily B polypeptide 1 [EC:1.14.14.1]	GO:0055114//oxidation-reduction process	GO:0020037//heme binding;GO:0016705//oxidoreductase activity, acting on paired donors, with incorporation or reduction of molecular oxygen;GO:0004497//monooxygenase activity;GO:0005506//iron ion binding;GO:0009055//electron carrier activity	GO:0005783//endoplasmic reticulum
98	tr|A0A1D6E228|A0A1D6E228_MAIZE	1.24±0.134	0.02922	sp|Q9M1R2|SYPC_ARATH	Proline--tRNA ligase, cytoplasmic OS=Arabidopsis thaliana GN=At3g62120 PE=1 SV=1	tr|A0A1D6E225|A0A1D6E225_MAIZE	Proline--tRNA ligase cytoplasmic OS=Zea mays GN=ZEAMMB73_Zm00001d002585 PE=3 SV=1	Prolyl-tRNA synthetase	Translation, ribosomal structure and biogenesis	K01881|1|0.0|907|sbi:SORBI_07g025100| prolyl-tRNA synthetase [EC:6.1.1.15]	GO:0006433//prolyl-tRNA aminoacylation	GO:0004827//proline-tRNA ligase activity;GO:0005524//ATP binding	GO:0005737//cytoplasm;GO:0016020//membrane
129	tr|B4G256|B4G256_MAIZE	1.26±0.116	0.01497	sp|P82953|LECH_HORVV	Horcolin OS=Hordeum vulgare subsp. vulgare PE=1 SV=2	tr|B4G256|B4G256_MAIZE	Dirigent protein OS=Zea mays GN=ZEAMMB73_Zm00001d005472 PE=2 SV=1	Predicted 5' DNA nuclease, flap endonuclease-1-like, helix-3-turn-helix (H3TH) domain	Replication, recombination and repair	K04506|1|2e-08|57.8|bdi:104583002| E3 ubiquitin-protein ligase SIAH1 [EC:2.3.2.27]!K19027|2|2e-06|53.9|smo:SELMODRAFT_443317| zinc finger FYVE domain-containing protein 26	-	-	-
178	tr|A0A1D6IN01|A0A1D6IN01_MAIZE	1.51±0.235	0.01715	sp|A5H452|PER70_MAIZE	Peroxidase 70 OS=Zea mays GN=PER70 PE=1 SV=1	tr|A0A1D6IN01|A0A1D6IN01_MAIZE	Peroxidase OS=Zea mays GN=ZEAMMB73_Zm00001d022458 PE=3 SV=1	-	-	K00430|1|0.0|504|zma:100125639| peroxidase [EC:1.11.1.7]	GO:0042744//hydrogen peroxide catabolic process;GO:0055114//oxidation-reduction process	GO:0046872//metal ion binding;GO:0020037//heme binding;GO:0004601//peroxidase activity	GO:0005576//extracellular region
205	tr|A0A1D6E672|A0A1D6E672_MAIZE	1.29±0.149	0.02091	sp|Q8RXU4|THA1_ARATH	Probable low-specificity L-threonine aldolase 1 OS=Arabidopsis thaliana GN=THA1 PE=1 SV=1	tr|A0A1D6E672|A0A1D6E672_MAIZE	Putative low-specificity L-threonine aldolase 1 OS=Zea mays GN=100272842 PE=4 SV=1	Threonine aldolase	Amino acid transport and metabolism	K01620|1|1e-143|410|zma:100272842| threonine aldolase [EC:4.1.2.48]	GO:0006567//threonine catabolic process	GO:0030170//pyridoxal phosphate binding;GO:0004793//threonine aldolase activity	-
220	tr|A0A1D6F6D8|A0A1D6F6D8_MAIZE	1.21±0.111	0.02752	sp|Q9SD53|Y3720_ARATH	UPF0481 protein At3g47200 OS=Arabidopsis thaliana GN=At3g47200 PE=2 SV=1	tr|A0A1D6F6D8|A0A1D6F6D8_MAIZE	UPF0481 protein OS=Zea mays GN=103648046 PE=4 SV=1	-	-	K06997|1|2e-22|104|ats:F775_00912| PLP dependent protein	-	-	-
243	tr|A0A1D6M6H6|A0A1D6M6H6_MAIZE	1.25±0.103	0.01277	-	-	tr|A0A1D6M6H6|A0A1D6M6H6_MAIZE	Putative replication protein OS=Zea mays GN=ZEAMMB73_Zm00001d038463 PE=4 SV=1	-	-	K07466|1|2e-79|261|zma:103649263| replication factor A1!K15255|3|1e-30|125|osa:4335569| ATP-dependent DNA helicase PIF1 [EC:3.6.4.12]			GO:0016023//cytoplasmic membrane-bounded vesicle;GO:0005739//mitochondrion
378	tr|A0A1D6GJA9|A0A1D6GJA9_MAIZE	1.36±0.138	0.008833	-	-	tr|A0A1D6GJ94|A0A1D6GJ94_MAIZE	Putative serine/threonine protein kinase IREH1 OS=Zea mays GN=100383454 PE=4 SV=1	-	-	-	GO:0044238//primary metabolic process;GO:0044260//cellular macromolecule metabolic process;GO:0016310//phosphorylation	GO:0004672//protein kinase activity;GO:0000166//nucleotide binding	GO:0005739//mitochondrion;GO:0005694//chromosome
382	tr|A0A1D6E534|A0A1D6E534_MAIZE	1.52±0.33	0.0358	sp|P84516|PER1_SORBI	Cationic peroxidase SPC4 OS=Sorghum bicolor GN=Sb03g046810 PE=1 SV=2	tr|A0A1D6E534|A0A1D6E534_MAIZE	Peroxidase 12 OS=Zea mays GN=ZEAMMB73_Zm00001d002902 PE=3 SV=1	-	-	K00430|1|5e-71|224|ats:F775_21233| peroxidase [EC:1.11.1.7]	GO:0006979//response to oxidative stress;GO:0055114//oxidation-reduction process	GO:0046872//metal ion binding;GO:0020037//heme binding;GO:0004601//peroxidase activity	GO:0016023//cytoplasmic membrane-bounded vesicle
450	tr|A0A1D6NI59|A0A1D6NI59_MAIZE	1.8±0.465	0.02348	sp|Q9LUC5|C7A15_ARATH	Cytochrome P450 72A15 OS=Arabidopsis thaliana GN=CYP72A15 PE=2 SV=1	tr|A0A1D6NI59|A0A1D6NI59_MAIZE	Cytochrome P450 11 OS=Zea mays GN=100272761 PE=3 SV=1	Cytochrome P450	Secondary metabolites biosynthesis, transport and catabolism;Defense mechanisms	K07426|1|8e-177|510|cam:101499206| cytochrome P450 family 4 subfamily B polypeptide 1 [EC:1.14.14.1]!K07428|2|3e-173|501|sot:102584840| cytochrome P450 family 4 subfamily X [EC:1.14.14.1]	GO:0022900//electron transport chain	GO:0009055//electron carrier activity;GO:0004497//monooxygenase activity;GO:0005506//iron ion binding;GO:0020037//heme binding;GO:0016705//oxidoreductase activity, acting on paired donors, with incorporation or reduction of molecular oxygen	GO:0016023//cytoplasmic membrane-bounded vesicle;GO:0005783//endoplasmic reticulum
478	tr|A0A1D6IR88|A0A1D6IR88_MAIZE	1.34±0.217	0.04352	sp|Q8GWR1|AAAS_ARATH	Aladin OS=Arabidopsis thaliana GN=AAAS PE=1 SV=1	tr|A0A1D6IR88|A0A1D6IR88_MAIZE	Aladin OS=Zea mays GN=100383460 PE=4 SV=1	-	-	K14320|1|2e-139|400|zma:100383460| aladin	GO:0008152//metabolic process	GO:0003824//catalytic activity	-
493	tr|A0A1D6JZD6|A0A1D6JZD6_MAIZE	1.55±0.186	0.005289	sp|Q10MX3|ASNS1_ORYSJ	Asparagine synthetase [glutamine-hydrolyzing] 1 OS=Oryza sativa subsp. japonica GN=Os03g0291500 PE=2 SV=1	tr|A0A1D6JZD6|A0A1D6JZD6_MAIZE	Asparagine synthetase3 OS=Zea mays GN=100192350 PE=4 SV=1	Asparagine synthetase B (glutamine-hydrolyzing)	Amino acid transport and metabolism	K01953|1|0.0|1081|zma:100192350| asparagine synthase (glutamine-hydrolysing) [EC:6.3.5.4]	GO:0006355//regulation of transcription, DNA-templated;GO:0006541//glutamine metabolic process;GO:0070981//L-asparagine biosynthetic process	GO:0003677//DNA binding;GO:0005524//ATP binding;GO:0004066//asparagine synthase (glutamine-hydrolyzing) activity	-
532	tr|B4FPU2|B4FPU2_MAIZE	1.35±0.071	0.001517	-	-	tr|B4FPU2|B4FPU2_MAIZE	Cox19-like CHCH family protein OS=Zea mays GN=100272713 PE=2 SV=1	-	-	-	-	-	-
768	tr|B6TKJ6|B6TKJ6_MAIZE	1.42±0.113	0.003273	sp|Q9M2Z1|BAME2_ARATH	Leucine-rich repeat receptor-like serine/threonine-protein kinase BAM2 OS=Arabidopsis thaliana GN=BAM2 PE=1 SV=1	tr|B6TKJ6|B6TKJ6_MAIZE	Receptor-like protein kinase OS=Zea mays PE=2 SV=1	Leucine-rich repeat (LRR) protein	Transcription	K20718|1|3e-18|91.3|gra:105773443| LRR receptor-like serine/threonine-protein kinase ERECTA [EC:2.7.11.1]	GO:0016310//phosphorylation	GO:0016301//kinase activity	GO:0016023//cytoplasmic membrane-bounded vesicle
772	tr|B4FU37|B4FU37_MAIZE	1.26±0.076	0.004305	sp|Q9LSU0|PSA3_ORYSJ	Proteasome subunit alpha type-3 OS=Oryza sativa subsp. japonica GN=PAG1 PE=2 SV=1	tr|B4FU37|B4FU37_MAIZE	Proteasome subunit alpha type OS=Zea mays PE=2 SV=1	20S proteasome, alpha and beta subunits	Posttranslational modification, protein turnover, chaperones	K02727|1|3e-171|475|zma:100283094| 20S proteasome subunit alpha 7 [EC:3.4.25.1]	GO:0009409//response to cold;GO:0046686//response to cadmium ion;GO:0006511//ubiquitin-dependent protein catabolic process	GO:0004298//threonine-type endopeptidase activity	GO:0005773//vacuole;GO:0019773//proteasome core complex, alpha-subunit complex;GO:0005886//plasma membrane;GO:0005634//nucleus;GO:0048046//apoplast
781	tr|B6TBS1|B6TBS1_MAIZE	1.3±0.136	0.01422	sp|P16157|ANK1_HUMAN	Ankyrin-1 OS=Homo sapiens GN=ANK1 PE=1 SV=3	tr|B6TBS1|B6TBS1_MAIZE	Ankyrin-1 OS=Zea mays PE=2 SV=1	Chromosome segregation ATPase	Cell cycle control, cell division, chromosome partitioning	K07151|1|4e-60|216|ats:F775_52478| dolichyl-diphosphooligosaccharide--protein glycosyltransferase [EC:2.4.99.18]!K09553|2|2e-30|121|zma:103645493| stress-induced-phosphoprotein 1!K06694|4|1e-19|91.7|rcu:8289145| 26S proteasome non-ATPase regulatory subunit 10	-	-	-
832	tr|C0PHI0|C0PHI0_MAIZE	1.27±0.139	0.02301	sp|A2ZVI7|CDPK1_ORYSJ	Calcium-dependent protein kinase 1 OS=Oryza sativa subsp. japonica GN=CPK1 PE=2 SV=1	tr|C0PHI0|C0PHI0_MAIZE	Calcium-dependent protein kinase 3 OS=Zea mays GN=100383602 PE=2 SV=1	PASTA domain, binds beta-lactams	Cell wall/membrane/envelope biogenesis	K13412|1|0.0|981|zma:100383602| calcium-dependent protein kinase [EC:2.7.11.1]	GO:0006468//protein phosphorylation;GO:0009651//response to salt stress;GO:0010359//regulation of anion channel activity;GO:0010119//regulation of stomatal movement;GO:0009738//abscisic acid-activated signaling pathway	GO:0004674//protein serine/threonine kinase activity;GO:0005509//calcium ion binding;GO:0005524//ATP binding	GO:0005773//vacuole;GO:0005886//plasma membrane
833	tr|A0A1D6EDG1|A0A1D6EDG1_MAIZE	1.28±0.109	0.01185	-	-	tr|A0A1D6EDG1|A0A1D6EDG1_MAIZE	U11/U12 small nuclear ribonucleoprotein 48 kDa protein OS=Zea mays GN=100279189 PE=4 SV=1	-	-	K13156|1|1e-136|402|zma:100279189| U11/U12 small nuclear ribonucleoprotein 48 kDa protein	-	-	-
858	tr|B4FVE5|B4FVE5_MAIZE	1.21±0.1	0.01825	sp|Q8VXY7|ENT1_ARATH	Equilibrative nucleotide transporter 1 OS=Arabidopsis thaliana GN=ENT1 PE=1 SV=1	tr|B4FVE5|B4FVE5_MAIZE	Equilibrative nucleotide transporter 1 OS=Zea mays GN=ZEAMMB73_Zm00001d024294 PE=2 SV=1	-	-	K15014|1|0.0|693|zma:100282071| solute carrier family 29 (equilibrative nucleoside transporter), member 1/2/3	GO:0015858//nucleoside transport	GO:0010174//nucleoside transmembrane transporter activity, against a concentration gradient	GO:0016023//cytoplasmic membrane-bounded vesicle;GO:0005886//plasma membrane;GO:0016021//integral component of membrane;GO:0005739//mitochondrion
860	tr|A0A1D6DZ88|A0A1D6DZ88_MAIZE	1.39±0.242	0.03805	sp|Q9FL28|FLS2_ARATH	LRR receptor-like serine/threonine-protein kinase FLS2 OS=Arabidopsis thaliana GN=FLS2 PE=1 SV=1	tr|A0A1D6DZ88|A0A1D6DZ88_MAIZE	LRR receptor-like serine/threonine-protein kinase FLS2 OS=Zea mays GN=103645931 PE=3 SV=1	Leucine-rich repeat (LRR) protein	Transcription	K13420|1|0.0|2083|zma:103645931| LRR receptor-like serine/threonine-protein kinase FLS2 [EC:2.7.11.1]	GO:0006468//protein phosphorylation	GO:0005524//ATP binding;GO:0004674//protein serine/threonine kinase activity	GO:0016023//cytoplasmic membrane-bounded vesicle
909	tr|K7UY34|K7UY34_MAIZE	1.4±0.219	0.02666	sp|Q9M1E7|TET3_ARATH	Tetraspanin-3 OS=Arabidopsis thaliana GN=TET3 PE=1 SV=1	tr|K7UY34|K7UY34_MAIZE	Tetraspanin-3 OS=Zea mays GN=ZEAMMB73_Zm00001d010982 PE=3 SV=1	-	-	K17294|1|2e-57|188|ppp:PHYPADRAFT_142394| tetraspanin-4!K17345|2|6e-52|174|smo:SELMODRAFT_231326| tetraspanin-5			GO:0016023//cytoplasmic membrane-bounded vesicle;GO:0016021//integral component of membrane;GO:0005886//plasma membrane
912	tr|C0PF94|C0PF94_MAIZE	1.48±0.313	0.04065	sp|Q6H849|NRL4_ORYSJ	Bifunctional nitrilase/nitrile hydratase NIT4 OS=Oryza sativa subsp. japonica GN=NIT4 PE=2 SV=1	tr|A0A1D6HE90|A0A1D6HE90_MAIZE	Nitrilase1 OS=Zea mays GN=542573 PE=4 SV=1	Predicted amidohydrolase	General function prediction only	K01501|1|5e-90|268|zma:542573| nitrilase [EC:3.5.5.1]	GO:0009617//response to bacterium;GO:0046686//response to cadmium ion;GO:0009970//cellular response to sulfate starvation;GO:0051410//detoxification of nitrogen compound;GO:0019499//cyanide metabolic process	GO:0047427//cyanoalanine nitrilase activity;GO:0080109//indole-3-acetonitrile nitrile hydratase activity;GO:0047558//3-cyanoalanine hydratase activity;GO:0080061//indole-3-acetonitrile nitrilase activity	GO:0005886//plasma membrane;GO:0009507//chloroplast;GO:0048046//apoplast
980	tr|A0A1D6N1H4|A0A1D6N1H4_MAIZE	1.26±0.164	0.03988	sp|P17817|P5CR_SOYBN	Pyrroline-5-carboxylate reductase OS=Glycine max PE=2 SV=1	tr|A0A1D6N1H4|A0A1D6N1H4_MAIZE	Pyrroline-5-carboxylate reductase OS=Zea mays GN=606449 PE=3 SV=1	Pyrroline-5-carboxylate reductase	Amino acid transport and metabolism	K00286|1|9e-161|451|zma:606449| pyrroline-5-carboxylate reductase [EC:1.5.1.2]	GO:0006561//proline biosynthetic process;GO:0009408//response to heat;GO:0009651//response to salt stress;GO:0055114//oxidation-reduction process	GO:0004735//pyrroline-5-carboxylate reductase activity;GO:0000166//nucleotide binding	GO:0016023//cytoplasmic membrane-bounded vesicle;GO:0005618//cell wall;GO:0009536//plastid
1001	tr|B6SNF9|B6SNF9_MAIZE	1.26±0.135	0.02653	sp|A7NY33|PER4_VITVI	Peroxidase 4 OS=Vitis vinifera GN=GSVIVT00023967001 PE=1 SV=1	tr|B6SNF9|B6SNF9_MAIZE	Peroxidase OS=Zea mays PE=2 SV=1	-	-	K00430|1|0.0|583|zma:100280862| peroxidase [EC:1.11.1.7]	GO:0006979//response to oxidative stress;GO:0055114//oxidation-reduction process	GO:0046872//metal ion binding;GO:0020037//heme binding;GO:0004601//peroxidase activity	GO:0016023//cytoplasmic membrane-bounded vesicle
1070	tr|B6UDC2|B6UDC2_MAIZE	1.34±0.128	0.008974	sp|Q9LV35|AIP12_ARATH	Actin-interacting protein 1-2 OS=Arabidopsis thaliana GN=AIP1-2 PE=2 SV=1	tr|B6UDC2|B6UDC2_MAIZE	Actin-interacting protein 1-2 OS=Zea mays GN=100192950 PE=2 SV=1	Uncharacterized conserved protein, contains CHAT domain	Function unknown	K14855|1|3e-16|85.5|brp:103846991| ribosome assembly protein 4	-	-	-
1071	tr|A0A1D6JYY3|A0A1D6JYY3_MAIZE	1.25±0.064	0.003633	sp|Q10N20|MPK5_ORYSJ	Mitogen-activated protein kinase 5 OS=Oryza sativa subsp. japonica GN=MPK5 PE=1 SV=1	tr|A0A1D6JYY3|A0A1D6JYY3_MAIZE	Mitogen-activated protein kinase OS=Zea mays GN=ZEAMMB73_Zm00001d028711 PE=4 SV=1	Protein chain release factor B	Translation, ribosomal structure and biogenesis	K20536|1|0.0|655|zma:100272353| mitogen-activated protein kinase 3 [EC:2.7.11.24]	GO:0009611//response to wounding;GO:0010200//response to chitin;GO:0010120//camalexin biosynthetic process;GO:0009617//response to bacterium;GO:0000169//activation of MAPK activity involved in osmosensory signaling pathway;GO:2000038//regulation of stomatal complex development;GO:0006970//response to osmotic stress;GO:0000165//MAPK cascade;GO:0009409//response to cold;GO:2000037//regulation of st…	GO:0004707//MAP kinase activity;GO:0005524//ATP binding	-
1081	tr|A0A1D6FBI4|A0A1D6FBI4_MAIZE	1.66±0.227	0.006208	sp|Q9QZE7|TSNAX_MOUSE	Translin-associated protein X OS=Mus musculus GN=Tsnax PE=1 SV=1	tr|A0A1D6FBI4|A0A1D6FBI4_MAIZE	Translin family protein OS=Zea mays GN=100381878 PE=4 SV=1	Predicted RNA- or ssDNA-binding protein, translin family	General function prediction only	K14005|1|5e-11|64.7|bna:106431817| protein transport protein SEC31		GO:0043565//sequence-specific DNA binding	-
1089	tr|A0A1D6LBB2|A0A1D6LBB2_MAIZE	1.23±0.127	0.03496	sp|Q9XID3|Y1343_ARATH	G-type lectin S-receptor-like serine/threonine-protein kinase At1g34300 OS=Arabidopsis thaliana GN=At1g34300 PE=2 SV=1	tr|A0A1D6LBB2|A0A1D6LBB2_MAIZE	G-type lectin S-receptor-like serine/threonine-protein kinase OS=Zea mays GN=103644303 PE=4 SV=1	PASTA domain, binds beta-lactams	Cell wall/membrane/envelope biogenesis	K04733|1|3e-144|431|gmx:100305429| interleukin-1 receptor-associated kinase 4 [EC:2.7.11.1]	GO:0048544//recognition of pollen;GO:0006468//protein phosphorylation	GO:0005524//ATP binding;GO:0004674//protein serine/threonine kinase activity	GO:0005886//plasma membrane
1094	tr|C4J6K6|C4J6K6_MAIZE	1.43±0.131	0.004223	sp|Q9LUJ4|PP248_ARATH	Pentatricopeptide repeat-containing protein At3g22670, mitochondrial OS=Arabidopsis thaliana GN=At3g22670 PE=2 SV=1	tr|C4J6K6|C4J6K6_MAIZE	Uncharacterized protein OS=Zea mays PE=2 SV=1	-	-	K17964|1|9e-18|89.0|smo:SELMODRAFT_424099| leucine-rich PPR motif-containing protein, mitochondrial!K17710|5|2e-14|78.6|bvg:104890729| pentatricopeptide repeat domain-containing protein 1	-	-	-
1120	tr|A0A1D6J6P3|A0A1D6J6P3_MAIZE	1.22±0.14	0.03839	-	-	tr|A0A1D6J6P3|A0A1D6J6P3_MAIZE	Sec23/sec24 transport family protein OS=Zea mays GN=103641619 PE=4 SV=1	-	-	K14007|1|1e-42|161|cre:CHLREDRAFT_195690| protein transport protein SEC24	GO:0006886//intracellular protein transport;GO:0006888//ER to Golgi vesicle-mediated transport	GO:0008270//zinc ion binding	GO:0030127//COPII vesicle coat
1144	tr|A0A1D6Q5N4|A0A1D6Q5N4_MAIZE	1.44±0.255	0.02882	sp|Q6H849|NRL4_ORYSJ	Bifunctional nitrilase/nitrile hydratase NIT4 OS=Oryza sativa subsp. japonica GN=NIT4 PE=2 SV=1	tr|A0A1D6Q5N4|A0A1D6Q5N4_MAIZE	Nitrilase2 OS=Zea mays GN=542093 PE=4 SV=1	Predicted amidohydrolase	General function prediction only	K13035|1|0.0|624|zma:542093| beta-cyano-L-alanine hydratase/nitrilase [EC:3.5.5.4 4.2.1.65]	GO:0009617//response to bacterium;GO:0046686//response to cadmium ion;GO:0009970//cellular response to sulfate starvation;GO:0051410//detoxification of nitrogen compound;GO:0019499//cyanide metabolic process	GO:0047427//cyanoalanine nitrilase activity;GO:0080109//indole-3-acetonitrile nitrile hydratase activity;GO:0047558//3-cyanoalanine hydratase activity;GO:0080061//indole-3-acetonitrile nitrilase activity	GO:0005886//plasma membrane;GO:0009507//chloroplast;GO:0048046//apoplast
1158	tr|B4FX06|B4FX06_MAIZE	1.24±0.108	0.0159	sp|A5UMN6|DADD_METS3	5'-deoxyadenosine deaminase OS=Methanobrevibacter smithii (strain ATCC 35061 / DSM 861 / OCM 144 / PS) GN=dadD PE=3 SV=1	tr|B4FX06|B4FX06_MAIZE	Uncharacterized protein OS=Zea mays PE=2 SV=1	Cytosine/adenosine deaminase or related metal-dependent hydrolase	Nucleotide transport and metabolism;General function prediction only	K11806|1|1e-16|81.3|obr:102706581| WD repeat and SOF domain-containing protein 1!K01487|2|2e-12|73.2|cre:CHLREDRAFT_57990| guanine deaminase [EC:3.5.4.3]		GO:0016810//hydrolase activity, acting on carbon-nitrogen (but not peptide) bonds	-
1210	tr|B6SPY9|B6SPY9_MAIZE	1.68±0.489	0.04951	sp|Q2W2J2|RL4_MAGSA	50S ribosomal protein L4 OS=Magnetospirillum magneticum (strain AMB-1 / ATCC 700264) GN=rplD PE=3 SV=1	tr|A0A1D6L861|A0A1D6L861_MAIZE	50S ribosomal protein L4 OS=Zea mays GN=ZEAMMB73_Zm00001d034509 PE=3 SV=1	Ribosomal protein L4	Translation, ribosomal structure and biogenesis	K02926|1|0.0|568|zma:100280943| large subunit ribosomal protein L4	GO:0006412//translation	GO:0003735//structural constituent of ribosome	GO:0005840//ribosome;GO:0005739//mitochondrion
1212	tr|B4FQW1|B4FQW1_MAIZE	1.27±0.141	0.02412	sp|Q9LTA3|U91C1_ARATH	UDP-glycosyltransferase 91C1 OS=Arabidopsis thaliana GN=UGT91C1 PE=2 SV=1	tr|B4FQW1|B4FQW1_MAIZE	Glycosyltransferase OS=Zea mays GN=100272814 PE=2 SV=1	UDP:flavonoid glycosyltransferase YjiC, YdhE family	Carbohydrate transport and metabolism	K18823|1|6e-72|238|aip:107622299| soyasaponin III rhamnosyltransferase [EC:2.4.1.273]	GO:0008152//metabolic process	GO:0016758//transferase activity, transferring hexosyl groups	-
1245	tr|Q8GZP9|Q8GZP9_MAIZE	1.24±0.114	0.01899	sp|Q0DGG8|SAT5_ORYSJ	Probable serine acetyltransferase 5 OS=Oryza sativa subsp. japonica GN=SAT5 PE=2 SV=2	tr|Q8GZP9|Q8GZP9_MAIZE	Satase isoform III OS=Zea mays PE=2 SV=1	Serine acetyltransferase	Amino acid transport and metabolism	K00640|1|3e-126|364|zma:542499| serine O-acetyltransferase [EC:2.3.1.30]		GO:0016740//transferase activity	GO:0005737//cytoplasm
1295	tr|B4FI12|B4FI12_MAIZE	1.68±0.415	0.03227	sp|Q8K2L8|TPC12_MOUSE	Trafficking protein particle complex subunit 12 OS=Mus musculus GN=Trappc12 PE=1 SV=2	tr|B4FI12|B4FI12_MAIZE	Uncharacterized protein OS=Zea mays PE=2 SV=1	-	-	K20309|1|1e-171|482|zma:100194254| trafficking protein particle complex subunit 12	-	-	-
1348	tr|B8A1R5|B8A1R5_MAIZE	1.45±0.134	0.004237	sp|Q9FNU2|AB25B_ORYSJ	ABC transporter B family member 25 OS=Oryza sativa subsp. japonica GN=OsABCB25 PE=2 SV=1	tr|B8A1R5|B8A1R5_MAIZE	ABC transporter B family member 27 OS=Zea mays GN=100285409 PE=2 SV=1	ABC-type multidrug transport system, ATPase and permease component	Defense mechanisms	K05657|1|0.0|929|gra:105779820| ATP-binding cassette, subfamily B (MDR/TAP), member 10!K05656|4|4e-131|406|cvr:CHLNCDRAFT_36050| ATP-binding cassette, subfamily B (MDR/TAP), member 9	GO:0055085//transmembrane transport;GO:0006200//ATP catabolic process;GO:0010044//response to aluminum ion	GO:0042626//ATPase activity, coupled to transmembrane movement of substances;GO:0005524//ATP binding	GO:0016021//integral component of membrane;GO:0000325//plant-type vacuole;GO:0043190//ATP-binding cassette (ABC) transporter complex;GO:0005774//vacuolar membrane;GO:0005886//plasma membrane
1379	tr|A0A1D6LAB1|A0A1D6LAB1_MAIZE	1.5±0.367	0.04734	-	-	tr|A0A1D6LAB1|A0A1D6LAB1_MAIZE	S-adenosyl-L-methionine-dependent methyltransferase superfamily protein OS=Zea mays GN=100193746 PE=4 SV=1	-	-	-	-	-	-
1392	tr|C4J3F1|C4J3F1_MAIZE	1.45±0.288	0.04004	-	-	tr|C4J3F1|C4J3F1_MAIZE	Uncharacterized protein OS=Zea mays PE=2 SV=1	-	-	-	-	-	-
1429	tr|A0A1D6IB98|A0A1D6IB98_MAIZE	1.66±0.242	0.006994	sp|Q93ZY2|ROGF1_ARATH	Rop guanine nucleotide exchange factor 1 OS=Arabidopsis thaliana GN=ROPGEF1 PE=1 SV=2	tr|A0A1D6IB98|A0A1D6IB98_MAIZE	Rop guanine nucleotide exchange factor 1 OS=Zea mays GN=100194277 PE=4 SV=1	-	-	K20826|1|3e-135|429|crb:CARUB_v10007341mg| RNA polymerase II-associated protein 1!K10418|2|3e-74|243|brp:103871225| dynein light chain LC8-type	GO:0016310//phosphorylation	GO:0016301//kinase activity;GO:0005089//Rho guanyl-nucleotide exchange factor activity	GO:0009536//plastid
1445	tr|C0P9S2|C0P9S2_MAIZE	1.23±0.081	0.00861	sp|Q8W034|RNP1_ARATH	Heterogeneous nuclear ribonucleoprotein 1 OS=Arabidopsis thaliana GN=RNP1 PE=1 SV=1	tr|C0P9S2|C0P9S2_MAIZE	Heterogeneous nuclear ribonucleoprotein 1 OS=Zea mays GN=100382683 PE=2 SV=1	RNA recognition motif (RRM) domain	Translation, ribosomal structure and biogenesis	K14411|1|1e-153|446|zma:100382683| RNA-binding protein Musashi		GO:0003676//nucleic acid binding;GO:0000166//nucleotide binding	-
1457	tr|K7V1V9|K7V1V9_MAIZE	1.29±0.134	0.01702	sp|Q9ZVI9|PECT1_ARATH	Ethanolamine-phosphate cytidylyltransferase OS=Arabidopsis thaliana GN=PECT1 PE=1 SV=1	tr|K7V1V9|K7V1V9_MAIZE	Ethanolamine-phosphate cytidylyltransferase OS=Zea mays GN=103654297 PE=4 SV=1	Glycerol-3-phosphate cytidylyltransferase, cytidylyltransferase family	Cell wall/membrane/envelope biogenesis	K00967|1|0.0|757|zma:103654297| ethanolamine-phosphate cytidylyltransferase [EC:2.7.7.14]	GO:0009058//biosynthetic process	GO:0016779//nucleotidyltransferase activity	GO:0016023//cytoplasmic membrane-bounded vesicle
1467	tr|B6UF78|B6UF78_MAIZE	1.22±0.144	0.04912	sp|Q8GT20|BEBT_TOBAC	Benzyl alcohol O-benzoyltransferase OS=Nicotiana tabacum GN=HSR201 PE=1 SV=1	tr|B6UF78|B6UF78_MAIZE	10-deacetylbaccatin III 10-O-acetyltransferase OS=Zea mays PE=2 SV=1	-	-	K19861|1|0.0|867|zma:100286158| benzyl alcohol O-benzoyltransferase [EC:2.3.1.196 2.3.1.232]		GO:0010327//acetyl CoA:(Z)-3-hexen-1-ol acetyltransferase activity	-
1469	tr|B4FLG4|B4FLG4_MAIZE	1.36±0.113	0.005158	sp|P53849|GIS2_YEAST	Zinc finger protein GIS2 OS=Saccharomyces cerevisiae (strain ATCC 204508 / S288c) GN=GIS2 PE=1 SV=1	tr|B4FLG4|B4FLG4_MAIZE	DNA-binding protein HEXBP OS=Zea mays GN=100282947 PE=2 SV=1	-	-	K09250|1|0.0|528|zma:100282947| cellular nucleic acid-binding protein		GO:0008270//zinc ion binding;GO:0003677//DNA binding	-
1508	tr|B6SUK9|B6SUK9_MAIZE	1.64±0.422	0.03987	sp|Q9ZV06|NATAL_ARATH	Probable acetyltransferase NATA1-like OS=Arabidopsis thaliana GN=At2g39020 PE=2 SV=1	tr|B6SUK9|B6SUK9_MAIZE	L-ornithine N5-acetyltransferase NATA1 OS=Zea mays GN=100193115 PE=2 SV=1	Ribosomal protein S18 acetylase RimI and related acetyltransferases	Translation, ribosomal structure and biogenesis	-		GO:0008080//N-acetyltransferase activity	-
1549	tr|B4FPI8|B4FPI8_MAIZE	1.46±0.116	0.002753	sp|Q803I2|ERGI3_DANRE	Endoplasmic reticulum-Golgi intermediate compartment protein 3 OS=Danio rerio GN=ergic3 PE=2 SV=1	tr|B4FPI8|B4FPI8_MAIZE	Serologically defined breast cancer antigen NY-BR-84 OS=Zea mays PE=2 SV=1	-	-	K20367|1|0.0|720|sbi:SORBI_01g036890| endoplasmic reticulum-Golgi intermediate compartment protein 3			GO:0005886//plasma membrane;GO:0005783//endoplasmic reticulum
1678	tr|A0A1D6M5J5|A0A1D6M5J5_MAIZE	1.4±0.119	0.003764	sp|Q9SI61|ASE1_ARATH	Amidophosphoribosyltransferase 1, chloroplastic OS=Arabidopsis thaliana GN=ASE1 PE=2 SV=1	tr|A0A1D6M5J5|A0A1D6M5J5_MAIZE	Amidophosphoribosyltransferase OS=Zea mays GN=ZEAMMB73_Zm00001d038332 PE=3 SV=1	Glutamine phosphoribosylpyrophosphate amidotransferase	Nucleotide transport and metabolism	K00764|1|0.0|981|zma:103630426| amidophosphoribosyltransferase [EC:2.4.2.14]	GO:0006164//purine nucleotide biosynthetic process;GO:0009113//purine nucleobase biosynthetic process;GO:0009965//leaf morphogenesis;GO:0009116//nucleoside metabolic process	GO:0051536//iron-sulfur cluster binding;GO:0046872//metal ion binding;GO:0004044//amidophosphoribosyltransferase activity	GO:0005618//cell wall;GO:0009532//plastid stroma;GO:0009507//chloroplast
1729	tr|B6T9G1|B6T9G1_MAIZE	1.3±0.151	0.02114	sp|Q8W425|PSMD6_ORYSJ	26S proteasome non-ATPase regulatory subunit 6 OS=Oryza sativa subsp. japonica GN=RPN7 PE=2 SV=1	tr|B6T9G1|B6T9G1_MAIZE	26S proteasome non-ATPase regulatory subunit 6 OS=Zea mays GN=100282612 PE=2 SV=1	-	-	K03037|1|0.0|792|zma:100282612| 26S proteasome regulatory subunit N7			GO:0000502//proteasome complex;GO:0005886//plasma membrane
1758	tr|A0A1D6MQM1|A0A1D6MQM1_MAIZE	1.39±0.165	0.0122	sp|Q5NBJ3|GYRB_ORYSJ	DNA gyrase subunit B, chloroplastic/mitochondrial OS=Oryza sativa subsp. japonica GN=GYRB PE=2 SV=1	tr|C0P6Q6|C0P6Q6_MAIZE	DNA gyrase subunit B OS=Zea mays GN=100382343 PE=2 SV=1	DNA gyrase/topoisomerase IV, subunit B	Replication, recombination and repair	K02470|1|0.0|934|zma:100382343| DNA gyrase subunit B [EC:5.99.1.3]	GO:0006265//DNA topological change	GO:0003918//DNA topoisomerase type II (ATP-hydrolyzing) activity;GO:0005524//ATP binding	GO:0005694//chromosome;GO:0009295//nucleoid;GO:0009507//chloroplast;GO:0005739//mitochondrion
1802	tr|A0A1D6I9M1|A0A1D6I9M1_MAIZE	1.27±0.101	0.009873	-	-	tr|A0A1D6I9M1|A0A1D6I9M1_MAIZE	Uncharacterized protein OS=Zea mays GN=103633085 PE=4 SV=1	-	-	K09755|1|2e-15|77.4|tcc:TCM_000256| ferulate-5-hydroxylase [EC:1.14.-.-]			GO:0009536//plastid
1803	tr|C4JB51|C4JB51_MAIZE	1.86±0.436	0.01612	sp|Q8RWR2|LRP1B_ARATH	La-related protein 1B OS=Arabidopsis thaliana GN=LARP1B PE=1 SV=2	tr|A0A1D6EU55|A0A1D6EU55_MAIZE	La-related protein 1C OS=Zea mays GN=100502412 PE=4 SV=1	-	-	K18757|1|2e-99|284|zma:100502412| la-related protein 1			GO:0009536//plastid
1873	tr|B6TL26|B6TL26_MAIZE	1.34±0.159	0.01553	sp|Q941Y8|NQR2_ORYSJ	Probable NADPH:quinone oxidoreductase 2 OS=Oryza sativa subsp. japonica GN=Os01g0954000 PE=2 SV=1	tr|B6TL26|B6TL26_MAIZE	NADPH quinone oxidoreductase 2 OS=Zea mays PE=2 SV=1	NAD(P)H-dependent FMN reductase	Energy production and conversion	K13436|1|7e-53|180|mtr:MTR_3g019120| pto-interacting protein 1 [EC:2.7.11.1]	GO:0009651//response to salt stress;GO:0042742//defense response to bacterium		GO:0009570//chloroplast stroma;GO:0005886//plasma membrane
1919	tr|A0A1D6MXF4|A0A1D6MXF4_MAIZE	1.24±0.137	0.0323	sp|Q2QNU0|TR130_ORYSJ	Trafficking protein particle complex II-specific subunit 130 homolog OS=Oryza sativa subsp. japonica GN=TRS130 PE=2 SV=1	tr|A0A1D6MXF4|A0A1D6MXF4_MAIZE	Trafficking protein particle complex II-specific subunit 130-like protein OS=Zea mays GN=ZEAMMB73_Zm00001d041632 PE=4 SV=1	-	-	K20307|1|0.0|2398|sbi:SORBI_08g017700| trafficking protein particle complex subunit 10	GO:0000919//cell plate assembly	-	-
1940	tr|A0A1D6FHZ0|A0A1D6FHZ0_MAIZE	1.22±0.086	0.0111	sp|Q758M7|SEC23_ASHGO	Protein transport protein SEC23 OS=Ashbya gossypii (strain ATCC 10895 / CBS 109.51 / FGSC 9923 / NRRL Y-1056) GN=SEC23 PE=3 SV=1	tr|A0A1D6FHZ0|A0A1D6FHZ0_MAIZE	Sec23/Sec24 protein transport family protein OS=Zea mays GN=103635100 PE=4 SV=1	-	-	K14006|1|2e-89|301|mis:MICPUN_88269| protein transport protein SEC23	GO:0006886//intracellular protein transport;GO:0006888//ER to Golgi vesicle-mediated transport	GO:0008270//zinc ion binding	GO:0030127//COPII vesicle coat;GO:0009536//plastid
1945	tr|B4FH30|B4FH30_MAIZE	1.25±0.111	0.01541	sp|Q9SQT8|DHQSD_ARATH	Bifunctional 3-dehydroquinate dehydratase/shikimate dehydrogenase, chloroplastic OS=Arabidopsis thaliana GN=EMB3004 PE=1 SV=1	tr|B4FH30|B4FH30_MAIZE	Uncharacterized protein OS=Zea mays PE=2 SV=1	3-dehydroquinate dehydratase	Amino acid transport and metabolism	K13832|1|0.0|811|zma:100191894| 3-dehydroquinate dehydratase / shikimate dehydrogenase [EC:4.2.1.10 1.1.1.25]	GO:0009073//aromatic amino acid family biosynthetic process;GO:0055114//oxidation-reduction process;GO:0019632//shikimate metabolic process	GO:0050661//NADP binding;GO:0003855//3-dehydroquinate dehydratase activity;GO:0004764//shikimate 3-dehydrogenase (NADP+) activity	GO:0009570//chloroplast stroma
2026	tr|K7TNQ9|K7TNQ9_MAIZE	1.63±0.398	0.02575	sp|Q43255|C71C2_MAIZE	indolin-2-one monooxygenase OS=Zea mays GN=CYP71C2 PE=1 SV=1	tr|A0A1D6J5H8|A0A1D6J5H8_MAIZE	Putative cytochrome P450 superfamily protein OS=Zea mays GN=ZEAMMB73_Zm00001d025200 PE=3 SV=1	Cytochrome P450	Secondary metabolites biosynthesis, transport and catabolism;Defense mechanisms	K00512|1|0.0|582|sbi:SORBI_06g011070| steroid 17alpha-monooxygenase / 17alpha-hydroxyprogesterone deacetylase [EC:1.14.14.19 1.14.14.32]	GO:0055114//oxidation-reduction process	GO:0020037//heme binding;GO:0016705//oxidoreductase activity, acting on paired donors, with incorporation or reduction of molecular oxygen;GO:0004497//monooxygenase activity;GO:0005506//iron ion binding;GO:0009055//electron carrier activity	GO:0016023//cytoplasmic membrane-bounded vesicle
2028	tr|A0A1D6HSS6|A0A1D6HSS6_MAIZE	1.24±0.147	0.03986	sp|Q9FPT1|UBP12_ARATH	Ubiquitin carboxyl-terminal hydrolase 12 OS=Arabidopsis thaliana GN=UBP12 PE=2 SV=2	tr|A0A1D6HSS6|A0A1D6HSS6_MAIZE	Ubiquitin carboxyl-terminal hydrolase 13 OS=Zea mays GN=ZEAMMB73_Zm00001d018859 PE=3 SV=1	Ubiquitin C-terminal hydrolase	Posttranslational modification, protein turnover, chaperones	K11838|1|0.0|2056|sita:101755061| ubiquitin carboxyl-terminal hydrolase 7 [EC:3.4.19.12]	GO:0006511//ubiquitin-dependent protein catabolic process	GO:0004221//ubiquitin thiolesterase activity	GO:0005739//mitochondrion
2046	tr|B6T4H7|B6T4H7_MAIZE	1.44±0.202	0.01385	sp|P49637|R27A3_ARATH	60S ribosomal protein L27a-3 OS=Arabidopsis thaliana GN=RPL27AC PE=2 SV=2	tr|B6T4H7|B6T4H7_MAIZE	60S ribosomal protein L27a-3 OS=Zea mays PE=2 SV=1	Ribosomal protein L15	Translation, ribosomal structure and biogenesis	K02900|1|3e-101|289|sbi:SORBI_02g039090| large subunit ribosomal protein L27Ae	GO:0006412//translation	GO:0003735//structural constituent of ribosome	GO:0005730//nucleolus;GO:0022625//cytosolic large ribosomal subunit;GO:0016020//membrane
2053	tr|C0P567|C0P567_MAIZE	1.44±0.28	0.03742	sp|Q41141|PFPB_RICCO	Pyrophosphate--fructose 6-phosphate 1-phosphotransferase subunit beta OS=Ricinus communis GN=PFP-BETA PE=3 SV=1	tr|C0P567|C0P567_MAIZE	Pyrophosphate--fructose 6-phosphate 1-phosphotransferase subunit beta OS=Zea mays GN=100382182 PE=2 SV=1	6-phosphofructokinase	Carbohydrate transport and metabolism	K00895|1|0.0|1107|zma:100382182| diphosphate-dependent phosphofructokinase [EC:2.7.1.90]	GO:0006096//glycolytic process;GO:0015979//photosynthesis;GO:0046686//response to cadmium ion;GO:0009793//embryo development ending in seed dormancy	GO:0003872//6-phosphofructokinase activity;GO:0047334//diphosphate-fructose-6-phosphate 1-phosphotransferase activity;GO:0005524//ATP binding	GO:0005618//cell wall;GO:0005945//6-phosphofructokinase complex;GO:0009536//plastid;GO:0016020//membrane
2085	tr|Q9FQB5|Q9FQB5_MAIZE	1.28±0.107	0.009123	sp|Q03662|GSTX1_TOBAC	Probable glutathione S-transferase OS=Nicotiana tabacum PE=2 SV=1	tr|Q9FQB5|Q9FQB5_MAIZE	Glutathione S-transferase GST 24 OS=Zea mays GN=541837 PE=2 SV=2	Glutathione S-transferase	Posttranslational modification, protein turnover, chaperones	K00799|1|7e-176|485|zma:541837| glutathione S-transferase [EC:2.5.1.18]		GO:0004364//glutathione transferase activity	-
2088	tr|B4FND2|B4FND2_MAIZE	1.25±0.121	0.02206	-	-	tr|B4FND2|B4FND2_MAIZE	Binding OS=Zea mays GN=100272392 PE=2 SV=1	-	-	-	GO:0050789//regulation of biological process	-	-
2111	sp|O24578|PURA_MAIZE	1.29±0.158	0.02668	sp|O24578|PURA_MAIZE	Adenylosuccinate synthetase, chloroplastic OS=Zea mays GN=PURA PE=2 SV=1	tr|C0PFA1|C0PFA1_MAIZE	Adenylosuccinate synthetase, chloroplastic OS=Zea mays GN=PURA PE=2 SV=1	Adenylosuccinate synthase	Nucleotide transport and metabolism	K01939|1|0.0|943|zma:542334| adenylosuccinate synthase [EC:6.3.4.4]	GO:0044208//'de novo' AMP biosynthetic process;GO:0046686//response to cadmium ion	GO:0004019//adenylosuccinate synthase activity;GO:0000287//magnesium ion binding;GO:0005525//GTP binding	GO:0009570//chloroplast stroma;GO:0048046//apoplast
2137	tr|B6TLX0|B6TLX0_MAIZE	1.27±0.179	0.04564	sp|Q9FIJ2|NDUA2_ARATH	NADH dehydrogenase [ubiquinone] 1 alpha subcomplex subunit 2 OS=Arabidopsis thaliana GN=At5g47890 PE=3 SV=1	tr|B6TLX0|B6TLX0_MAIZE	NADH-ubiquinone oxidoreductase 10.5 kDa subunit OS=Zea mays GN=100283792 PE=2 SV=1	-	-	K03946|1|9e-69|203|zma:100283792|	GO:0009853//photorespiration	GO:0016655//oxidoreductase activity, acting on NAD(P)H, quinone or similar compound as acceptor	GO:0005747//mitochondrial respiratory chain complex I;GO:0009507//chloroplast
2174	tr|B4FFN2|B4FFN2_MAIZE	1.28±0.106	0.0105	sp|Q39224|SRG1_ARATH	Protein SRG1 OS=Arabidopsis thaliana GN=SRG1 PE=2 SV=1	tr|B4FFN2|B4FFN2_MAIZE	Flavonol synthase/flavanone 3-hydroxylase OS=Zea mays PE=2 SV=1	Isopenicillin N synthase and related dioxygenases	Secondary metabolites biosynthesis, transport and catabolism	K05278|1|2e-40|146|mtr:MTR_5g059130| flavonol synthase [EC:1.14.11.23]	GO:0055114//oxidation-reduction process	GO:0005506//iron ion binding;GO:0016706//oxidoreductase activity, acting on paired donors, with incorporation or reduction of molecular oxygen, 2-oxoglutarate as one donor, and incorporation of one atom each of oxygen into both donors	-
2186	tr|B6TE40|B6TE40_MAIZE	1.29±0.184	0.03854	sp|Q9M9W1|RL222_ARATH	60S ribosomal protein L22-2 OS=Arabidopsis thaliana GN=RPL22B PE=2 SV=1	tr|B6TE40|B6TE40_MAIZE	60S ribosomal protein L22-2 OS=Zea mays PE=2 SV=1	-	-	K02891|1|2e-62|190|zma:100283043| large subunit ribosomal protein L22e	GO:0006412//translation	GO:0003735//structural constituent of ribosome	GO:0005730//nucleolus;GO:0005886//plasma membrane;GO:0022625//cytosolic large ribosomal subunit
2201	tr|C0P5M7|C0P5M7_MAIZE	1.42±0.276	0.04271	sp|Q6K9A2|CCR1_ORYSJ	Cinnamoyl-CoA reductase 1 OS=Oryza sativa subsp. japonica GN=CCR1 PE=1 SV=1	tr|C0P5M7|C0P5M7_MAIZE	Uncharacterized protein OS=Zea mays PE=2 SV=1	Nucleoside-diphosphate-sugar epimerase	Cell wall/membrane/envelope biogenesis	K09753|1|2e-48|166|smo:SELMODRAFT_450552| cinnamoyl-CoA reductase [EC:1.2.1.44]	GO:0046686//response to cadmium ion;GO:0044237//cellular metabolic process	GO:0003824//catalytic activity;GO:0050662//coenzyme binding;GO:0000166//nucleotide binding	-
2257	tr|K7UG50|K7UG50_MAIZE	1.43±0.251	0.0263	sp|P37384|DMC1_LILLO	Meiotic recombination protein DMC1 homolog OS=Lilium longiflorum GN=LIM15 PE=2 SV=1	tr|A0A1D6J046|A0A1D6J046_MAIZE	Uncharacterized protein OS=Zea mays GN=ZEAMMB73_Zm00001d024552 PE=4 SV=1	RecA/RadA recombinase	Replication, recombination and repair	K10872|1|2e-36|134|zma:103631047| meiotic recombination protein DMC1	GO:0006259//DNA metabolic process	GO:0008094//DNA-dependent ATPase activity;GO:0003677//DNA binding;GO:0005524//ATP binding	-
2340	tr|K7V754|K7V754_MAIZE	1.27±0.172	0.04432	sp|Q7F7I7|RAN1_ORYSJ	GTP-binding nuclear protein Ran-1 OS=Oryza sativa subsp. japonica GN=RAN1 PE=2 SV=1	tr|K3XLS1|K3XLS1_SETIT	GTP-binding nuclear protein OS=Setaria italica GN=LOC101756369 PE=3 SV=1	GTPase SAR1 family domain	General function prediction only	K07936|1|1e-168|472|zma:103637360| GTP-binding nuclear protein Ran	GO:0009651//response to salt stress;GO:0007264//small GTPase mediated signal transduction;GO:0006913//nucleocytoplasmic transport;GO:0006184//GTP catabolic process;GO:0006886//intracellular protein transport;GO:0046686//response to cadmium ion	GO:0003924//GTPase activity;GO:0005525//GTP binding	GO:0005618//cell wall;GO:0005730//nucleolus;GO:0005737//cytoplasm;GO:0005886//plasma membrane;GO:0048046//apoplast
2353	tr|A0A1D6KMY9|A0A1D6KMY9_MAIZE	1.27±0.159	0.03662	-	-	tr|A0A1D6KMY9|A0A1D6KMY9_MAIZE	Uncharacterized protein OS=Zea mays GN=103645241 PE=4 SV=1	-	-	-	-	-	-
2369	tr|O49163|O49163_MAIZE	1.32±0.203	0.03872	sp|Q5XLY0|ANR_GINBI	Putative anthocyanidin reductase OS=Ginkgo biloba PE=2 SV=1	tr|O49163|O49163_MAIZE	NADPH HC toxin reductase OS=Zea mays GN=hm1 PE=2 SV=1	Nucleoside-diphosphate-sugar epimerase	Cell wall/membrane/envelope biogenesis	K13082|1|5e-53|182|atr:18422615| bifunctional dihydroflavonol 4-reductase/flavanone 4-reductase [EC:1.1.1.219 1.1.1.234]	GO:0044237//cellular metabolic process	GO:0000166//nucleotide binding;GO:0050662//coenzyme binding;GO:0003824//catalytic activity	-
2435	tr|A0A1D6FRS0|A0A1D6FRS0_MAIZE	1.71±0.499	0.04915	sp|Q9LZD4|RAE1D_ARATH	Ras-related protein RABE1d OS=Arabidopsis thaliana GN=RABE1D PE=1 SV=1	tr|A0A1D6FRS0|A0A1D6FRS0_MAIZE	Ras-related protein RABE1c OS=Zea mays GN=100192989 PE=4 SV=1	GTPase SAR1 family domain	General function prediction only	K07901|1|5e-43|140|cic:CICLE_v10013112mg| Ras-related protein Rab-8A	GO:0007264//small GTPase mediated signal transduction;GO:0015031//protein transport	GO:0005525//GTP binding	-
2439	tr|A0A1D6LGF1|A0A1D6LGF1_MAIZE	1.49±0.194	0.009705	sp|Q6Z3A3|GSH1B_ORYSJ	Glutamate--cysteine ligase B, chloroplastic OS=Oryza sativa subsp. japonica GN=GSH1-2 PE=3 SV=1	tr|A0A1D6LGF1|A0A1D6LGF1_MAIZE	Gamma-glutamylcysteine synthetase1 OS=Zea mays GN=ZEAMMB73_Zm00001d035445 PE=4 SV=1	Gamma-glutamylcysteine synthetase	Coenzyme transport and metabolism	K01919|1|0.0|598|zma:542026| glutamate--cysteine ligase [EC:6.3.2.2]	GO:0009753//response to jasmonic acid;GO:0010193//response to ozone;GO:0006750//glutathione biosynthetic process;GO:0009700//indole phytoalexin biosynthetic process;GO:0009908//flower development;GO:0009408//response to heat;GO:0052544//defense response by callose deposition in cell wall;GO:0002213//defense response to insect;GO:0046686//response to cadmium ion;GO:0019761//glucosinolate biosynthe…	GO:0004357//glutamate-cysteine ligase activity	GO:0005739//mitochondrion;GO:0009570//chloroplast stroma
2471	tr|A0A1D6KJ21|A0A1D6KJ21_MAIZE	1.25±0.151	0.0367	sp|Q6Z8M8|SPL15_ORYSJ	Squamosa promoter-binding-like protein 15 OS=Oryza sativa subsp. japonica GN=SPL15 PE=2 SV=1	tr|A0A1D6KJ28|A0A1D6KJ28_MAIZE	SBP-transcription factor16 OS=Zea mays GN=103642178 PE=4 SV=1	-	-	K13415|1|3e-14|82.0|mdm:103401427| protein brassinosteroid insensitive 1 [EC:2.7.10.1 2.7.11.1]!K20641|2|1e-07|60.1|cvr:CHLNCDRAFT_59250| Rho GTPase-activating protein 20	GO:0042742//defense response to bacterium	GO:0003677//DNA binding	GO:0005634//nucleus;GO:0005886//plasma membrane
2494	tr|C0P5F2|C0P5F2_MAIZE	1.21±0.088	0.01364	sp|Q6Z6S1|API5_ORYSJ	Apoptosis inhibitor 5-like protein API5 OS=Oryza sativa subsp. japonica GN=API5 PE=1 SV=1	tr|C0P5F2|C0P5F2_MAIZE	Uncharacterized protein OS=Zea mays PE=2 SV=1	-	-	-	-	-	-
2509	tr|B6T7J7|B6T7J7_MAIZE	1.34±0.163	0.01947	sp|O23254|GLYC4_ARATH	Serine hydroxymethyltransferase 4 OS=Arabidopsis thaliana GN=SHM4 PE=1 SV=1	tr|B6T7J7|B6T7J7_MAIZE	Serine hydroxymethyltransferase OS=Zea mays PE=2 SV=1	Glycine/serine hydroxymethyltransferase	Amino acid transport and metabolism	K00600|1|0.0|948|zma:100192461| glycine hydroxymethyltransferase [EC:2.1.2.1]	GO:0019264//glycine biosynthetic process from serine;GO:0010197//polar nucleus fusion;GO:0032259//methylation;GO:0006730//one-carbon metabolic process;GO:0009555//pollen development;GO:0046686//response to cadmium ion	GO:0004372//glycine hydroxymethyltransferase activity;GO:0030170//pyridoxal phosphate binding;GO:0008168//methyltransferase activity	GO:0005737//cytoplasm;GO:0005886//plasma membrane
2526	tr|K7UA00|K7UA00_MAIZE	1.31±0.178	0.02634	sp|Q9ZPE7|EXO_ARATH	Protein EXORDIUM OS=Arabidopsis thaliana GN=EXO PE=2 SV=1	tr|K7UA00|K7UA00_MAIZE	Protein EXORDIUM OS=Zea mays GN=103654240 PE=4 SV=1	-	-	K14299|1|1e-15|80.5|mdm:103418195| nucleoporin SEH1			GO:0016023//cytoplasmic membrane-bounded vesicle
2663	tr|C0HHS2|C0HHS2_MAIZE	1.43±0.09	0.00141	sp|F4JRE0|TMN12_ARATH	Transmembrane 9 superfamily member 12 OS=Arabidopsis thaliana GN=TMN12 PE=2 SV=1	tr|C0HHS2|C0HHS2_MAIZE	Transmembrane 9 superfamily member OS=Zea mays GN=100381648 PE=2 SV=1	-	-	K17086|1|0.0|1025|cam:101493652| transmembrane 9 superfamily member 2/4			GO:0016023//cytoplasmic membrane-bounded vesicle;GO:0016021//integral component of membrane;GO:0005773//vacuole;GO:0005794//Golgi apparatus;GO:0005886//plasma membrane
2799	tr|B4G1Q4|B4G1Q4_MAIZE	1.21±0.128	0.0396	sp|Q9FZI8|LCAT1_ARATH	Lecithin-cholesterol acyltransferase-like 1 OS=Arabidopsis thaliana GN=LCAT1 PE=2 SV=1	tr|B4G1Q4|B4G1Q4_MAIZE	Uncharacterized protein OS=Zea mays PE=2 SV=1	-	-	K06129|1|0.0|657|zma:100274532| lysophospholipase III [EC:3.1.1.5]	GO:0006629//lipid metabolic process	GO:0008374//O-acyltransferase activity	-
2830	tr|A0A1D6MBZ9|A0A1D6MBZ9_MAIZE	1.45±0.333	0.0483	sp|Q0DG35|GLT2_ORYSJ	Glutamate synthase 2 [NADH], chloroplastic OS=Oryza sativa subsp. japonica GN=Os05g0555600 PE=2 SV=2	tr|A0A1D6MBZ9|A0A1D6MBZ9_MAIZE	Glutamate synthase 1 [NADH] chloroplastic OS=Zea mays GN=ZEAMMB73_Zm00001d038948 PE=4 SV=1	Glutamate synthase domain 3	Amino acid transport and metabolism	K00264|1|0.0|2008|zma:103630705| glutamate synthase (NADPH/NADH) [EC:1.4.1.13 1.4.1.14]	GO:0022900//electron transport chain;GO:0006537//glutamate biosynthetic process;GO:0006807//nitrogen compound metabolic process;GO:0046686//response to cadmium ion	GO:0051536//iron-sulfur cluster binding;GO:0050660//flavin adenine dinucleotide binding;GO:0015036//disulfide oxidoreductase activity;GO:0010181//FMN binding;GO:0005506//iron ion binding;GO:0016040//glutamate synthase (NADH) activity	GO:0009570//chloroplast stroma
2843	tr|B8A0B1|B8A0B1_MAIZE	1.34±0.191	0.02949	sp|Q6VAA7|U88B1_STERE	UDP-glycosyltransferase 88B1 OS=Stevia rebaudiana GN=UGT88B1 PE=2 SV=1	tr|B8A0B1|B8A0B1_MAIZE	Uncharacterized protein OS=Zea mays PE=2 SV=1	UDP:flavonoid glycosyltransferase YjiC, YdhE family	Carbohydrate transport and metabolism	K12938|1|2e-94|292|fve:101302986| anthocyanidin 5,3-O-glucosyltransferase [EC:2.4.1.-]!K08237|2|3e-86|271|atr:18448121| hydroquinone glucosyltransferase [EC:2.4.1.218]!K13263|3|9e-81|257|gmx:100101902| isoflavone 7-O-glucosyltransferase [EC:2.4.1.170]	GO:0008152//metabolic process	GO:0016758//transferase activity, transferring hexosyl groups	-
2851	tr|A0A1D6JRH4|A0A1D6JRH4_MAIZE	1.36±0.095	0.003535	sp|Q9M2T9|SYMM_ARATH	Methionine--tRNA ligase, chloroplastic/mitochondrial OS=Arabidopsis thaliana GN=OVA1 PE=2 SV=1	tr|A0A1D6JRH4|A0A1D6JRH4_MAIZE	Methionine--tRNA ligase chloroplastic/mitochondrial OS=Zea mays GN=ZEAMMB73_Zm00001d028038 PE=3 SV=1	Methionyl-tRNA synthetase	Translation, ribosomal structure and biogenesis	K01874|1|0.0|518|zma:103631953| methionyl-tRNA synthetase [EC:6.1.1.10]	GO:0048481//ovule development;GO:0006431//methionyl-tRNA aminoacylation	GO:0004825//methionine-tRNA ligase activity;GO:0005524//ATP binding	GO:0005739//mitochondrion;GO:0009507//chloroplast
2889	tr|A0A1D6HQ62|A0A1D6HQ62_MAIZE	1.68±0.331	0.0186	-	-	tr|A0A1D6HQ62|A0A1D6HQ62_MAIZE	Uncharacterized protein OS=Zea mays GN=103627911 PE=4 SV=1	-	-	K19022|1|0.0|1843|zma:103627911| AP-5 complex subunit beta-1			GO:0016023//cytoplasmic membrane-bounded vesicle
2904	tr|C4IZJ5|C4IZJ5_MAIZE	1.29±0.186	0.03814	sp|Q8L748|NU107_ARATH	Nuclear pore complex protein NUP107 OS=Arabidopsis thaliana GN=NUP107 PE=1 SV=1	tr|A0A1D6PPR5|A0A1D6PPR5_MAIZE	Nuclear pore complex protein NUP107 OS=Zea mays GN=103652739 PE=4 SV=1	-	-	K14301|1|0.0|930|zma:100272594| nuclear pore complex protein Nup107	GO:0006810//transport		GO:0005643//nuclear pore
3045	tr|A0A1D6QGL0|A0A1D6QGL0_MAIZE	1.3±0.199	0.04384	sp|Q9LYE3|ASI1_ARATH	Protein ANTI-SILENCING 1 OS=Arabidopsis thaliana GN=ASI1 PE=4 SV=2	tr|A0A1D6QGL0|A0A1D6QGL0_MAIZE	Bromo-adjacent homology (BAH) domain-containing protein OS=Zea mays GN=100191737 PE=4 SV=1	-	-	-		GO:0003677//DNA binding;GO:0000166//nucleotide binding	-
3070	tr|B6UFY2|B6UFY2_MAIZE	1.21±0.12	0.03372	-	-	tr|B6UFY2|B6UFY2_MAIZE	Putative uncharacterized protein OS=Zea mays PE=2 SV=1	-	-	-	-	-	-
3150	tr|A0A1D6E1N1|A0A1D6E1N1_MAIZE	1.33±0.141	0.01276	sp|Q8QHA5|DNA2_XENLA	DNA replication ATP-dependent helicase/nuclease DNA2 OS=Xenopus laevis GN=dna2 PE=1 SV=1	tr|A0A1D6E1N1|A0A1D6E1N1_MAIZE	Regulator of nonsense transcripts 1-like protein OS=Zea mays GN=103648427 PE=4 SV=1	CRISPR/Cas system-associated exonuclease Cas4, RecB family	Defense mechanisms	K10742|1|0.0|804|zma:103648427| DNA replication ATP-dependent helicase Dna2 [EC:3.6.4.12]	GO:0006260//DNA replication	GO:0003677//DNA binding;GO:0004003//ATP-dependent DNA helicase activity;GO:0005524//ATP binding	-
3178	tr|B6SXW3|B6SXW3_MAIZE	1.89±0.653	0.0431	sp|F8WKW1|UGT2_GARJA	7-deoxyloganetin glucosyltransferase OS=Gardenia jasminoides GN=UGT85A24 PE=1 SV=1	tr|B6SXW3|B6SXW3_MAIZE	Glycosyltransferase OS=Zea mays PE=2 SV=1	UDP:flavonoid glycosyltransferase YjiC, YdhE family	Carbohydrate transport and metabolism	K13030|1|2e-128|385|sbi:SORBI_01g001220| cyanohydrin beta-glucosyltransferase [EC:2.4.1.85]!K00699|4|9e-82|264|spen:107013955| glucuronosyltransferase [EC:2.4.1.17]	GO:0008152//metabolic process	GO:0050502//cis-zeatin O-beta-D-glucosyltransferase activity;GO:0050403//trans-zeatin O-beta-D-glucosyltransferase activity	-
3212	tr|A0A1D6L6V3|A0A1D6L6V3_MAIZE	1.27±0.172	0.04463	sp|Q8LGH4|CUL4_ARATH	Cullin-4 OS=Arabidopsis thaliana GN=CUL4 PE=1 SV=1	tr|A0A1D6L6V3|A0A1D6L6V3_MAIZE	Cullin-4 OS=Zea mays GN=ZEAMMB73_Zm00001d034361 PE=3 SV=1	-	-	K10609|1|0.0|1449|sbi:SORBI_01g005920| cullin 4	GO:0006511//ubiquitin-dependent protein catabolic process	GO:0031625//ubiquitin protein ligase binding	GO:0031461//cullin-RING ubiquitin ligase complex;GO:0009536//plastid
3217	tr|B6TDE0|B6TDE0_MAIZE	1.4±0.279	0.04708	sp|Q9SLN8|DBR_TOBAC	2-alkenal reductase (NADP(+)-dependent) OS=Nicotiana tabacum GN=DBR PE=1 SV=1	tr|B6TDE0|B6TDE0_MAIZE	NADP-dependent oxidoreductase P1 OS=Zea mays PE=2 SV=1	NADPH-dependent curcumin reductase CurA	Secondary metabolites biosynthesis, transport and catabolism;General function prediction only	K07119|1|0.0|679|sbi:SORBI_03g009270| uncharacterized protein!K08070|5|9e-159|452|crb:CARUB_v10016301mg| 2-alkenal reductase [EC:1.3.1.74]	GO:0055114//oxidation-reduction process	GO:0016491//oxidoreductase activity;GO:0000166//nucleotide binding;GO:0008270//zinc ion binding	-
3222	tr|A0A1D6E9U6|A0A1D6E9U6_MAIZE	1.34±0.228	0.04635	sp|C0SV51|CB60C_ARATH	Calmodulin-binding protein 60 C OS=Arabidopsis thaliana GN=CBP60C PE=2 SV=1	tr|A0A1D6E9U6|A0A1D6E9U6_MAIZE	Calmodulin-binding protein 60 C OS=Zea mays GN=100191543 PE=4 SV=1	-	-	-	-	-	-
3355	tr|A0A1D6NL05|A0A1D6NL05_MAIZE	1.83±0.536	0.02355	sp|O81211|RBOHE_ARATH	Respiratory burst oxidase homolog protein E OS=Arabidopsis thaliana GN=RBOHE PE=2 SV=2	tr|A0A1D6NL05|A0A1D6NL05_MAIZE	Uncharacterized protein OS=Zea mays GN=ZEAMMB73_Zm00001d044337 PE=4 SV=1	-	-	K20368|1|1e-16|84.0|zma:103650597| protein cornichon!K13447|2|4e-16|82.8|zma:103643238| respiratory burst oxidase [EC:1.6.3.- 1.11.1.-]			GO:0005739//mitochondrion
3360	tr|A0A1D6LQQ9|A0A1D6LQQ9_MAIZE	1.41±0.208	0.02093	sp|F4JLM5|SYIC_ARATH	Isoleucine--tRNA ligase, cytoplasmic OS=Arabidopsis thaliana GN=At4g10320 PE=2 SV=1	tr|A0A1D6LQQ9|A0A1D6LQQ9_MAIZE	Isoleucine--tRNA ligase cytoplasmic OS=Zea mays GN=100384866 PE=3 SV=1	Isoleucyl-tRNA synthetase	Translation, ribosomal structure and biogenesis	K01870|1|0.0|2316|zma:100273774| isoleucyl-tRNA synthetase [EC:6.1.1.5]	GO:0006428//isoleucyl-tRNA aminoacylation;GO:0006450//regulation of translational fidelity;GO:0046686//response to cadmium ion	GO:0004822//isoleucine-tRNA ligase activity;GO:0002161//aminoacyl-tRNA editing activity;GO:0008270//zinc ion binding;GO:0005524//ATP binding	GO:0005737//cytoplasm
3377	tr|K7UUM2|K7UUM2_MAIZE	1.43±0.136	0.005657	sp|Q93XX4|C2D61_ARATH	C2 domain-containing protein At1g53590 OS=Arabidopsis thaliana GN=NTMC2T6.1 PE=1 SV=2	tr|B7ZYF6|B7ZYF6_MAIZE	Uncharacterized protein OS=Zea mays PE=2 SV=1	-	-	K01652|1|5e-103|334|sly:101253806| acetolactate synthase I/II/III large subunit [EC:2.2.1.6]!K04733|2|6e-08|58.2|ats:F775_24659| interleukin-1 receptor-associated kinase 4 [EC:2.7.11.1]!K12486|3|1e-06|53.5|mtr:MTR_2g030230| stromal membrane-associated protein			GO:0016023//cytoplasmic membrane-bounded vesicle
3471	tr|K7UJ00|K7UJ00_MAIZE	1.27±0.159	0.03494	sp|P0DI34|CASP2_PANVG	Casparian strip membrane protein 2 OS=Panicum virgatum PE=2 SV=1	tr|K7UJ00|K7UJ00_MAIZE	CASP-like protein OS=Zea mays GN=103641734 PE=3 SV=1	-	-	-			GO:0016020//membrane
3474	tr|B4FXC8|B4FXC8_MAIZE	1.28±0.136	0.02147	sp|Q9SD53|Y3720_ARATH	UPF0481 protein At3g47200 OS=Arabidopsis thaliana GN=At3g47200 PE=2 SV=1	tr|B4FXC8|B4FXC8_MAIZE	Uncharacterized protein OS=Zea mays PE=2 SV=2	-	-	K06997|1|2e-19|95.1|ats:F775_00912| PLP dependent protein!K07393|2|4e-07|56.2|aly:ARALYDRAFT_356687| putative glutathione S-transferase	-	-	-
3518	tr|A0A1D6KE60|A0A1D6KE60_MAIZE	1.36±0.178	0.01989	sp|O80933|SCL9_ARATH	Scarecrow-like protein 9 OS=Arabidopsis thaliana GN=SCL9 PE=2 SV=1	tr|A0A1D6KE60|A0A1D6KE60_MAIZE	Uncharacterized protein OS=Zea mays GN=ZEAMMB73_Zm00001d030744 PE=3 SV=1	-	-	K14494|1|4e-54|195|pop:POPTR_0005s14540g| DELLA protein	GO:0006355//regulation of transcription, DNA-templated	-	-
3521	tr|B6ST13|B6ST13_MAIZE	1.21±0.013	5.698e-05	sp|F4HUK6|AAE1_ARATH	Probable acyl-activating enzyme 1, peroxisomal OS=Arabidopsis thaliana GN=AAE1 PE=2 SV=1	tr|B6ST13|B6ST13_MAIZE	AMP binding protein OS=Zea mays GN=100281193 PE=2 SV=1	Acyl-CoA synthetase (AMP-forming)/AMP-acid ligase II	Lipid transport and metabolism;Secondary metabolites biosynthesis, transport and catabolism	K00666|1|0.0|788|sbi:SORBI_10g012080| fatty-acyl-CoA synthase [EC:6.2.1.-]!K01904|5|4e-44|169|sita:101775054| 4-coumarate--CoA ligase [EC:6.2.1.12]	GO:0008152//metabolic process	GO:0003824//catalytic activity	GO:0005777//peroxisome
3536	tr|K7US55|K7US55_MAIZE	1.21±0.109	0.0222	sp|O80437|GPAT6_ARATH	Glycerol-3-phosphate 2-O-acyltransferase 6 OS=Arabidopsis thaliana GN=GPAT6 PE=1 SV=1	tr|K7US55|K7US55_MAIZE	Glycerol-3-phosphate acyltransferase 1 OS=Zea mays GN=103655222 PE=4 SV=1	-	-	K13508|1|0.0|795|zma:103655222| glycerol-3-phosphate acyltransferase [EC:2.3.1.15]		GO:0016746//transferase activity, transferring acyl groups	GO:0016020//membrane
3569	tr|A0A1D6JA21|A0A1D6JA21_MAIZE	1.63±0.39	0.03624	sp|A7LFZ6|DCL4_ORYSJ	Endoribonuclease Dicer homolog 4 OS=Oryza sativa subsp. japonica GN=DCL4 PE=2 SV=1	tr|A0A1D6JA16|A0A1D6JA16_MAIZE	Dicer-like 103 OS=Zea mays GN=ZEAMMB73_Zm00001d025830 PE=3 SV=1	dsRNA-specific ribonuclease	Transcription	K11592|1|0.0|1263|sbi:SORBI_06g022180| endoribonuclease Dicer [EC:3.1.26.-]	GO:0006396//RNA processing	GO:0003725//double-stranded RNA binding;GO:0004525//ribonuclease III activity	GO:0005622//intracellular
3649	tr|A0A1D6L0W5|A0A1D6L0W5_MAIZE	1.69±0.354	0.018	sp|Q5N870|DCL3A_ORYSJ	Endoribonuclease Dicer homolog 3a OS=Oryza sativa subsp. japonica GN=DCL3A PE=2 SV=1	tr|A0A1D6L0W5|A0A1D6L0W5_MAIZE	Uncharacterized protein OS=Zea mays GN=ZEAMMB73_Zm00001d033627 PE=4 SV=1	-	-	K11592|1|4e-22|96.3|sita:101767224| endoribonuclease Dicer [EC:3.1.26.-]	GO:0006396//RNA processing	GO:0008026//ATP-dependent helicase activity;GO:0003723//RNA binding;GO:0005524//ATP binding;GO:0004525//ribonuclease III activity	-
3682	tr|B6UE07|B6UE07_MAIZE	1.29±0.051	0.001012	-	-	-	-	-	-	-	-	-	-
3689	tr|B6U3E2|B6U3E2_MAIZE	1.22±0.127	0.03641	-	-	tr|B6U3E2|B6U3E2_MAIZE	Uncharacterized protein OS=Zea mays PE=2 SV=1	-	-	-	-	-	-
3747	tr|Q8GT71|Q8GT71_MAIZE	1.37±0.181	0.02126	sp|O82807|AOX1A_ORYSJ	Ubiquinol oxidase 1a, mitochondrial OS=Oryza sativa subsp. japonica GN=AOX1A PE=2 SV=1	tr|Q8GT71|Q8GT71_MAIZE	Ubiquinol oxidase OS=Zea mays GN=aox2 PE=2 SV=1	Demethoxyubiquinone hydroxylase, CLK1/Coq7/Cat5 family	Coenzyme transport and metabolism	K17893|1|0.0|652|zma:542074| ubiquinol oxidase [EC:1.10.3.11]	GO:0007585//respiratory gaseous exchange;GO:0022900//electron transport chain	GO:0046872//metal ion binding;GO:0016491//oxidoreductase activity	GO:0070469//respiratory chain;GO:0005740//mitochondrial envelope;GO:0016021//integral component of membrane
3771	tr|A0A1D6I371|A0A1D6I371_MAIZE	1.21±0.067	0.006445	sp|Q69NK8|C3H59_ORYSJ	Zinc finger CCCH domain-containing protein 59 OS=Oryza sativa subsp. japonica GN=Os09g0364000 PE=2 SV=1	tr|A0A1D6I371|A0A1D6I371_MAIZE	Zinc finger CCCH domain-containing protein 64 OS=Zea mays GN=ZEAMMB73_Zm00001d020242 PE=4 SV=1	-	-	-	GO:0008152//metabolic process	GO:0008270//zinc ion binding;GO:0003676//nucleic acid binding;GO:0003824//catalytic activity	-
3786	tr|B4FMY2|B4FMY2_MAIZE	1.51±0.318	0.03625	sp|Q9FWW9|GSXL2_ARATH	Flavin-containing monooxygenase FMO GS-OX-like 2 OS=Arabidopsis thaliana GN=At1g12200 PE=2 SV=1	tr|B4FMY2|B4FMY2_MAIZE	Flavin-containing monooxygenase OS=Zea mays GN=100272315 PE=2 SV=1	Predicted flavoprotein CzcO associated with the cation diffusion facilitator CzcD	Inorganic ion transport and metabolism	K00485|1|4e-32|130|ats:F775_15499| dimethylaniline monooxygenase (N-oxide forming) [EC:1.14.13.8]!K11816|4|5e-10|65.1|nnu:104592313| indole-3-pyruvate monooxygenase [EC:1.14.13.168]	GO:0055114//oxidation-reduction process	GO:0050660//flavin adenine dinucleotide binding;GO:0004499//N,N-dimethylaniline monooxygenase activity;GO:0050661//NADP binding	-
3816	tr|B6TBW4|B6TBW4_MAIZE	1.22±0.112	0.02432	sp|M1CZC0|EBP1_SOLTU	ERBB-3 BINDING PROTEIN 1 OS=Solanum tuberosum GN=EBP1 PE=2 SV=1	tr|B6TBW4|B6TBW4_MAIZE	ERBB-3 BINDING PROTEIN 1 OS=Zea mays GN=100282838 PE=2 SV=1	Methionine aminopeptidase	Translation, ribosomal structure and biogenesis	K01265|1|5e-111|333|olu:OSTLU_28526| methionyl aminopeptidase [EC:3.4.11.18]	GO:0009987//cellular process;GO:0006508//proteolysis	GO:0008235//metalloexopeptidase activity;GO:0004177//aminopeptidase activity	GO:0005730//nucleolus;GO:0005886//plasma membrane
3839	tr|A0A1D6JAI4|A0A1D6JAI4_MAIZE	1.29±0.119	0.01264	sp|Q8GWB7|GUX6_ARATH	Inositol phosphorylceramide glucuronosyltransferase 1 OS=Arabidopsis thaliana GN=IPUT1 PE=1 SV=1	tr|A0A1D6JAI4|A0A1D6JAI4_MAIZE	Hexosyltransferase OS=Zea mays GN=100279618 PE=3 SV=1	Alpha-N-acetylglucosamine transferase	Cell wall/membrane/envelope biogenesis	K00750|1|2e-71|228|lja:Lj0g3v0036679.1| glycogenin [EC:2.4.1.186]!K20890|4|5e-31|129|smo:SELMODRAFT_135481| xylan alpha-glucuronosyltransferase [EC:2.4.1.-]		GO:0016757//transferase activity, transferring glycosyl groups	GO:0016020//membrane;GO:0016023//cytoplasmic membrane-bounded vesicle
3891	tr|A0A1D6G509|A0A1D6G509_MAIZE	1.21±0.139	0.04596	sp|Q3TLD5|RMP_MOUSE	Unconventional prefoldin RPB5 interactor OS=Mus musculus GN=Uri1 PE=1 SV=2	tr|A0A1D6G509|A0A1D6G509_MAIZE	Prefoldin chaperone subunit family protein OS=Zea mays GN=100383656 PE=4 SV=1	-	-	K17560|1|3e-100|296|zma:100383656| unconventional prefoldin RPB5 interactor 1	GO:0006457//protein folding	GO:0051082//unfolded protein binding	GO:0016272//prefoldin complex
3895	tr|A0A1D6GJ36|A0A1D6GJ36_MAIZE	1.49±0.258	0.01808	sp|Q7X6Y7|MMD1_ARATH	PHD finger protein MALE MEIOCYTE DEATH 1 OS=Arabidopsis thaliana GN=MMD1 PE=2 SV=1	tr|A0A1D6GJ36|A0A1D6GJ36_MAIZE	PHD finger protein MALE MEIOCYTE DEATH 1 OS=Zea mays GN=100384509 PE=4 SV=1	-	-	-		GO:0008270//zinc ion binding	-
4067	tr|B6UET7|B6UET7_MAIZE	1.24±0.086	0.008552	sp|Q9SMP5|C94B3_ARATH	Cytochrome P450 94B3 OS=Arabidopsis thaliana GN=CYP94B3 PE=2 SV=1	tr|B6UET7|B6UET7_MAIZE	Cytochrome P450 CYP94D27 OS=Zea mays PE=2 SV=1	Cytochrome P450	Secondary metabolites biosynthesis, transport and catabolism;Defense mechanisms	K00517|1|9e-177|510|cit:102625826|	GO:0055114//oxidation-reduction process	GO:0020037//heme binding;GO:0016705//oxidoreductase activity, acting on paired donors, with incorporation or reduction of molecular oxygen;GO:0004497//monooxygenase activity;GO:0005506//iron ion binding;GO:0009055//electron carrier activity	GO:0016023//cytoplasmic membrane-bounded vesicle
4079	tr|B6TJ40|B6TJ40_MAIZE	1.21±0.136	0.0483	sp|Q9ZQI8|NLTL2_ARATH	Non-specific lipid-transfer protein-like protein At2g13820 OS=Arabidopsis thaliana GN=At2g13820 PE=1 SV=1	tr|B6TJ40|B6TJ40_MAIZE	Lipid transfer protein OS=Zea mays GN=100283521 PE=2 SV=1	-	-	-			GO:0016023//cytoplasmic membrane-bounded vesicle
4140	tr|A0A1D6L7P7|A0A1D6L7P7_MAIZE	1.28±0.107	0.01042	sp|Q96PP9|GBP4_HUMAN	Guanylate-binding protein 4 OS=Homo sapiens GN=GBP4 PE=2 SV=2	tr|A0A1D6L7P7|A0A1D6L7P7_MAIZE	Guanylate-binding family protein OS=Zea mays GN=100272397 PE=4 SV=1	-	-	-	GO:0006184//GTP catabolic process	GO:0003924//GTPase activity;GO:0005525//GTP binding	GO:0016023//cytoplasmic membrane-bounded vesicle
4147	tr|A0A1D6E679|A0A1D6E679_MAIZE	1.42±0.26	0.03521	sp|Q8RXU4|THA1_ARATH	Probable low-specificity L-threonine aldolase 1 OS=Arabidopsis thaliana GN=THA1 PE=1 SV=1	tr|A0A1D6E679|A0A1D6E679_MAIZE	Putative low-specificity L-threonine aldolase 1 OS=Zea mays GN=100274124 PE=4 SV=1	Threonine aldolase	Amino acid transport and metabolism	K01620|1|0.0|570|sbi:SORBI_06g022630| threonine aldolase [EC:4.1.2.48]	GO:0006567//threonine catabolic process	GO:0030170//pyridoxal phosphate binding;GO:0004793//threonine aldolase activity	-
4156	tr|K7VDD9|K7VDD9_MAIZE	1.58±0.264	0.01097	sp|Q9SP08|RRP41_ARATH	Exosome complex component RRP41 homolog OS=Arabidopsis thaliana GN=RRP41 PE=1 SV=1	tr|B4FDA8|B4FDA8_MAIZE	RNase PH-like protein OS=Zea mays GN=100192964 PE=2 SV=1	Ribonuclease PH	Translation, ribosomal structure and biogenesis	K11600|1|3e-161|448|zma:100192964| exosome complex component RRP41		GO:0004527//exonuclease activity	-
4304	tr|K7U6R9|K7U6R9_MAIZE	1.21±0.117	0.03258	sp|Q6Z6K9|C74A4_ORYSJ	Allene oxide synthase 4 OS=Oryza sativa subsp. japonica GN=CYP74A4 PE=2 SV=1	tr|K7U6R9|K7U6R9_MAIZE	Putative cytochrome P450 superfamily protein OS=Zea mays GN=103654805 PE=4 SV=1	Cytochrome P450	Secondary metabolites biosynthesis, transport and catabolism;Defense mechanisms	K01723|1|0.0|1001|zma:103654805| hydroperoxide dehydratase [EC:4.2.1.92]	GO:0031407//oxylipin metabolic process;GO:0009753//response to jasmonic acid;GO:0055114//oxidation-reduction process;GO:0009620//response to fungus;GO:0009611//response to wounding	GO:0009978//allene oxide synthase activity;GO:0016705//oxidoreductase activity, acting on paired donors, with incorporation or reduction of molecular oxygen;GO:0009055//electron carrier activity;GO:0020037//heme binding;GO:0005506//iron ion binding	GO:0005739//mitochondrion;GO:0009941//chloroplast envelope;GO:0009535//chloroplast thylakoid membrane;GO:0010287//plastoglobule
4309	tr|K7TMX2|K7TMX2_MAIZE	1.25±0.159	0.04235	sp|P56941|NPC1_PIG	Niemann-Pick C1 protein OS=Sus scrofa GN=NPC1 PE=2 SV=1	tr|A0A1B6PMJ6|A0A1B6PMJ6_SORBI	Uncharacterized protein OS=Sorghum bicolor GN=SORBI_006G179400 PE=4 SV=1	Predicted exporter protein, RND superfamily	General function prediction only	K12385|1|0.0|798|zma:103641981| Niemann-Pick C1 protein		GO:0008158//hedgehog receptor activity	GO:0016021//integral component of membrane;GO:0005773//vacuole;GO:0005739//mitochondrion;GO:0005886//plasma membrane
4410	tr|A0A1D6E7G7|A0A1D6E7G7_MAIZE	1.21±0.078	0.01048	sp|Q2KIJ2|MET18_BOVIN	Histidine protein methyltransferase 1 homolog OS=Bos taurus GN=METTL18 PE=2 SV=1	tr|A0A1D6E7G7|A0A1D6E7G7_MAIZE	S-adenosyl-L-methionine-dependent methyltransferase superfamily protein OS=Zea mays GN=100277589 PE=4 SV=1	-	-	-	-	-	-
4459	tr|K7TWH6|K7TWH6_MAIZE	1.26±0.101	0.01015	sp|Q2QYE1|APY3_ORYSJ	Probable apyrase 3 OS=Oryza sativa subsp. japonica GN=APY3 PE=2 SV=2	tr|C5YR30|C5YR30_SORBI	Uncharacterized protein OS=Sorghum bicolor GN=SORBI_008G022100 PE=3 SV=1	Golgi nucleoside diphosphatase	Nucleotide transport and metabolism	K14641|1|0.0|700|sbi:SORBI_08g001970| apyrase [EC:3.6.1.5]		GO:0016787//hydrolase activity	GO:0016023//cytoplasmic membrane-bounded vesicle
4460	tr|A0A1D6H6C2|A0A1D6H6C2_MAIZE	1.48±0.298	0.03714	-	-	tr|A0A1D6H6C2|A0A1D6H6C2_MAIZE	NHL domain-containing protein OS=Zea mays GN=ZEAMMB73_Zm00001d016228 PE=4 SV=1	-	-	-	-	-	-
4469	tr|C0RWW9|C0RWW9_MAIZE	2.17±0.841	0.03795	sp|Q9FGN8|DYAD_ARATH	Protein DYAD OS=Arabidopsis thaliana GN=DYAD PE=1 SV=2	tr|C0RWW9|C0RWW9_MAIZE	Ameiotic 1 OS=Zea mays GN=am1 PE=2 SV=1	-	-	K14536|1|0.0|1046|sita:101765793| ribosome assembly protein 1 [EC:3.6.5.-]!K16582|5|2e-17|90.9|apro:F751_3457| tubulin polyglutamylase TTLL6/13 [EC:6.-.-.-]			GO:0009536//plastid
4524	tr|A0A096RF51|A0A096RF51_MAIZE	1.22±0.142	0.0493	sp|Q75HJ0|RH37_ORYSJ	DEAD-box ATP-dependent RNA helicase 37 OS=Oryza sativa subsp. japonica GN=PL10A PE=2 SV=1	tr|A0A096RF51|A0A096RF51_MAIZE	DEAD-box ATP-dependent RNA helicase 52 OS=Zea mays GN=100279527 PE=4 SV=1	Superfamily II DNA and RNA helicase	Replication, recombination and repair	K11594|1|0.0|949|zma:100501699| ATP-dependent RNA helicase DDX3X [EC:3.6.4.13]		GO:0008026//ATP-dependent helicase activity;GO:0003676//nucleic acid binding;GO:0005524//ATP binding	GO:0009536//plastid
4544	tr|C0PIW3|C0PIW3_MAIZE	1.22±0.106	0.0206	-	-	tr|C0PIW3|C0PIW3_MAIZE	Uncharacterized protein OS=Zea mays PE=2 SV=1	-	-	-	-	-	-
4569	tr|K7UFJ8|K7UFJ8_MAIZE	1.28±0.128	0.01779	sp|P93479|RETO_PAPSO	Reticuline oxidase OS=Papaver somniferum GN=BBE1 PE=2 SV=1	tr|K7UFJ8|K7UFJ8_MAIZE	Putative FAD-binding Berberine family protein OS=Zea mays GN=103641262 PE=3 SV=1	FAD/FMN-containing dehydrogenase	Energy production and conversion	-		GO:0016491//oxidoreductase activity	-
4636	tr|C0PL11|C0PL11_MAIZE	3.32±1.558	0.02355	sp|Q5ZM30|RPR1A_CHICK	Regulation of nuclear pre-mRNA domain-containing protein 1A OS=Gallus gallus GN=RPRD1A PE=2 SV=1	tr|C0PL11|C0PL11_MAIZE	Uncharacterized protein OS=Zea mays PE=2 SV=1	-	-	K15559|1|4e-70|207|zma:100384037| regulator of Ty1 transposition protein 103			GO:0016023//cytoplasmic membrane-bounded vesicle
4713	tr|A0A1D6GPB2|A0A1D6GPB2_MAIZE	1.25±0.115	0.01596	sp|P81898|PNAA_PRUDU	Peptide-N4-(N-acetyl-beta-glucosaminyl)asparagine amidase A OS=Prunus dulcis PE=1 SV=2	tr|A0A1D6GPB2|A0A1D6GPB2_MAIZE	Peptide-N4-(N-acetyl-beta-glucosaminyl)asparagine amidase A protein OS=Zea mays GN=ZEAMMB73_Zm00001d013995 PE=4 SV=1	-	-	K01599|1|5e-101|333|eus:EUTSA_v10022319mg| uroporphyrinogen decarboxylase [EC:4.1.1.37]!K15502|3|4e-56|207|spen:107014587| serine/threonine-protein phosphatase 6 regulatory ankyrin repeat subunit A			GO:0016023//cytoplasmic membrane-bounded vesicle
4721	tr|A0A1D6QAN9|A0A1D6QAN9_MAIZE	1.21±0.114	0.02792	sp|Q94AH9|MD36A_ARATH	Mediator of RNA polymerase II transcription subunit 36a OS=Arabidopsis thaliana GN=MED36A PE=1 SV=2	tr|A0A1D6QAN9|A0A1D6QAN9_MAIZE	ATG8-interacting protein 1 OS=Zea mays GN=100191636 PE=3 SV=1	Fibrillarin-like rRNA methylase	Translation, ribosomal structure and biogenesis	K14563|1|5e-143|420|zma:100282167| rRNA 2'-O-methyltransferase fibrillarin [EC:2.1.1.-]	GO:0001510//RNA methylation;GO:0006364//rRNA processing;GO:0008033//tRNA processing	GO:0003723//RNA binding;GO:0008168//methyltransferase activity	GO:0005730//nucleolus;GO:0016020//membrane
4723	tr|B6TBA8|B6TBA8_MAIZE	1.25±0.146	0.03287	sp|Q8S9J6|ASPA_ARATH	Aspartyl protease family protein At5g10770 OS=Arabidopsis thaliana GN=At5g10770 PE=2 SV=1	tr|B6TBA8|B6TBA8_MAIZE	Aspartic proteinase nepenthesin-2 OS=Zea mays PE=2 SV=1	-	-	K01381|1|3e-45|164|smo:SELMODRAFT_13348| saccharopepsin [EC:3.4.23.25]!K02882|2|9e-44|167|adu:107496420| large subunit ribosomal protein L18Ae!K00924|5|3e-23|106|thj:104810886|	GO:0006508//proteolysis	GO:0004190//aspartic-type endopeptidase activity	GO:0016023//cytoplasmic membrane-bounded vesicle
4735	tr|A0A1D6NZF4|A0A1D6NZF4_MAIZE	1.28±0.063	0.002396	-	-	tr|A0A1D6NZF4|A0A1D6NZF4_MAIZE	Uncharacterized protein OS=Zea mays GN=ZEAMMB73_Zm00001d045824 PE=4 SV=1	-	-	-	-	-	-
4742	tr|B6TZU3|B6TZU3_MAIZE	1.27±0.028	0.0002135	sp|Q9SZE1|3HID1_ARATH	Probable 3-hydroxyisobutyrate dehydrogenase-like 1, mitochondrial OS=Arabidopsis thaliana GN=At4g29120 PE=1 SV=1	tr|B6TZU3|B6TZU3_MAIZE	Putative uncharacterized protein OS=Zea mays PE=2 SV=1	3-hydroxyisobutyrate dehydrogenase or related beta-hydroxyacid dehydrogenase	Lipid transport and metabolism	K18121|1|3e-06|52.0|cvr:CHLNCDRAFT_133685| glyoxylate/succinic semialdehyde reductase [EC:1.1.1.79 1.1.1.-]		GO:0016491//oxidoreductase activity	-
4750	tr|A0A1D6FPE6|A0A1D6FPE6_MAIZE	1.85±0.437	0.01878	sp|P53992|SC24C_HUMAN	Protein transport protein Sec24C OS=Homo sapiens GN=SEC24C PE=1 SV=3	tr|A0A1D6FPE6|A0A1D6FPE6_MAIZE	Sec23/sec24 transport family protein OS=Zea mays GN=ZEAMMB73_Zm00001d010141 PE=4 SV=1	-	-	K14007|1|7e-54|197|cre:CHLREDRAFT_195690| protein transport protein SEC24	GO:0006886//intracellular protein transport;GO:0006888//ER to Golgi vesicle-mediated transport	GO:0008270//zinc ion binding	GO:0030127//COPII vesicle coat
4790	tr|B8A3K0|B8A3K0_MAIZE	1.29±0.181	0.03392	sp|Q03666|GSTX4_TOBAC	Probable glutathione S-transferase OS=Nicotiana tabacum PE=2 SV=1	tr|B8A3K0|B8A3K0_MAIZE	Glutathione transferase6 OS=Zea mays GN=100280389 PE=2 SV=1	Glutathione S-transferase	Posttranslational modification, protein turnover, chaperones	K00799|1|2e-151|422|zma:100280389| glutathione S-transferase [EC:2.5.1.18]	GO:0006979//response to oxidative stress;GO:0009409//response to cold;GO:0009635//response to herbicide;GO:0006749//glutathione metabolic process;GO:0042631//cellular response to water deprivation;GO:0046686//response to cadmium ion;GO:0080167//response to karrikin	GO:0004364//glutathione transferase activity;GO:0043295//glutathione binding	GO:0009570//chloroplast stroma;GO:0005886//plasma membrane;GO:0048046//apoplast
4793	tr|B6TGF0|B6TGF0_MAIZE	1.98±0.388	0.008665	sp|Q9LSU0|PSA3_ORYSJ	Proteasome subunit alpha type-3 OS=Oryza sativa subsp. japonica GN=PAG1 PE=2 SV=1	tr|B6TGF0|B6TGF0_MAIZE	Proteasome subunit alpha type OS=Zea mays PE=2 SV=1	20S proteasome, alpha and beta subunits	Posttranslational modification, protein turnover, chaperones	K02727|1|1e-168|468|zma:100285986| 20S proteasome subunit alpha 7 [EC:3.4.25.1]	GO:0009409//response to cold;GO:0046686//response to cadmium ion;GO:0006511//ubiquitin-dependent protein catabolic process	GO:0004298//threonine-type endopeptidase activity	GO:0005773//vacuole;GO:0019773//proteasome core complex, alpha-subunit complex;GO:0005886//plasma membrane;GO:0005634//nucleus;GO:0048046//apoplast
4831	sp|Q8RXA5|CZOG2_MAIZE	1.37±0.224	0.03575	sp|Q8RXA5|CZOG2_MAIZE	Cis-zeatin O-glucosyltransferase 2 OS=Zea mays GN=CISZOG2 PE=1 SV=1	tr|A0A1Q1CDR6|A0A1Q1CDR6_MAIZE	Glycosyltransferase OS=Zea mays GN=ZEAMMB73_Zm00001d012335 PE=3 SV=1	UDP:flavonoid glycosyltransferase YjiC, YdhE family	Carbohydrate transport and metabolism	K13495|1|0.0|812|zma:103636476| cis-zeatin O-glucosyltransferase [EC:2.4.1.215]	GO:0008152//metabolic process	GO:0050502//cis-zeatin O-beta-D-glucosyltransferase activity	-
4838	tr|B6U3F4|B6U3F4_MAIZE	1.63±0.392	0.03072	sp|Q681K2|ATS3A_ARATH	Embryo-specific protein ATS3A OS=Arabidopsis thaliana GN=ATS3A PE=1 SV=1	tr|B6U3F4|B6U3F4_MAIZE	Lipase/lipooxygenase, PLAT/LH2 OS=Zea mays PE=2 SV=1	-	-	K16911|1|4e-23|99.8|tcc:TCM_015015| ATP-dependent RNA helicase DDX21 [EC:3.6.4.13]			GO:0016023//cytoplasmic membrane-bounded vesicle
4839	tr|A0A1D6LKN4|A0A1D6LKN4_MAIZE	1.62±0.24	0.008515	-	-	tr|A0A1D6LKN4|A0A1D6LKN4_MAIZE	HAT transposon superfamily protein OS=Zea mays GN=ZEAMMB73_Zm00001d036085 PE=4 SV=1	-	-	K01230|1|8e-28|114|vvi:100242837| mannosyl-oligosaccharide alpha-1,2-mannosidase [EC:3.2.1.113]!K05658|2|6e-21|95.1|mdm:103423936| ATP-binding cassette, subfamily B (MDR/TAP), member 1 [EC:3.6.3.44]!K14007|3|1e-12|70.9|obr:102710266| protein transport protein SEC24		GO:0003676//nucleic acid binding;GO:0046983//protein dimerization activity	-
4849	tr|A0A1D6NWY9|A0A1D6NWY9_MAIZE	1.23±0.098	0.01344	sp|Q9LHZ7|CSLD2_ORYSJ	Cellulose synthase-like protein D2 OS=Oryza sativa subsp. japonica GN=CSLD2 PE=2 SV=1	tr|A0A1D6NWY9|A0A1D6NWY9_MAIZE	Putative cellulose synthase-like family protein OS=Zea mays GN=ZEAMMB73_Zm00001d045557 PE=3 SV=1	Glycosyltransferase, catalytic subunit of cellulose synthase and poly-beta-1,6-N-acetylglucosamine synthase	Cell motility	K20924|1|0.0|1650|sbi:SORBI_10g000980| cellulose synthase-like protein [EC:2.4.1.-]	GO:0048767//root hair elongation;GO:0030244//cellulose biosynthetic process;GO:0009409//response to cold	GO:0016760//cellulose synthase (UDP-forming) activity	GO:0030173//integral component of Golgi membrane;GO:0005783//endoplasmic reticulum;GO:0005886//plasma membrane
4905	tr|C0PP33|C0PP33_MAIZE	1.49±0.136	0.003553	sp|Q8W475|SWI3A_ARATH	SWI/SNF complex subunit SWI3A OS=Arabidopsis thaliana GN=SWI3A PE=1 SV=1	tr|C0PP33|C0PP33_MAIZE	Uncharacterized protein OS=Zea mays PE=2 SV=1	-	-	K11649|1|8e-66|211|zma:100285161| SWI/SNF related-matrix-associated actin-dependent regulator of chromatin subfamily C		GO:0003677//DNA binding	GO:0005634//nucleus
4912	tr|A0A1D6Q780|A0A1D6Q780_MAIZE	1.53±0.181	0.005397	sp|Q0DYK7|CDPK5_ORYSJ	Calcium-dependent protein kinase 5 OS=Oryza sativa subsp. japonica GN=CPK5 PE=3 SV=1	tr|A0A1D6Q780|A0A1D6Q780_MAIZE	Calcium dependent protein kinase7 OS=Zea mays GN=103653932 PE=4 SV=1	PASTA domain, binds beta-lactams	Cell wall/membrane/envelope biogenesis	K13412|1|0.0|914|zma:103653932| calcium-dependent protein kinase [EC:2.7.11.1]	GO:0006468//protein phosphorylation	GO:0004713//protein tyrosine kinase activity;GO:0005509//calcium ion binding;GO:0005524//ATP binding;GO:0004674//protein serine/threonine kinase activity	GO:0005739//mitochondrion
4957	tr|B4FTV9|B4FTV9_MAIZE	1.37±0.169	0.01867	sp|Q9MAK9|PS10B_ARATH	26S proteasome regulatory subunit S10B homolog B OS=Arabidopsis thaliana GN=RPT4B PE=1 SV=1	tr|B4FTV9|B4FTV9_MAIZE	26S protease regulatory subunit S10B OS=Zea mays GN=100282100 PE=2 SV=1	ATP-dependent 26S proteasome regulatory subunit	Posttranslational modification, protein turnover, chaperones	K03064|1|0.0|785|zma:100282100| 26S proteasome regulatory subunit T4	GO:0030163//protein catabolic process;GO:0006508//proteolysis	GO:0008233//peptidase activity;GO:0005524//ATP binding;GO:0008568//microtubule-severing ATPase activity	GO:0005737//cytoplasm;GO:0005730//nucleolus;GO:0008540//proteasome regulatory particle, base subcomplex;GO:0005886//plasma membrane;GO:0005618//cell wall
5026	tr|K7USX8|K7USX8_MAIZE	1.32±0.174	0.0259	sp|Q9ZV04|PER24_ARATH	Peroxidase 24 OS=Arabidopsis thaliana GN=PER24 PE=2 SV=1	tr|K7USX8|K7USX8_MAIZE	Peroxidase OS=Zea mays GN=107457598 PE=3 SV=1	-	-	K00430|1|0.0|533|zma:107457598| peroxidase [EC:1.11.1.7]		GO:0005488//binding;GO:0004601//peroxidase activity	GO:0016023//cytoplasmic membrane-bounded vesicle
5046	tr|A0A1D6FH42|A0A1D6FH42_MAIZE	1.43±0.285	0.04259	sp|Q65CJ7|HPPR_PLESU	Hydroxyphenylpyruvate reductase OS=Plectranthus scutellarioides GN=HPPR PE=1 SV=2	tr|A0A1D6FH42|A0A1D6FH42_MAIZE	DUF4378 domain protein OS=Zea mays GN=100283723 PE=3 SV=1	Lactate dehydrogenase or related 2-hydroxyacid dehydrogenase	Energy production and conversion;Coenzyme transport and metabolism;General function prediction only	K15919|1|8e-166|465|zma:100283723| hydroxypyruvate reductase 2	GO:0008152//metabolic process	GO:0000166//nucleotide binding;GO:0048037//cofactor binding	-
5125	tr|B6SIX0|B6SIX0_MAIZE	1.49±0.247	0.02057	sp|P27777|HS16A_ORYSJ	16.9 kDa class I heat shock protein 1 OS=Oryza sativa subsp. japonica GN=HSP16.9A PE=1 SV=1	tr|B6SIX0|B6SIX0_MAIZE	16.9 kDa class I heat shock protein 1 OS=Zea mays GN=100280576 PE=2 SV=1	Molecular chaperone IbpA, HSP20 family	Posttranslational modification, protein turnover, chaperones	K13993|1|7e-69|208|zma:100280576| HSP20 family protein	GO:0009408//response to heat	-	-
5134	tr|C0PIR1|C0PIR1_MAIZE	1.37±0.1	0.003415	sp|P43254|COP1_ARATH	E3 ubiquitin-protein ligase COP1 OS=Arabidopsis thaliana GN=COP1 PE=1 SV=2	tr|C0PIR1|C0PIR1_MAIZE	Uncharacterized protein OS=Zea mays PE=2 SV=1	WD40 repeat	General function prediction only	K10143|1|2e-135|396|zma:100279342| E3 ubiquitin-protein ligase RFWD2 [EC:2.3.2.27]	GO:0046283//anthocyanin-containing compound metabolic process;GO:0006281//DNA repair;GO:0048573//photoperiodism, flowering;GO:0010119//regulation of stomatal movement;GO:0009641//shade avoidance	GO:0008270//zinc ion binding;GO:0016874//ligase activity	GO:0005634//nucleus
5146	tr|A0A1D6KTV0|A0A1D6KTV0_MAIZE	1.21±0.131	0.04498	sp|Q9AV81|PRP19_ORYSJ	Pre-mRNA-processing factor 19 OS=Oryza sativa subsp. japonica GN=PRP19 PE=2 SV=1	tr|A0A1D6KTV0|A0A1D6KTV0_MAIZE	Pre-mRNA-processing factor 19 homolog 2 OS=Zea mays GN=100284255 PE=4 SV=1	WD40 repeat	General function prediction only	K10599|1|0.0|1013|zma:100284255| pre-mRNA-processing factor 19 [EC:2.3.2.27]	GO:0042742//defense response to bacterium;GO:0046686//response to cadmium ion;GO:0016567//protein ubiquitination	GO:0004842//ubiquitin-protein transferase activity	GO:0005730//nucleolus;GO:0005618//cell wall;GO:0009507//chloroplast;GO:0000151//ubiquitin ligase complex
5193	tr|B6TH64|B6TH64_MAIZE	1.37±0.16	0.01439	sp|Q9FLF0|RS92_ARATH	40S ribosomal protein S9-2 OS=Arabidopsis thaliana GN=RPS9C PE=1 SV=1	tr|B6TH64|B6TH64_MAIZE	40S ribosomal protein S9 OS=Zea mays GN=100283332 PE=2 SV=1	Ribosomal protein S4 or related protein	Translation, ribosomal structure and biogenesis	K02997|1|2e-132|372|zma:100283332| small subunit ribosomal protein S9e	GO:0006412//translation	GO:0003735//structural constituent of ribosome;GO:0019843//rRNA binding	GO:0005730//nucleolus;GO:0022626//cytosolic ribosome;GO:0005886//plasma membrane;GO:0005618//cell wall;GO:0015935//small ribosomal subunit;GO:0009507//chloroplast
5199	tr|B4G024|B4G024_MAIZE	1.32±0.176	0.0267	sp|Q42972|MDHG_ORYSJ	Malate dehydrogenase, glyoxysomal OS=Oryza sativa subsp. japonica GN=Os12g0632700 PE=1 SV=3	tr|B4G024|B4G024_MAIZE	Malate dehydrogenase OS=Zea mays PE=2 SV=1	Malate/lactate dehydrogenase	Energy production and conversion	K00026|1|0.0|703|zma:100193491| malate dehydrogenase [EC:1.1.1.37]	GO:0006108//malate metabolic process;GO:0031998//regulation of fatty acid beta-oxidation;GO:0006099//tricarboxylic acid cycle;GO:0044262//cellular carbohydrate metabolic process;GO:0080093//regulation of photorespiration	GO:0030060//L-malate dehydrogenase activity;GO:0000166//nucleotide binding	GO:0005777//peroxisome;GO:0009941//chloroplast envelope;GO:0005773//vacuole;GO:0048046//apoplast
5276	tr|A0A1D6Q8Q4|A0A1D6Q8Q4_MAIZE	1.68±0.438	0.03282	sp|F4J5S1|CLU_ARATH	Clustered mitochondria protein OS=Arabidopsis thaliana GN=FMT PE=2 SV=1	tr|A0A1D6Q8Q4|A0A1D6Q8Q4_MAIZE	Tola protein homolog1 OS=Zea mays GN=103653997 PE=3 SV=1	Uncharacterized conserved protein, contains CHAT domain	Function unknown	K03255|1|0.0|2575|zma:103653997| protein TIF31			GO:0005886//plasma membrane;GO:0009507//chloroplast
5335	tr|A0A1D6K4Y6|A0A1D6K4Y6_MAIZE	1.21±0.05	0.002597	-	-	tr|A0A1D6K4Y6|A0A1D6K4Y6_MAIZE	Chaperone DnaJ-domain superfamily protein OS=Zea mays GN=100276130 PE=4 SV=1	-	-	K09511|1|5e-67|221|pda:103710987| DnaJ homolog subfamily B member 5	-	-	-
5367	tr|B4G0X5|B4G0X5_MAIZE	1.33±0.058	0.001055	sp|Q96518|PER16_ARATH	Peroxidase 16 OS=Arabidopsis thaliana GN=PER16 PE=1 SV=2	tr|B4G0X5|B4G0X5_MAIZE	Peroxidase OS=Zea mays GN=100274427 PE=2 SV=1	-	-	K00430|1|0.0|625|zma:100274427| peroxidase [EC:1.11.1.7]	GO:0055114//oxidation-reduction process;GO:0006979//response to oxidative stress	GO:0020037//heme binding;GO:0046872//metal ion binding;GO:0004601//peroxidase activity	GO:0005739//mitochondrion
5391	tr|A0A1D6KCW1|A0A1D6KCW1_MAIZE	2.36±0.87	0.02767	sp|Q8LMI4|THT2_ORYSJ	Tryptamine hydroxycinnamoyltransferase 2 OS=Oryza sativa subsp. japonica GN=THT2 PE=1 SV=1	tr|A0A1D6KCW1|A0A1D6KCW1_MAIZE	Hydroxycinnamoyltransferase4 OS=Zea mays GN=103639152 PE=4 SV=1	-	-	K13065|1|1e-162|469|bdi:100827615| shikimate O-hydroxycinnamoyltransferase [EC:2.3.1.133]		GO:0016747//transferase activity, transferring acyl groups other than amino-acyl groups	-
5420	tr|A0A1D6EVW0|A0A1D6EVW0_MAIZE	1.48±0.162	0.005307	sp|Q6ENV3|YCF4_SACOF	Photosystem I assembly protein Ycf4 OS=Saccharum officinarum GN=ycf4 PE=3 SV=1	tr|A0A1D6EVW0|A0A1D6EVW0_MAIZE	Ribulose bisphosphate carboxylase large chain OS=Zea mays GN=ZEAMMB73_Zm00001d006402 PE=3 SV=1	Ribulose 1,5-bisphosphate carboxylase, large subunit, or a RuBisCO-like protein	Carbohydrate transport and metabolism	K17662|1|2e-119|359|zma:100382858| cytochrome b pre-mRNA-processing protein 3	GO:0015979//photosynthesis		GO:0016021//integral component of membrane;GO:0009522//photosystem I;GO:0009535//chloroplast thylakoid membrane
5511	tr|B6U3N2|B6U3N2_MAIZE	1.21±0.04	0.00156	-	-	tr|B6U3N2|B6U3N2_MAIZE	Putative uncharacterized protein OS=Zea mays PE=2 SV=1	-	-	-	-	-	-
5521	tr|A0A1D6J993|A0A1D6J993_MAIZE	1.33±0.225	0.04076	sp|Q8W468|ARI8_ARATH	Probable E3 ubiquitin-protein ligase ARI8 OS=Arabidopsis thaliana GN=ARI8 PE=2 SV=1	tr|B4FVC1|B4FVC1_MAIZE	Putative E3 ubiquitin-protein ligase ARI8 OS=Zea mays GN=100273409 PE=2 SV=1	-	-	K11968|1|0.0|1046|zma:100273409| ariadne-1 [EC:2.3.2.27]	GO:0016567//protein ubiquitination	GO:0003676//nucleic acid binding;GO:0004842//ubiquitin-protein transferase activity;GO:0008270//zinc ion binding	GO:0005622//intracellular;GO:0016020//membrane
5541	tr|A0A1D6M5R6|A0A1D6M5R6_MAIZE	1.48±0.299	0.03599	sp|Q84TF0|AKRCA_ARATH	Aldo-keto reductase family 4 member C10 OS=Arabidopsis thaliana GN=AKR4C10 PE=1 SV=1	tr|A0A1D6M5R6|A0A1D6M5R6_MAIZE	Putative oxidoreductase, aldo/keto reductase family protein OS=Zea mays GN=ZEAMMB73_Zm00001d038363 PE=4 SV=1	Aldo/keto reductase, related to diketogulonate reductase	Secondary metabolites biosynthesis, transport and catabolism	K00011|1|3e-28|111|egu:105046353| aldehyde reductase [EC:1.1.1.21]	GO:0046686//response to cadmium ion;GO:0055114//oxidation-reduction process	GO:0016491//oxidoreductase activity	GO:0005829//cytosol;GO:0005634//nucleus
5545	tr|C0PB06|C0PB06_MAIZE	1.91±0.642	0.03769	-	-	tr|C0PB06|C0PB06_MAIZE	Uncharacterized protein OS=Zea mays PE=2 SV=1	-	-	-	-	-	-
5578	tr|A0A1D6QLH3|A0A1D6QLH3_MAIZE	1.31±0.207	0.04772	sp|Q9CAP8|LACS9_ARATH	Long chain acyl-CoA synthetase 9, chloroplastic OS=Arabidopsis thaliana GN=LACS9 PE=1 SV=1	tr|A0A1D6QLH1|A0A1D6QLH1_MAIZE	Long chain acyl-CoA synthetase 9 chloroplastic OS=Zea mays GN=103654554 PE=4 SV=1	Long-chain acyl-CoA synthetase (AMP-forming)	Lipid transport and metabolism	K01897|1|0.0|874|zma:103654554| long-chain acyl-CoA synthetase [EC:6.2.1.3]	GO:0008152//metabolic process	GO:0003824//catalytic activity	GO:0016020//membrane;GO:0009941//chloroplast envelope
5580	tr|A0A1D6NW15|A0A1D6NW15_MAIZE	1.59±0.144	0.001844	sp|P04713|SSG1_MAIZE	Granule-bound starch synthase 1, chloroplastic/amyloplastic OS=Zea mays GN=WAXY PE=3 SV=1	tr|A0A1D6NW15|A0A1D6NW15_MAIZE	Granule-bound starch synthase 1 chloroplastic/amyloplastic OS=Zea mays GN=541854 PE=4 SV=1	Glycogen synthase	Carbohydrate transport and metabolism	K13679|1|1e-24|101|zma:541854| granule-bound starch synthase [EC:2.4.1.242]	GO:0005982//starch metabolic process;GO:0009058//biosynthetic process	GO:0004373//glycogen (starch) synthase activity	GO:0009568//amyloplast starch grain;GO:0009507//chloroplast
5608	tr|A0A1D6M2Q1|A0A1D6M2Q1_MAIZE	1.24±0.145	0.03543	sp|F4KEY9|NAA25_ARATH	N-terminal acetyltransferase B complex auxiliary subunit NAA25 OS=Arabidopsis thaliana GN=NAA25 PE=2 SV=1	tr|A0A1D6M2Q1|A0A1D6M2Q1_MAIZE	Tetratricopeptide repeat (TPR)-like superfamily protein OS=Zea mays GN=ZEAMMB73_Zm00001d038006 PE=4 SV=1	-	-	K17973|1|0.0|1870|zma:103631495| N-terminal acetyltransferase B complex non-catalytic subunit	-	-	-
5708	tr|A0A1D6MG93|A0A1D6MG93_MAIZE	1.23±0.144	0.0456	sp|Q9FZ49|ALG9_ARATH	Dol-P-Man:Man(6)GlcNAc(2)-PP-Dol alpha-1,2-mannosyltransferase OS=Arabidopsis thaliana GN=ALG9 PE=1 SV=1	tr|A0A1D6MG93|A0A1D6MG93_MAIZE	Mannosyltransferase OS=Zea mays GN=100282615 PE=3 SV=1	-	-	K03846|1|0.0|981|zma:100282615| alpha-1,2-mannosyltransferase [EC:2.4.1.259 2.4.1.261]	GO:0006506//GPI anchor biosynthetic process	GO:0016757//transferase activity, transferring glycosyl groups	GO:0031227//intrinsic component of endoplasmic reticulum membrane
5750	tr|K7TLQ9|K7TLQ9_MAIZE	1.44±0.179	0.01164	sp|Q6NWJ4|DNJC2_DANRE	DnaJ homolog subfamily C member 2 OS=Danio rerio GN=dnajc2 PE=2 SV=1	tr|K7TLQ9|K7TLQ9_MAIZE	Putative MYB DNA-binding domain superfamily protein OS=Zea mays GN=100282280 PE=4 SV=1	-	-	K09522|1|2e-17|86.3|smo:SELMODRAFT_74197| DnaJ homolog subfamily C member 2	GO:0048767//root hair elongation		GO:0005886//plasma membrane;GO:0005783//endoplasmic reticulum
5769	tr|A0A1D6HP05|A0A1D6HP05_MAIZE	1.33±0.208	0.03824	sp|Q86YJ7|AN13B_HUMAN	Ankyrin repeat domain-containing protein 13B OS=Homo sapiens GN=ANKRD13B PE=1 SV=4	tr|A0A1D6HP05|A0A1D6HP05_MAIZE	Ankyrin repeat family protein OS=Zea mays GN=103627882 PE=4 SV=1	-	-	K03327|1|1e-63|225|mdm:103408721| multidrug resistance protein, MATE family			GO:0005886//plasma membrane
5792	tr|A0A1D6LCT3|A0A1D6LCT3_MAIZE	1.43±0.251	0.02663	sp|Q8GU84|AB48G_ORYSJ	ABC transporter G family member 48 OS=Oryza sativa subsp. japonica GN=ABCG48 PE=3 SV=1	tr|A0A1D6LCT3|A0A1D6LCT3_MAIZE	ABC transporter G family member 34 OS=Zea mays GN=ZEAMMB73_Zm00001d034940 PE=3 SV=1	ABC-type multidrug transport system, ATPase component	Defense mechanisms	K05681|1|5e-42|167|vcn:VOLCADRAFT_73319| ATP-binding cassette, subfamily G (WHITE), member 2	GO:0006200//ATP catabolic process	GO:0005524//ATP binding;GO:0016887//ATPase activity	GO:0009536//plastid;GO:0016020//membrane
5822	tr|A0A1D6FXR1|A0A1D6FXR1_MAIZE	1.24±0.162	0.04731	sp|F4HWY6|MYO11_ARATH	Myosin-11 OS=Arabidopsis thaliana GN=XI-E PE=3 SV=1	tr|A0A1D6FXQ4|A0A1D6FXQ4_MAIZE	Myosin family protein with Dil domain OS=Zea mays GN=103636018 PE=4 SV=1	-	-	K10357|1|1e-106|338|bdi:100825413| myosin V	GO:0051645//Golgi localization;GO:0010154//fruit development;GO:0010091//trichome branching;GO:0051646//mitochondrion localization;GO:0048768//root hair cell tip growth;GO:0009791//post-embryonic development;GO:0060151//peroxisome localization;GO:0051301//cell division	GO:0042802//identical protein binding	-
5824	tr|B4FMZ0|B4FMZ0_MAIZE	1.23±0.106	0.01834	sp|Q9FVR6|Y1222_ARATH	Uncharacterized protein At1g32220, chloroplastic OS=Arabidopsis thaliana GN=At1g32220 PE=2 SV=1	tr|B4FMZ0|B4FMZ0_MAIZE	Uncharacterized protein OS=Zea mays PE=2 SV=1	Uncharacterized conserved protein YbjT, contains NAD(P)-binding and DUF2867 domains	General function prediction only	-		GO:0000166//nucleotide binding	GO:0005886//plasma membrane
5845	tr|B4FVE1|B4FVE1_MAIZE	1.37±0.169	0.01666	sp|Q941Z0|NQR1_ORYSJ	Probable NADPH:quinone oxidoreductase 1 OS=Oryza sativa subsp. japonica GN=Os01g0953600 PE=2 SV=1	tr|B4FVE1|B4FVE1_MAIZE	NADPH:quinone oxidoreductase OS=Zea mays GN=ZEAMMB73_Zm00001d047441 PE=2 SV=1	NAD(P)H-dependent FMN reductase	Energy production and conversion	K13436|1|8e-61|200|mtr:MTR_3g019120| pto-interacting protein 1 [EC:2.7.11.1]	GO:0009651//response to salt stress;GO:0042742//defense response to bacterium		GO:0009570//chloroplast stroma;GO:0005886//plasma membrane
5886	tr|C0PA18|C0PA18_MAIZE	1.24±0.117	0.01995	sp|Q9FYA6|BCAT5_ARATH	Branched-chain-amino-acid aminotransferase 5, chloroplastic OS=Arabidopsis thaliana GN=BCAT5 PE=1 SV=1	tr|C0PA18|C0PA18_MAIZE	Branched-chain-amino-acid aminotransferase OS=Zea mays PE=2 SV=1	Branched-chain amino acid aminotransferase/4-amino-4-deoxychorismate lyase	Amino acid transport and metabolism;Coenzyme transport and metabolism	K00826|1|0.0|672|zma:103639621| branched-chain amino acid aminotransferase [EC:2.6.1.42]	GO:0009081//branched-chain amino acid metabolic process	GO:0052654//L-leucine transaminase activity;GO:0052656//L-isoleucine transaminase activity;GO:0052655//L-valine transaminase activity	GO:0009507//chloroplast
5889	tr|B4FVP3|B4FVP3_MAIZE	1.35±0.217	0.03615	sp|A3A871|C71Z6_ORYSJ	Ent-isokaurene C2-hydroxylase OS=Oryza sativa subsp. japonica GN=CYP71Z6 PE=1 SV=1	tr|B4FVP3|B4FVP3_MAIZE	Ent-cassadiene C2-hydroxylase OS=Zea mays GN=100273457 PE=2 SV=1	Cytochrome P450	Secondary metabolites biosynthesis, transport and catabolism;Defense mechanisms	K07418|1|0.0|597|obr:102705222| cytochrome P450 family 2 subfamily J [EC:1.14.14.1]!K16083|2|0.0|582|osa:4329725| ent-isokaurene C2-hydroxylase [EC:1.14.13.143]!K21291|4|0.0|575|dosa:Os02t0570700-01| ent-cassadiene C2-hydroxylase [EC:1.14.13.-]	GO:0055114//oxidation-reduction process	GO:0020037//heme binding;GO:0016705//oxidoreductase activity, acting on paired donors, with incorporation or reduction of molecular oxygen;GO:0004497//monooxygenase activity;GO:0005506//iron ion binding;GO:0009055//electron carrier activity	-
5922	tr|A0A1D6JVG2|A0A1D6JVG2_MAIZE	1.44±0.286	0.04993	sp|Q7G764|NADO1_ORYSJ	Probable NAD(P)H-dependent oxidoreductase 1 OS=Oryza sativa subsp. japonica GN=Os10g0113000 PE=1 SV=1	tr|A0A1D6JVG2|A0A1D6JVG2_MAIZE	NAD(P)-linked oxidoreductase superfamily protein OS=Zea mays GN=ZEAMMB73_Zm00001d028360 PE=4 SV=1	Aldo/keto reductase, related to diketogulonate reductase	Secondary metabolites biosynthesis, transport and catabolism	K19642|1|7e-118|345|tcc:TCM_011190| D-galacturonate reductase [EC:1.1.1.365]!K00011|3|1e-115|339|pop:POPTR_0005s09980g| aldehyde reductase [EC:1.1.1.21]	GO:0045454//cell redox homeostasis;GO:0006826//iron ion transport;GO:0055114//oxidation-reduction process	GO:0050660//flavin adenine dinucleotide binding;GO:0016491//oxidoreductase activity	GO:0016020//membrane;GO:0005737//cytoplasm
5975	tr|A0A1D6DUY1|A0A1D6DUY1_MAIZE	1.41±0.191	0.01518	-	-	tr|A0A1D6DUY1|A0A1D6DUY1_MAIZE	Cyclin-related OS=Zea mays GN=ZEAMMB73_Zm00001d001968 PE=4 SV=1	-	-	K20892|1|9e-27|122|vvi:100259633| beta-arabinofuranosyltransferase [EC:2.4.2.-]	-	-	-
5981	tr|A0A1D6GEY0|A0A1D6GEY0_MAIZE	1.56±0.367	0.04196	sp|Q8RXF8|MIRO1_ARATH	Mitochondrial Rho GTPase 1 OS=Arabidopsis thaliana GN=MIRO1 PE=1 SV=1	tr|A0A1D6GEY0|A0A1D6GEY0_MAIZE	Mitochondrial Rho GTPase OS=Zea mays GN=ZEAMMB73_Zm00001d013019 PE=3 SV=1	-	-	K07870|1|0.0|1200|zma:100278140| Ras homolog gene family, member T1	GO:0006184//GTP catabolic process;GO:0007264//small GTPase mediated signal transduction;GO:0019725//cellular homeostasis;GO:0009790//embryo development;GO:0007005//mitochondrion organization;GO:0009737//response to abscisic acid;GO:0009860//pollen tube growth	GO:0005525//GTP binding;GO:0005509//calcium ion binding;GO:0003924//GTPase activity	GO:0005741//mitochondrial outer membrane
5995	tr|K7TYG2|K7TYG2_MAIZE	1.28±0.176	0.04177	sp|Q8W0Z6|AP5M_ARATH	AP-5 complex subunit mu OS=Arabidopsis thaliana GN=AP5M PE=2 SV=1	tr|C4IZU7|C4IZU7_MAIZE	Adaptor complexe medium subunit family protein OS=Zea mays GN=ZEAMMB73_Zm00001d023910 PE=2 SV=1	-	-	K19023|1|3e-89|276|zma:100281080| AP-5 complex subunit mu-1	GO:0016192//vesicle-mediated transport;GO:0006886//intracellular protein transport		GO:0030131//clathrin adaptor complex
5998	tr|B6UCV5|B6UCV5_MAIZE	1.33±0.208	0.04054	sp|Q9SQT8|DHQSD_ARATH	Bifunctional 3-dehydroquinate dehydratase/shikimate dehydrogenase, chloroplastic OS=Arabidopsis thaliana GN=EMB3004 PE=1 SV=1	tr|B6UCV5|B6UCV5_MAIZE	Shikimate biosynthesis protein aroDE OS=Zea mays GN=100285997 PE=2 SV=1	3-dehydroquinate dehydratase	Amino acid transport and metabolism	K13832|1|0.0|985|zma:100285997| 3-dehydroquinate dehydratase / shikimate dehydrogenase [EC:4.2.1.10 1.1.1.25]	GO:0055114//oxidation-reduction process;GO:0019632//shikimate metabolic process	GO:0050661//NADP binding;GO:0003855//3-dehydroquinate dehydratase activity;GO:0004764//shikimate 3-dehydrogenase (NADP+) activity	GO:0016023//cytoplasmic membrane-bounded vesicle;GO:0009570//chloroplast stroma
6026	tr|B4FF96|B4FF96_MAIZE	1.26±0.135	0.02433	-	-	tr|B4FF96|B4FF96_MAIZE	Uncharacterized protein OS=Zea mays GN=100272789 PE=2 SV=1	-	-	-			GO:0005886//plasma membrane;GO:0009536//plastid;GO:0005773//vacuole
6059	tr|A0A1D6EGH5|A0A1D6EGH5_MAIZE	1.24±0.088	0.009171	-	-	tr|A0A1D6EGH5|A0A1D6EGH5_MAIZE	Uncharacterized protein OS=Zea mays GN=ZEAMMB73_Zm00001d004600 PE=4 SV=1	-	-	-	-	-	-
6104	tr|A0A1D6KJM3|A0A1D6KJM3_MAIZE	1.3±0.114	0.0108	sp|Q84W55|IP5PF_ARATH	Type II inositol polyphosphate 5-phosphatase 15 OS=Arabidopsis thaliana GN=IP5P15 PE=1 SV=2	tr|A0A1D6KJM3|A0A1D6KJM3_MAIZE	Type II inositol polyphosphate 5-phosphatase 15 OS=Zea mays GN=ZEAMMB73_Zm00001d031554 PE=4 SV=1	-	-	K20279|1|1e-50|199|cre:CHLREDRAFT_147252| synaptojanin [EC:3.1.3.36]!K01099|3|3e-36|152|gsl:Gasu_32740| inositol polyphosphate 5-phosphatase INPP5B/F [EC:3.1.3.36]	GO:0048364//root development;GO:0009611//response to wounding;GO:0007584//response to nutrient;GO:0010087//phloem or xylem histogenesis;GO:0009637//response to blue light;GO:0009737//response to abscisic acid;GO:0010252//auxin homeostasis;GO:0046854//phosphatidylinositol phosphorylation;GO:0010182//sugar mediated signaling pathway		GO:0009536//plastid;GO:0005634//nucleus
6114	tr|B6U7T1|B6U7T1_MAIZE	1.52±0.302	0.02889	-	-	tr|B6U7T1|B6U7T1_MAIZE	Putative uncharacterized protein OS=Zea mays PE=2 SV=1	-	-	-	-	-	-
6153	tr|A0A1D6K6B9|A0A1D6K6B9_MAIZE	1.26±0.158	0.03745	sp|Q6AUV1|XDH_ORYSJ	Xanthine dehydrogenase OS=Oryza sativa subsp. japonica GN=XDH PE=2 SV=1	tr|A0A1D6K6B9|A0A1D6K6B9_MAIZE	Xanthine dehydrogenase 1 OS=Zea mays GN=100384368 PE=4 SV=1	Xanthine dehydrogenase, molybdopterin-binding subunit B	Nucleotide transport and metabolism	K00106|1|0.0|2645|zma:100384368| xanthine dehydrogenase/oxidase [EC:1.17.1.4 1.17.3.2]	GO:0009414//response to water deprivation;GO:0042554//superoxide anion generation;GO:0046110//xanthine metabolic process;GO:0000302//response to reactive oxygen species;GO:0055114//oxidation-reduction process	GO:0050660//flavin adenine dinucleotide binding;GO:0004855//xanthine oxidase activity;GO:0008762//UDP-N-acetylmuramate dehydrogenase activity;GO:0009055//electron carrier activity;GO:0005506//iron ion binding;GO:0051537//2 iron, 2 sulfur cluster binding	-
6173	tr|A0A1D6J394|A0A1D6J394_MAIZE	1.21±0.13	0.03702	sp|Q9SS48|SDP6_ARATH	Glycerol-3-phosphate dehydrogenase SDP6, mitochondrial OS=Arabidopsis thaliana GN=SDP6 PE=1 SV=1	tr|A0A1D6J394|A0A1D6J394_MAIZE	Glycerol-3-phosphate dehydrogenase OS=Zea mays GN=100191950 PE=3 SV=1	Glycerol-3-phosphate dehydrogenase	Energy production and conversion	K00111|1|0.0|669|zma:100191950| glycerol-3-phosphate dehydrogenase [EC:1.1.5.3]	GO:0006072//glycerol-3-phosphate metabolic process;GO:0055114//oxidation-reduction process	GO:0004368//glycerol-3-phosphate dehydrogenase activity	GO:0009331//glycerol-3-phosphate dehydrogenase complex;GO:0005739//mitochondrion
6258	tr|A0A1D6EU10|A0A1D6EU10_MAIZE	1.23±0.139	0.04397	sp|Q9SKR2|SYT1_ARATH	Synaptotagmin-1 OS=Arabidopsis thaliana GN=SYT1 PE=1 SV=2	tr|A0A1D6EU10|A0A1D6EU10_MAIZE	Calcium lipid binding protein-like OS=Zea mays GN=100285684 PE=4 SV=1	-	-	K19938|1|2e-18|91.7|mis:MICPUN_109021| rabphilin-3A!K03511|2|9e-18|90.9|apro:F751_1873| DNA polymerase kappa [EC:2.7.7.7]!K01652|3|5e-15|82.8|sly:101253806| acetolactate synthase I/II/III large subunit [EC:2.2.1.6]!K19907|4|2e-14|79.7|lja:Lj0g3v0289109.1| synaptotagmin-7	GO:0001778//plasma membrane repair;GO:0009409//response to cold;GO:0046740//transport of virus in host, cell to cell;GO:0032456//endocytic recycling;GO:0009615//response to virus;GO:0006897//endocytosis		GO:0005768//endosome;GO:0005773//vacuole;GO:0016023//cytoplasmic membrane-bounded vesicle;GO:0005886//plasma membrane
6302	tr|B6UHG1|B6UHG1_MAIZE	1.29±0.133	0.0149	sp|P53665|ACPM1_ARATH	Acyl carrier protein 1, mitochondrial OS=Arabidopsis thaliana GN=MTACP1 PE=2 SV=1	tr|B6UHG1|B6UHG1_MAIZE	Acyl carrier protein OS=Zea mays GN=100286300 PE=2 SV=1	Acyl carrier protein	Lipid transport and metabolism;Secondary metabolites biosynthesis, transport and catabolism	K03955|1|3e-72|215|zma:100286300|	GO:0006633//fatty acid biosynthetic process;GO:0035196//production of miRNAs involved in gene silencing by miRNA;GO:0010267//production of ta-siRNAs involved in RNA interference;GO:0051607//defense response to virus	GO:0031177//phosphopantetheine binding;GO:0000036//ACP phosphopantetheine attachment site binding involved in fatty acid biosynthetic process	GO:0005759//mitochondrial matrix
6326	tr|B6TPP7|B6TPP7_MAIZE	1.25±0.16	0.04329	sp|Q9MT28|THRC_SOLTU	Threonine synthase, chloroplastic OS=Solanum tuberosum PE=2 SV=1	tr|B6TPP7|B6TPP7_MAIZE	Threonine synthase OS=Zea mays PE=2 SV=1	Threonine synthase	Amino acid transport and metabolism	K01733|1|0.0|1037|zma:103630689| threonine synthase [EC:4.2.3.1]	GO:0009088//threonine biosynthetic process	GO:0030170//pyridoxal phosphate binding;GO:0004795//threonine synthase activity	GO:0009507//chloroplast
6375	tr|B6U149|B6U149_MAIZE	1.35±0.24	0.04904	-	-	tr|B6U149|B6U149_MAIZE	RNA recognition motif family protein OS=Zea mays PE=2 SV=1	-	-	-	-	-	-
6392	tr|A0A1D6NCB8|A0A1D6NCB8_MAIZE	1.39±0.185	0.01703	sp|Q9LMI0|TPS7_ARATH	Probable alpha,alpha-trehalose-phosphate synthase [UDP-forming] 7 OS=Arabidopsis thaliana GN=TPS7 PE=1 SV=1	tr|A0A1D6NCB8|A0A1D6NCB8_MAIZE	Trehalose-6-phosphate synthase7 OS=Zea mays GN=ZEAMMB73_Zm00001d043469 PE=4 SV=1	Trehalose-6-phosphatase	Carbohydrate transport and metabolism	K16055|1|0.0|1226|zma:103651208| trehalose 6-phosphate synthase/phosphatase [EC:2.4.1.15 3.1.3.12]	GO:0005992//trehalose biosynthetic process	GO:0003824//catalytic activity	-
6424	tr|A0A1D6IVF1|A0A1D6IVF1_MAIZE	1.24±0.144	0.0417	-	-	tr|A0A1D6IVF1|A0A1D6IVF1_MAIZE	Uncharacterized protein OS=Zea mays GN=ZEAMMB73_Zm00001d023756 PE=4 SV=1	-	-	K18753|1|2e-13|73.2|smo:SELMODRAFT_416803| butyrate response factor 1			GO:0005739//mitochondrion;GO:0009507//chloroplast;GO:0016020//membrane
6444	tr|B4FXL2|B4FXL2_MAIZE	1.4±0.169	0.01415	sp|Q8GXS3|CFIS2_ARATH	Pre-mRNA cleavage factor Im 25 kDa subunit 2 OS=Arabidopsis thaliana GN=CFIS2 PE=1 SV=1	tr|J3M2S5|J3M2S5_ORYBR	Uncharacterized protein OS=Oryza brachyantha PE=4 SV=1	-	-	K14397|1|3e-143|400|obr:102700616| cleavage and polyadenylation specificity factor subunit 5	GO:0006378//mRNA polyadenylation	GO:0003729//mRNA binding;GO:0016787//hydrolase activity	GO:0005849//mRNA cleavage factor complex;GO:0009536//plastid
6559	tr|A0A1D6II52|A0A1D6II52_MAIZE	1.29±0.189	0.04975	-	-	tr|A0A1D6II52|A0A1D6II52_MAIZE	ZCW7 OS=Zea mays GN=ZEAMMB73_Zm00001d021960 PE=4 SV=1	-	-	K13169|1|5e-118|342|zma:100282860| splicing factor, arginine/serine-rich 17		GO:0000166//nucleotide binding	GO:0009536//plastid
6571	tr|K7UPR6|K7UPR6_MAIZE	1.26±0.099	0.009495	-	-	tr|K7UPR6|K7UPR6_MAIZE	Armadillo repeat only 1 OS=Zea mays GN=103654648 PE=4 SV=1	-	-	K00276|1|4e-86|296|pvu:PHAVU_003G204000g| primary-amine oxidase [EC:1.4.3.21]!K14856|2|1e-09|63.9|zma:100275026| protein SDA1	GO:0030036//actin cytoskeleton organization;GO:0009860//pollen tube growth		GO:0090404//pollen tube tip;GO:0005737//cytoplasm;GO:0005634//nucleus;GO:0005886//plasma membrane
6572	tr|A0A1D6KWL9|A0A1D6KWL9_MAIZE	1.41±0.278	0.04755	-	-	tr|A0A1D6KWL9|A0A1D6KWL9_MAIZE	SMAD/FHA domain-containing protein OS=Zea mays GN=100279282 PE=4 SV=1	-	-	K13216|1|9e-147|421|zma:100279282| nuclear inhibitor of protein phosphatase 1 [EC:3.1.4.-]	-	-	-
6749	tr|A0A1D6P5H9|A0A1D6P5H9_MAIZE	1.27±0.135	0.02354	sp|Q2HJH6|SNR40_BOVIN	U5 small nuclear ribonucleoprotein 40 kDa protein OS=Bos taurus GN=SNRNP40 PE=2 SV=1	tr|B6TXG5|B6TXG5_MAIZE	WD-repeat protein 57 OS=Zea mays PE=2 SV=1	WD40 repeat	General function prediction only	K12857|1|0.0|686|zma:100193655| Prp8 binding protein	GO:0016573//histone acetylation	GO:0004402//histone acetyltransferase activity	-
6781	tr|Q9ZTL2|Q9ZTL2_MAIZE	1.32±0.214	0.04512	sp|P49174|INVA_MAIZE	Beta-fructofuranosidase, cell wall isozyme OS=Zea mays PE=2 SV=1	tr|Q9ZTL2|Q9ZTL2_MAIZE	Cell wall invertase Incw1 OS=Zea mays PE=3 SV=1	Sucrose-6-phosphate hydrolase SacC, GH32 family	Carbohydrate transport and metabolism	K01193|1|0.0|1056|zma:542314| beta-fructofuranosidase [EC:3.2.1.26]	GO:0071836//nectar secretion;GO:0009611//response to wounding;GO:0005982//starch metabolic process;GO:0080167//response to karrikin	GO:0051670//inulinase activity;GO:0004575//sucrose alpha-glucosidase activity;GO:0031219//levanase activity	GO:0005773//vacuole;GO:0016023//cytoplasmic membrane-bounded vesicle;GO:0005618//cell wall;GO:0005576//extracellular region
6824	tr|B4FGU5|B4FGU5_MAIZE	1.22±0.147	0.04677	sp|Q9LK94|MDAR4_ARATH	Monodehydroascorbate reductase 4, peroxisomal OS=Arabidopsis thaliana GN=MDAR4 PE=1 SV=1	tr|B4FGU5|B4FGU5_MAIZE	Putidaredoxin reductase homolog1 OS=Zea mays GN=100193942 PE=2 SV=1	NADPH-dependent 2,4-dienoyl-CoA reductase, sulfur reductase, or a related oxidoreductase	Lipid transport and metabolism	K08232|1|0.0|876|zma:100193942| monodehydroascorbate reductase (NADH) [EC:1.6.5.4]	GO:0022900//electron transport chain	GO:0050660//flavin adenine dinucleotide binding;GO:0015036//disulfide oxidoreductase activity;GO:0016656//monodehydroascorbate reductase (NADH) activity	GO:0009941//chloroplast envelope;GO:0005778//peroxisomal membrane
6939	tr|B4FY70|B4FY70_MAIZE	2.87±0.908	0.01197	sp|Q54I39|IST1L_DICDI	IST1-like protein OS=Dictyostelium discoideum GN=DDB_G0289029 PE=3 SV=1	tr|B4FY70|B4FY70_MAIZE	Regulator of Vps4 activity in the MVB pathway protein OS=Zea mays GN=100273933 PE=2 SV=1	-	-	K19476|1|0.0|606|zma:100273933| vacuolar protein sorting-associated protein IST1	-	-	-
6959	tr|B6T1F5|B6T1F5_MAIZE	1.49±0.334	0.04718	-	-	tr|B6T1F5|B6T1F5_MAIZE	Small multi-drug export protein OS=Zea mays PE=2 SV=1	Uncharacterized membrane protein	Function unknown	K01728|1|2e-78|256|thj:104805137| pectate lyase [EC:4.2.2.2]			GO:0009536//plastid;GO:0016020//membrane
6985	tr|A0A1D6LVQ1|A0A1D6LVQ1_MAIZE	1.4±0.195	0.01776	sp|Q9S7V4|HA22A_ARATH	HVA22-like protein a OS=Arabidopsis thaliana GN=HVA22A PE=2 SV=1	tr|A0A1D6LVQ1|A0A1D6LVQ1_MAIZE	HVA22-like protein a OS=Zea mays GN=ZEAMMB73_Zm00001d037220 PE=4 SV=1	-	-	K17279|1|2e-38|129|sbi:SORBI_10g008020| receptor expression-enhancing protein 5/6	GO:0006950//response to stress;GO:0009628//response to abiotic stimulus		GO:0016020//membrane;GO:0016023//cytoplasmic membrane-bounded vesicle
7017	tr|B6U9Z8|B6U9Z8_MAIZE	1.71±0.208	0.003309	sp|Q06398|GSTU6_ORYSJ	Probable glutathione S-transferase GSTU6 OS=Oryza sativa subsp. japonica GN=GSTU6 PE=2 SV=2	tr|B6U9Z8|B6U9Z8_MAIZE	Glutathione S-transferase GSTU6 OS=Zea mays GN=100285806 PE=2 SV=1	Glutathione S-transferase	Posttranslational modification, protein turnover, chaperones	K00799|1|7e-175|483|zma:100285806| glutathione S-transferase [EC:2.5.1.18]	GO:0009704//de-etiolation;GO:0048527//lateral root development;GO:0046686//response to cadmium ion;GO:0006749//glutathione metabolic process;GO:0060416//response to growth hormone;GO:0080167//response to karrikin	GO:0016740//transferase activity	GO:0009507//chloroplast;GO:0005739//mitochondrion
7022	tr|B4FVF2|B4FVF2_MAIZE	1.28±0.075	0.003824	sp|Q54SA1|PLDZ_DICDI	Phospholipase D Z OS=Dictyostelium discoideum GN=pldZ PE=3 SV=1	tr|B4FVF2|B4FVF2_MAIZE	Uncharacterized protein OS=Zea mays PE=2 SV=1	Phosphatidylserine/phosphatidylglycerophosphate/cardiolipin synthase or related enzyme	Lipid transport and metabolism	K16860|1|7e-117|340|zma:103634743| phospholipase D3/4 [EC:3.1.4.4]	GO:0008152//metabolic process	GO:0003824//catalytic activity	-
7077	tr|A0A1D6KUP3|A0A1D6KUP3_MAIZE	1.27±0.112	0.01209	sp|Q75I75|EXP31_ORYSJ	Expansin-A31 OS=Oryza sativa subsp. japonica GN=EXPA31 PE=2 SV=2	tr|A0A1D6KUP3|A0A1D6KUP3_MAIZE	Expansin-A11 OS=Zea mays GN=ZEAMMB73_Zm00001d032882 PE=4 SV=1	-	-	K20628|1|4e-70|219|cit:102625836| expansin	GO:0009664//plant-type cell wall organization		GO:0005576//extracellular region;GO:0016020//membrane;GO:0016023//cytoplasmic membrane-bounded vesicle
7101	tr|A0A1D6LDQ9|A0A1D6LDQ9_MAIZE	1.28±0.113	0.01236	sp|A4YGN0|SUCD_METS5	Succinate-semialdehyde dehydrogenase (acetylating) OS=Metallosphaera sedula (strain ATCC 51363 / DSM 5348 / JCM 9185 / NBRC 15509 / TH2) GN=Msed_1424 PE=1 SV=1	tr|A0A1D6LDQ9|A0A1D6LDQ9_MAIZE	GroES-like zinc-binding alcohol dehydrogenase family protein OS=Zea mays GN=100282392 PE=4 SV=1	Zn-dependent alcohol dehydrogenase	General function prediction only	K00121|1|8e-41|152|cme:CYME_CMS125C| S-(hydroxymethyl)glutathione dehydrogenase / alcohol dehydrogenase [EC:1.1.1.284 1.1.1.1]!K18857|2|4e-40|150|pvu:PHAVU_001G064000g| alcohol dehydrogenase class-P [EC:1.1.1.1]	GO:0055114//oxidation-reduction process	GO:0016491//oxidoreductase activity;GO:0000166//nucleotide binding;GO:0050897//cobalt ion binding;GO:0008270//zinc ion binding	-
7162	tr|A0A1D6GGP1|A0A1D6GGP1_MAIZE	1.28±0.191	0.04867	sp|Q6WNQ8|C81E8_MEDTR	Cytochrome P450 81E8 OS=Medicago truncatula GN=CYP81E8 PE=2 SV=1	tr|A0A1D6GGP1|A0A1D6GGP1_MAIZE	Cytochrome P450 family 81 subfamily D polypeptide 8 OS=Zea mays GN=ZEAMMB73_Zm00001d013231 PE=4 SV=1	-	-	K00517|1|5e-121|363|osa:4334183| !K13260|2|2e-47|172|gmx:100811727| isoflavone 2'-hydroxylase [EC:1.14.13.89]	GO:0055114//oxidation-reduction process	GO:0020037//heme binding;GO:0016705//oxidoreductase activity, acting on paired donors, with incorporation or reduction of molecular oxygen;GO:0004497//monooxygenase activity;GO:0005506//iron ion binding;GO:0009055//electron carrier activity	-
7215	tr|C0PCE4|C0PCE4_MAIZE	1.81±0.428	0.01967	sp|Q9CAN1|RBL2_ARATH	RHOMBOID-like protein 2 OS=Arabidopsis thaliana GN=RBL2 PE=1 SV=1	tr|C0PCE4|C0PCE4_MAIZE	Rhomboid-like protein OS=Zea mays PE=2 SV=1	Membrane associated serine protease, rhomboid family	Posttranslational modification, protein turnover, chaperones	-	GO:0006508//proteolysis	GO:0004252//serine-type endopeptidase activity	GO:0005794//Golgi apparatus;GO:0009506//plasmodesma;GO:0016021//integral component of membrane
7221	tr|A0A1D6IPQ3|A0A1D6IPQ3_MAIZE	1.27±0.075	0.004088	-	-	tr|A0A1D6IPQ3|A0A1D6IPQ3_MAIZE	Universal stress family protein OS=Zea mays GN=100193714 PE=4 SV=1	-	-	-	GO:0006950//response to stress		GO:0009570//chloroplast stroma
7272	tr|A0A1D6E5R4|A0A1D6E5R4_MAIZE	1.26±0.034	0.0004173	sp|Q9LEY1|SCP35_ARATH	Serine carboxypeptidase-like 35 OS=Arabidopsis thaliana GN=SCPL35 PE=2 SV=1	tr|A0A1D6E5R4|A0A1D6E5R4_MAIZE	Carboxypeptidase OS=Zea mays GN=ZEAMMB73_Zm00001d002966 PE=3 SV=1	Carboxypeptidase C (cathepsin A)	Amino acid transport and metabolism	K16297|1|0.0|696|sbi:SORBI_06g023100| serine carboxypeptidase-like clade II [EC:3.4.16.-]			GO:0016020//membrane;GO:0016023//cytoplasmic membrane-bounded vesicle
7293	tr|A0A1D6I3Y7|A0A1D6I3Y7_MAIZE	1.32±0.198	0.04023	sp|Q94AH8|TPS6_ARATH	Alpha,alpha-trehalose-phosphate synthase [UDP-forming] 6 OS=Arabidopsis thaliana GN=TPS6 PE=1 SV=2	tr|A0A1D6I3Y7|A0A1D6I3Y7_MAIZE	Trehalose-6-phosphate synthase13 OS=Zea mays GN=ZEAMMB73_Zm00001d020396 PE=4 SV=1	Trehalose-6-phosphatase	Carbohydrate transport and metabolism	K16055|1|0.0|1558|sbi:SORBI_02g024140| trehalose 6-phosphate synthase/phosphatase [EC:2.4.1.15 3.1.3.12]	GO:0005992//trehalose biosynthetic process	GO:0003825//alpha,alpha-trehalose-phosphate synthase (UDP-forming) activity	GO:0005739//mitochondrion
7300	tr|B4G175|B4G175_MAIZE	1.24±0.104	0.01726	sp|P08898|H3_CAEEL	Histone H3 OS=Caenorhabditis elegans GN=his-2 PE=1 SV=4	tr|B4G175|B4G175_MAIZE	Uncharacterized protein OS=Zea mays PE=2 SV=1	-	-	K11253|1|6e-67|202|zma:542500| histone H3	GO:0006334//nucleosome assembly	GO:0003677//DNA binding	GO:0000786//nucleosome;GO:0005634//nucleus;GO:0009536//plastid
7301	tr|A0A1D6E1K0|A0A1D6E1K0_MAIZE	1.47±0.095	0.001251	sp|Q7KWM5|ALG2_DICDI	Alpha-1,3/1,6-mannosyltransferase ALG2 OS=Dictyostelium discoideum GN=alg2 PE=3 SV=1	tr|A0A1D6E1K0|A0A1D6E1K0_MAIZE	UDP-Glycosyltransferase superfamily protein OS=Zea mays GN=100279297 PE=4 SV=1	-	-	K03843|1|3e-107|309|zma:100279297| alpha-1,3/alpha-1,6-mannosyltransferase [EC:2.4.1.132 2.4.1.257]	GO:0009058//biosynthetic process	-	-
7305	tr|B4FQN9|B4FQN9_MAIZE	1.27±0.075	0.004186	sp|Q66PF2|URT1_FRAAN	Putative UDP-rhamnose:rhamnosyltransferase 1 OS=Fragaria ananassa GN=GT4 PE=2 SV=1	tr|B4FQN9|B4FQN9_MAIZE	Uncharacterized protein OS=Zea mays PE=2 SV=1	UDP:flavonoid glycosyltransferase YjiC, YdhE family	Carbohydrate transport and metabolism	K18823|1|3e-48|170|pvu:PHAVU_006G208300g| soyasaponin III rhamnosyltransferase [EC:2.4.1.273]	GO:0008152//metabolic process	GO:0016758//transferase activity, transferring hexosyl groups	-
7491	tr|Q08073|Q08073_MAIZE	1.28±0.12	0.01433	sp|Q7XUS2|ASB1_ORYSJ	Anthranilate synthase beta subunit 1, chloroplastic OS=Oryza sativa subsp. japonica GN=ASB1 PE=1 SV=1	tr|C4JBA3|C4JBA3_MAIZE	Uncharacterized protein OS=Zea mays PE=2 SV=1	Anthranilate/para-aminobenzoate synthase component II	Amino acid transport and metabolism;Coenzyme transport and metabolism	K01658|1|7e-39|132|obr:102720702| anthranilate synthase component II [EC:4.1.3.27]	GO:0009851//auxin biosynthetic process;GO:0009617//response to bacterium;GO:0009723//response to ethylene;GO:0009651//response to salt stress		GO:0009507//chloroplast
7498	tr|B4FWI4|B4FWI4_MAIZE	1.23±0.107	0.01733	sp|O04130|SERA2_ARATH	D-3-phosphoglycerate dehydrogenase 2, chloroplastic OS=Arabidopsis thaliana GN=PGDH2 PE=1 SV=2	tr|B4FWI4|B4FWI4_MAIZE	D-3-phosphoglycerate dehydrogenase OS=Zea mays PE=2 SV=1	Phosphoglycerate dehydrogenase or related dehydrogenase	Coenzyme transport and metabolism;General function prediction only	K00058|1|0.0|1114|zma:100280688| D-3-phosphoglycerate dehydrogenase [EC:1.1.1.95]	GO:0006564//L-serine biosynthetic process;GO:0055114//oxidation-reduction process	GO:0051287//NAD binding;GO:0004617//phosphoglycerate dehydrogenase activity;GO:0016597//amino acid binding	GO:0009507//chloroplast;GO:0005634//nucleus;GO:0005829//cytosol
End of file
Note：
No. : The No. of group.
Protein_ID: Primary protein ID of group
Protein_Coverage: Protein sequence coverage
Mean±SD: Mean ratio of P138 under salt stress / P138 Under normal conditions
Swissprot Accession: Matched accession of blast (Swissprot)
Swissprot Description: Description of matched accession (Swissprot)
Tremble Accession: Matched accession of blast (Trembl)
Tremble Description: Description of matched accession (Trembl)
COG Function-Description: Cluster of Orthologous Groups of proteins (COG) function description
COG Function-Categories: COG function categories
KEGG(ko_id|rank|evalue|score|identity|ko_definition): Kyoto Encyclopedia of Genes and Genomes(KEGG) annotation information
GO Biological_Process: Gene ontology (GO) biological process annotation
GO Cellular_Component: GO cellular component annotation
GO Molecular_Function: GO molecular function annotation
