# Supplementary material for: Comparative Proteomics of Salt-Tolerant and Salt-Sensitive Maize Inbred Lines to Reveal the Molecular Mechanism of Salt Tolerance
Source: Int J Mol Sci. 2019 Sep 24;20(19):4725. doi: 10.3390/ijms20194725 (PMC6801879; doi:10.3390/ijms20194725)
Supplement: Supplementary file 1 [file ijms-20-04725-s001.zip › ijms-546735-supplementary-final/Supplementary Table 3.xlsx]

## Sheet: P138-T-VS-P138-CK_Down
Supplementary Table 3 Proteins down-regulated in P138 seedling roots
No.	Protein_ID	Protein_Coverage	Mean±SD	Pvalue_P138-T-VS-P138-CK	Swissprot Accession	Swissprot Description	Tremble Accession	Tremble Description	COG Function-Description	COG Function-Categories	KEGG(ko_id|rank|evalue|score|identity|ko_definition)	GO Biological_Process	GO Molecular_Function	GO Cellular_Component
6	tr|A0A1D6E638|A0A1D6E638_MAIZE	0.041	0.78±0.074	0.01341	-	-	tr|A0A1D6E638|A0A1D6E638_MAIZE	Nuclear transport factor 2 (NTF2) family protein with RNA binding (RRM-RBD-RNP motifs) domain OS=Zea mays GN=100272873 PE=4 SV=1	-	-	-	-	-	-
57	tr|B6SLH9|B6SLH9_MAIZE	0.075	0.81±0.095	0.03426	sp|A4IGZ4|LSMD1_XENTR	N-alpha-acetyltransferase 38, NatC auxiliary subunit OS=Xenopus tropicalis GN=naa38 PE=3 SV=2	tr|B6SLH9|B6SLH9_MAIZE	Sm protein OS=Zea mays GN=100280759 PE=2 SV=1	-	-	K20824|1|3e-74|219|zma:100280759| N-alpha-acetyltransferase 38, NatC auxiliary subunit	-	-	-
95	tr|B4FM77|B4FM77_MAIZE	0.195	0.8±0.032	0.00165	sp|Q9UTC2|YIDH_SCHPO	Uncharacterized protein C227.17c OS=Schizosaccharomyces pombe (strain 972 / ATCC 24843) GN=SPAC227.17c PE=4 SV=1	tr|B4FZ15|B4FZ15_MAIZE	Uncharacterized protein OS=Zea mays GN=ZEAMMB73_Zm00001d020659 PE=2 SV=1	-	-	-	-	-	-
101	tr|B4FIB2|B4FIB2_MAIZE	0.479	0.82±0.099	0.04422	sp|P40393|RIC2_ORYSJ	Ras-related protein RIC2 OS=Oryza sativa subsp. japonica GN=RIC2 PE=2 SV=2	tr|C5Z487|C5Z487_SORBI	Uncharacterized protein OS=Sorghum bicolor GN=SORBI_3010G163600 PE=4 SV=1	GTPase SAR1 family domain	General function prediction only	K07904|1|4e-160|444|sbi:SORBI_10g021730| Ras-related protein Rab-11A	GO:0007264//small GTPase mediated signal transduction;GO:0015031//protein transport	GO:0005525//GTP binding;GO:0003677//DNA binding	GO:0005773//vacuole;GO:0005886//plasma membrane;GO:0005634//nucleus
105	tr|C0PND2|C0PND2_MAIZE	0.103	0.77±0.124	0.0381	-	-	tr|C0PND2|C0PND2_MAIZE	Uncharacterized protein OS=Zea mays PE=2 SV=1	-	-	-			GO:0009536//plastid
121	tr|C0P8K3|C0P8K3_MAIZE	0.094	0.76±0.123	0.04104	sp|O94260|G3BP_SCHPO	Putative G3BP-like protein OS=Schizosaccharomyces pombe (strain 972 / ATCC 24843) GN=nxt3 PE=1 SV=1	tr|C0P8K3|C0P8K3_MAIZE	Uncharacterized protein OS=Zea mays PE=2 SV=1	-	-	K17265|1|4e-45|166|nnu:104609434| Ras GTPase-activating protein-binding protein 1 [EC:3.6.4.12 3.6.4.13]	GO:0006810//transport	GO:0003676//nucleic acid binding;GO:0000166//nucleotide binding	GO:0016020//membrane;GO:0005622//intracellular
146	tr|A0A1D6ND01|A0A1D6ND01_MAIZE	0.028	0.69±0.095	0.01055	sp|Q9FJU9|E1313_ARATH	Glucan endo-1,3-beta-glucosidase 13 OS=Arabidopsis thaliana GN=At5g56590 PE=1 SV=1	tr|A0A1D6ND01|A0A1D6ND01_MAIZE	Glucan endo-13-beta-glucosidase 13 OS=Zea mays GN=100278152 PE=3 SV=1	-	-	K19892|1|2e-66|221|rcu:8286288| glucan endo-1,3-beta-glucosidase 4 [EC:3.2.1.39]	GO:0005975//carbohydrate metabolic process	GO:0004553//hydrolase activity, hydrolyzing O-glycosyl compounds;GO:0043169//cation binding	GO:0009505//plant-type cell wall;GO:0046658//anchored component of plasma membrane;GO:0016023//cytoplasmic membrane-bounded vesicle
164	tr|C0PAA8|C0PAA8_MAIZE	0.026	0.78±0.116	0.04354	sp|Q54G80|TF2AA_DICDI	Transcription initiation factor IIA subunit 1 OS=Dictyostelium discoideum GN=gtf2a1 PE=3 SV=1	tr|C0PAA8|C0PAA8_MAIZE	Uncharacterized protein OS=Zea mays PE=2 SV=1	-	-	K03122|1|0.0|628|zma:100282260| transcription initiation factor TFIIA large subunit	GO:0006413//translational initiation;GO:0006367//transcription initiation from RNA polymerase II promoter	GO:0003743//translation initiation factor activity	GO:0005672//transcription factor TFIIA complex
168	tr|C0PIJ2|C0PIJ2_MAIZE	0.22	0.67±0.134	0.02557	sp|Q6S4P4|RF2B_ORYSJ	Transcription factor RF2b OS=Oryza sativa subsp. japonica GN=RF2b PE=1 SV=2	tr|C0PIJ2|C0PIJ2_MAIZE	Uncharacterized protein OS=Zea mays PE=2 SV=1	-	-	K20557|1|3e-60|190|zma:100193330| transcription factor VIP1	GO:0006355//regulation of transcription, DNA-templated	GO:0003700//sequence-specific DNA binding transcription factor activity;GO:0043565//sequence-specific DNA binding;GO:0046983//protein dimerization activity	-
187	tr|B8A068|B8A068_MAIZE	0.72	0.8±0.061	0.009656	sp|Q0DKY4|METK1_ORYSJ	S-adenosylmethionine synthase 1 OS=Oryza sativa subsp. japonica GN=SAM1 PE=2 SV=1	tr|B8A068|B8A068_MAIZE	S-adenosylmethionine synthase OS=Zea mays GN=100279822 PE=2 SV=1	S-adenosylmethionine synthetase	Coenzyme transport and metabolism	K00789|1|0.0|788|zma:100279822| S-adenosylmethionine synthetase [EC:2.5.1.6]	GO:0006555//methionine metabolic process;GO:0009409//response to cold;GO:0006556//S-adenosylmethionine biosynthetic process;GO:0006730//one-carbon metabolic process;GO:0009809//lignin biosynthetic process	GO:0004478//methionine adenosyltransferase activity;GO:0005524//ATP binding;GO:0000287//magnesium ion binding	GO:0005618//cell wall;GO:0005730//nucleolus;GO:0005737//cytoplasm;GO:0005886//plasma membrane
227	tr|B4FSD3|B4FSD3_MAIZE	0.053	0.69±0.047	0.001611	sp|Q9Y3E5|PTH2_HUMAN	Peptidyl-tRNA hydrolase 2, mitochondrial OS=Homo sapiens GN=PTRH2 PE=1 SV=1	tr|B4FSD3|B4FSD3_MAIZE	Peptidyl-tRNA hydrolase 2 OS=Zea mays GN=100283840 PE=2 SV=1	Peptidyl-tRNA hydrolase	Translation, ribosomal structure and biogenesis	K04794|1|2e-113|328|zma:100283840|		GO:0004045//aminoacyl-tRNA hydrolase activity	GO:0016023//cytoplasmic membrane-bounded vesicle;GO:0009536//plastid
236	tr|C0PA16|C0PA16_MAIZE	0.015	0.81±0.112	0.04937	-	-	tr|C0PA16|C0PA16_MAIZE	Uncharacterized protein OS=Zea mays PE=2 SV=1	-	-	K09955|1|6e-07|54.7|zma:103645560| uncharacterized protein			GO:0005739//mitochondrion
240	tr|A0A1D6L349|A0A1D6L349_MAIZE	0.043	0.81±0.093	0.03602	-	-	tr|A0A1D6L349|A0A1D6L349_MAIZE	Core-2/I-branching beta-16-N-acetylglucosaminyltransferase family protein OS=Zea mays GN=ZEAMMB73_Zm00001d033892 PE=4 SV=1	-	-	-		GO:0008375//acetylglucosaminyltransferase activity	GO:0016020//membrane
283	tr|A0A1D6KIA4|A0A1D6KIA4_MAIZE	0.209	0.82±0.045	0.004838	sp|Q9FMA3|PEX5_ARATH	Peroxisome biogenesis protein 5 OS=Arabidopsis thaliana GN=PEX5 PE=1 SV=1	tr|A0A1D6KIA4|A0A1D6KIA4_MAIZE	Peroxisome biogenesis protein 5 OS=Zea mays GN=100191477 PE=4 SV=1	Tetratricopeptide (TPR) repeat	General function prediction only	K13342|1|3e-179|514|zma:100191477| peroxin-5	GO:0009733//response to auxin	-	-
294	tr|A0A1D6KWP0|A0A1D6KWP0_MAIZE	0.101	0.66±0.076	0.005082	sp|Q7TNV0|DEK_MOUSE	Protein DEK OS=Mus musculus GN=Dek PE=1 SV=1	tr|A0A1D6KWP0|A0A1D6KWP0_MAIZE	DEK domain-containing chromatin associated protein OS=Zea mays GN=ZEAMMB73_Zm00001d033159 PE=4 SV=1	-	-	K17046|1|1e-158|466|zma:103643665| protein DEK	-	-	-
354	tr|Q6VGS4|Q6VGS4_MAIZE	0.026	0.74±0.082	0.01012	sp|Q9LPV9|LWD1_ARATH	WD repeat-containing protein LWD1 OS=Arabidopsis thaliana GN=LWD1 PE=2 SV=1	tr|Q6VGS4|Q6VGS4_MAIZE	WD repeat-containing protein LWD1 OS=Zea mays GN=mp1 PE=2 SV=1	Uncharacterized protein, contains caspase domain	General function prediction only	K11805|1|0.0|681|zma:100383192| WD repeat-containing protein 68	GO:0048573//photoperiodism, flowering;GO:0043153//entrainment of circadian clock by photoperiod	-	-
389	tr|Q41759|Q41759_MAIZE	0.112	0.76±0.067	0.008342	-	-	tr|Q41759|Q41759_MAIZE	Putative uncharacterized protein OS=Zea mays PE=2 SV=1	-	-	-	-	-	-
395	tr|B4FPK8|B4FPK8_MAIZE	0.459	0.75±0.111	0.02932	sp|P49100|CYB5_ORYSJ	Cytochrome b5 OS=Oryza sativa subsp. japonica GN=Os05g0108800 PE=2 SV=2	tr|B4FPK8|B4FPK8_MAIZE	Cytochrome B5 isoform D OS=Zea mays GN=ZEAMMB73_Zm00001d011786 PE=2 SV=1	Cytochrome b involved in lipid metabolism	Energy production and conversion;Lipid transport and metabolism	K10534|1|3e-21|92.0|vcn:VOLCADRAFT_76569| nitrate reductase (NAD(P)H) [EC:1.7.1.1 1.7.1.2 1.7.1.3]	GO:0042742//defense response to bacterium;GO:0022900//electron transport chain	GO:0046872//metal ion binding;GO:0020037//heme binding	GO:0005783//endoplasmic reticulum
420	tr|B4FAW4|B4FAW4_MAIZE	0.044	0.79±0.103	0.03195	sp|Q67ZB3|FRL3_ARATH	FRIGIDA-like protein 3 OS=Arabidopsis thaliana GN=FRL3 PE=1 SV=1	tr|B4FAW4|B4FAW4_MAIZE	FRIGIDA-like protein OS=Zea mays GN=100191985 PE=2 SV=1	-	-	K20553|1|2e-34|144|osa:4334408| 5'-3' exoribonuclease 4 [EC:3.1.13.-]!K10352|2|1e-17|91.3|pmum:103321923| myosin heavy chain	-	-	-
431	tr|A0A1D6HPL5|A0A1D6HPL5_MAIZE	0.508	0.65±0.078	0.006361	sp|Q56WD9|THIK2_ARATH	3-ketoacyl-CoA thiolase 2, peroxisomal OS=Arabidopsis thaliana GN=PED1 PE=1 SV=2	tr|A0A1D6HPL5|A0A1D6HPL5_MAIZE	3-ketoacyl-CoA thiolase 2 peroxisomal OS=Zea mays GN=100192501 PE=4 SV=1	Acetyl-CoA acetyltransferase	Lipid transport and metabolism	K07513|1|2e-79|244|zma:100192501| acetyl-CoA acyltransferase 1 [EC:2.3.1.16]	GO:0010111//glyoxysome organization;GO:0008152//metabolic process	GO:0003988//acetyl-CoA C-acyltransferase activity	GO:0005730//nucleolus;GO:0005773//vacuole;GO:0005777//peroxisome;GO:0005886//plasma membrane;GO:0009507//chloroplast;GO:0005739//mitochondrion
443	tr|B4FUN7|B4FUN7_MAIZE	0.063	0.53±0.128	0.009865	-	-	tr|B4FUN7|B4FUN7_MAIZE	Uncharacterized protein OS=Zea mays PE=2 SV=1	Capsular polysaccharide biosynthesis protein	Cell wall/membrane/envelope biogenesis	K18207|1|1e-29|117|egu:105041139| protein O-mannose beta-1,4-N-acetylglucosaminyltransferase [EC:2.4.1.312]		GO:0016757//transferase activity, transferring glycosyl groups	-
511	tr|Q6Y2W8|Q6Y2W8_MAIZE	0.048	0.82±0.089	0.02872	sp|O61122|SVKA_DICDI	Serine/threonine-protein kinase svkA OS=Dictyostelium discoideum GN=svkA PE=1 SV=1	tr|Q6Y2W8|Q6Y2W8_MAIZE	GCK-like kinase MIK OS=Zea mays PE=2 SV=1	Serine/threonine protein kinase	Signal transduction mechanisms	K08838|1|0.0|1299|zma:542105| serine/threonine-protein kinase 24/25/MST4 [EC:2.7.11.1]	GO:0009611//response to wounding;GO:0006972//hyperosmotic response;GO:0006468//protein phosphorylation;GO:0009651//response to salt stress	GO:0004672//protein kinase activity;GO:0005524//ATP binding	GO:0005737//cytoplasm;GO:0005819//spindle
515	tr|C0P8C8|C0P8C8_MAIZE	0.088	0.69±0.123	0.02691	sp|P94044|FER6_MAIZE	Ferredoxin-6, chloroplastic OS=Zea mays GN=FDX6 PE=2 SV=1	tr|C0P8C8|C0P8C8_MAIZE	Ferredoxin OS=Zea mays GN=100382495 PE=2 SV=1	Ferredoxin-NADP reductase	Energy production and conversion	K02639|1|5e-78|231|zma:100382495| ferredoxin	GO:0022900//electron transport chain	GO:0046872//metal ion binding;GO:0009055//electron carrier activity;GO:0051537//2 iron, 2 sulfur cluster binding	GO:0009536//plastid
570	tr|A0A1D6GN55|A0A1D6GN55_MAIZE	0.055	0.71±0.115	0.02373	-	-	tr|A0A1D6GN55|A0A1D6GN55_MAIZE	Uncharacterized protein OS=Zea mays GN=103626119 PE=4 SV=1	-	-	-	-	-	-
643	tr|B4F840|B4F840_MAIZE	0.389	0.8±0.07	0.01332	sp|C6TBN2|AKR1_SOYBN	Probable aldo-keto reductase 1 OS=Glycine max GN=AKR1 PE=2 SV=1	tr|B4F840|B4F840_MAIZE	Putative aldo-keto reductase 4 OS=Zea mays GN=100191240 PE=2 SV=1	Predicted oxidoreductase (related to aryl-alcohol dehydrogenase)	General function prediction only	K17744|1|1e-19|92.0|cvr:CHLNCDRAFT_25289| L-galactose dehydrogenase [EC:1.1.1.316]!K05275|5|4e-16|81.6|ppp:PHYPADRAFT_74042| pyridoxine 4-dehydrogenase [EC:1.1.1.65]	-	-	-
674	tr|A0A1D6LMW9|A0A1D6LMW9_MAIZE	0.389	0.8±0.11	0.04578	sp|P36183|ENPL_HORVU	Endoplasmin homolog OS=Hordeum vulgare PE=2 SV=1	tr|A0A1D6LMW9|A0A1D6LMW9_MAIZE	Endoplasmin-like protein OS=Zea mays GN=ZEAMMB73_Zm00001d036401 PE=3 SV=1	Molecular chaperone, HSP90 family	Posttranslational modification, protein turnover, chaperones	K09487|1|0.0|1284|sbi:SORBI_10g030240| heat shock protein 90kDa beta	GO:0009306//protein secretion;GO:0009414//response to water deprivation;GO:0006457//protein folding;GO:0009651//response to salt stress;GO:0010075//regulation of meristem growth;GO:0009409//response to cold;GO:0009934//regulation of meristem structural organization;GO:0046686//response to cadmium ion	GO:0005524//ATP binding;GO:0051082//unfolded protein binding	GO:0005739//mitochondrion;GO:0005788//endoplasmic reticulum lumen;GO:0009507//chloroplast;GO:0005773//vacuole;GO:0005634//nucleus;GO:0005886//plasma membrane
776	tr|K7UBA8|K7UBA8_MAIZE	0.121	0.76±0.059	0.006292	sp|A0JPP1|NC2A_RAT	Dr1-associated corepressor OS=Rattus norvegicus GN=Drap1 PE=2 SV=1	tr|F1DJZ4|F1DJZ4_MAIZE	CCAAT transcription factor (Fragment) OS=Zea mays PE=2 SV=1	-	-	K08066|1|7e-13|63.9|ppp:PHYPADRAFT_124620| nuclear transcription factor Y, gamma		GO:0043565//sequence-specific DNA binding	GO:0005634//nucleus
777	tr|A0A1D6MT05|A0A1D6MT05_MAIZE	0.019	0.69±0.082	0.008952	sp|Q0WQ57|AUXI2_ARATH	Auxilin-related protein 2 OS=Arabidopsis thaliana GN=At4g12770 PE=1 SV=1	tr|A0A1D6MT05|A0A1D6MT05_MAIZE	Chaperone DnaJ-domain superfamily protein OS=Zea mays GN=103650168 PE=4 SV=1	Uncharacterized conserved protein RhaS, contains 28 RHS repeats	General function prediction only	-		GO:0031072//heat shock protein binding	-
820	tr|A0A1D6L233|A0A1D6L233_MAIZE	0.089	0.78±0.113	0.03854	sp|Q9LFD5|BPA1_ARATH	Binding partner of ACD11 1 OS=Arabidopsis thaliana GN=BPA1 PE=1 SV=1	tr|A0A1D6L233|A0A1D6L233_MAIZE	RNA-binding (RRM/RBD/RNP motifs) family protein OS=Zea mays GN=ZEAMMB73_Zm00001d033766 PE=4 SV=1	-	-	-		GO:0003676//nucleic acid binding;GO:0000166//nucleotide binding	-
879	tr|A0A1D6MLT7|A0A1D6MLT7_MAIZE	0.032	0.63±0.089	0.006455	sp|Q9FF31|LRL21_ARATH	LEAF RUST 10 DISEASE-RESISTANCE LOCUS RECEPTOR-LIKE PROTEIN KINASE-like 2.1 OS=Arabidopsis thaliana GN=LRK10L-2.1 PE=3 SV=1	tr|A0A1D6MLT7|A0A1D6MLT7_MAIZE	PR5-like receptor kinase OS=Zea mays GN=ZEAMMB73_Zm00001d039920 PE=4 SV=1	PASTA domain, binds beta-lactams	Cell wall/membrane/envelope biogenesis	K04733|1|4e-165|482|ats:F775_15418| interleukin-1 receptor-associated kinase 4 [EC:2.7.11.1]		GO:0005488//binding;GO:0004672//protein kinase activity	-
884	tr|A0A1D6GSU4|A0A1D6GSU4_MAIZE	0.043	0.6±0.1	0.00784	sp|Q8VYB7|PGTA1_ARATH	Geranylgeranyl transferase type-2 subunit alpha 1 OS=Arabidopsis thaliana GN=RGTA1 PE=1 SV=1	tr|B6U171|B6U171_MAIZE	Rab geranylgeranyl transferase like protein OS=Zea mays GN=100285137 PE=2 SV=1	-	-	K14050|1|0.0|990|zma:100285137| geranylgeranyl transferase type-2 subunit alpha [EC:2.5.1.60]	GO:0046686//response to cadmium ion;GO:0018342//protein prenylation	GO:0008318//protein prenyltransferase activity	-
892	tr|A0A1D6Q3U6|A0A1D6Q3U6_MAIZE	0.418	0.82±0.046	0.005268	sp|Q9SY09|SMD1B_ARATH	Small nuclear ribonucleoprotein SmD1b OS=Arabidopsis thaliana GN=SMD1B PE=3 SV=1	tr|B6UG22|B6UG22_MAIZE	Small nuclear ribonucleoprotein Sm D1 OS=Zea mays GN=100286216 PE=2 SV=1	-	-	K11087|1|2e-38|125|zma:100286216| small nuclear ribonucleoprotein D1		GO:0003676//nucleic acid binding	GO:0005730//nucleolus;GO:0030529//ribonucleoprotein complex;GO:0005886//plasma membrane
894	tr|A0A1D6HFJ6|A0A1D6HFJ6_MAIZE	0.104	0.83±0.073	0.02234	sp|O94396|PUS1_SCHPO	tRNA pseudouridine synthase 1 OS=Schizosaccharomyces pombe (strain 972 / ATCC 24843) GN=pus1 PE=1 SV=1	tr|A0A1D6HFJ6|A0A1D6HFJ6_MAIZE	tRNA pseudouridine synthase OS=Zea mays GN=100283773 PE=3 SV=1	tRNA U38,U39,U40 pseudouridine synthase TruA	Translation, ribosomal structure and biogenesis	K06173|1|0.0|859|zma:100283773| tRNA pseudouridine38-40 synthase [EC:5.4.99.12]	GO:0001522//pseudouridine synthesis	GO:0009982//pseudouridine synthase activity;GO:0003723//RNA binding	GO:0009536//plastid
903	tr|A0A1D6GE10|A0A1D6GE10_MAIZE	0.089	0.75±0.083	0.01458	sp|Q9FHD7|Y5126_ARATH	Probable serine/threonine-protein kinase At5g41260 OS=Arabidopsis thaliana GN=At5g41260 PE=1 SV=1	tr|A0A1D6GE10|A0A1D6GE10_MAIZE	Protein kinase protein with tetratricopeptide repeat domain OS=Zea mays GN=100192584 PE=4 SV=1	GAF domain	Signal transduction mechanisms	K14500|1|0.0|525|egu:105052150| BR-signaling kinase [EC:2.7.11.1]	GO:0006468//protein phosphorylation	GO:0004672//protein kinase activity;GO:0005524//ATP binding	GO:0005886//plasma membrane
932	tr|B6SIX3|B6SIX3_MAIZE	0.109	0.73±0.121	0.03092	sp|Q8LC83|RS242_ARATH	40S ribosomal protein S24-2 OS=Arabidopsis thaliana GN=RPS24B PE=2 SV=2	tr|B6SIX3|B6SIX3_MAIZE	40S ribosomal protein S24 OS=Zea mays GN=100280577 PE=2 SV=1	Ribosomal protein S24E	Translation, ribosomal structure and biogenesis	K02974|1|3e-89|258|zma:100280577| small subunit ribosomal protein S24e	GO:0006412//translation	GO:0003735//structural constituent of ribosome;GO:0000166//nucleotide binding	GO:0005730//nucleolus;GO:0005886//plasma membrane;GO:0005618//cell wall;GO:0022627//cytosolic small ribosomal subunit;GO:0009507//chloroplast
954	tr|K7TS05|K7TS05_MAIZE	0.132	0.64±0.111	0.01233	sp|P28000|RPAC2_YEAST	DNA-directed RNA polymerases I and III subunit RPAC2 OS=Saccharomyces cerevisiae (strain ATCC 204508 / S288c) GN=RPC19 PE=1 SV=1	tr|C5Y1Q7|C5Y1Q7_SORBI	Uncharacterized protein OS=Sorghum bicolor GN=SORBI_005G100500 PE=4 SV=1	-	-	K03020|1|3e-76|223|zma:100276725| DNA-directed RNA polymerases I and III subunit RPAC2	GO:0006351//transcription, DNA-templated	GO:0003899//DNA-directed RNA polymerase activity;GO:0003677//DNA binding	-
956	tr|A0A1D6FQY4|A0A1D6FQY4_MAIZE	0.196	0.79±0.113	0.04542	sp|Q6GLE1|CCD25_XENTR	Coiled-coil domain-containing protein 25 OS=Xenopus tropicalis GN=ccdc25 PE=2 SV=1	tr|C0PE96|C0PE96_MAIZE	Uncharacterized protein OS=Zea mays GN=100283739 PE=2 SV=1	-	-	-	-	-	-
962	tr|A0A1D6I3M6|A0A1D6I3M6_MAIZE	0.083	0.65±0.151	0.03252	sp|Q27GI3|NAT6_ARATH	Nucleobase-ascorbate transporter 6 OS=Arabidopsis thaliana GN=NAT6 PE=2 SV=2	tr|A0A1D6I3M6|A0A1D6I3M6_MAIZE	Nucleobase-ascorbate transporter 6 OS=Zea mays GN=100272944 PE=4 SV=1	Xanthine/uracil permease	Nucleotide transport and metabolism	K14611|1|6e-144|415|zma:100272944| solute carrier family 23 (nucleobase transporter), member 1/2	GO:0055085//transmembrane transport	GO:0005215//transporter activity	GO:0005773//vacuole;GO:0005618//cell wall;GO:0005886//plasma membrane
964	tr|K7VKH1|K7VKH1_MAIZE	0.277	0.81±0.106	0.04959	sp|O22348|TBA2_ELEIN	Tubulin alpha-2 chain OS=Eleusine indica GN=TUBA2 PE=2 SV=1	tr|K7VKH1|K7VKH1_MAIZE	Tubulin alpha chain OS=Zea mays GN=ZEAMMB73_Zm00001d048065 PE=3 SV=1	-	-	K07374|1|0.0|855|sita:101763383| tubulin alpha	GO:0051258//protein polymerization;GO:0006184//GTP catabolic process;GO:0007018//microtubule-based movement;GO:0071258//cellular response to gravity;GO:0046686//response to cadmium ion	GO:0003924//GTPase activity;GO:0005198//structural molecule activity;GO:0005525//GTP binding	GO:0005829//cytosol;GO:0005618//cell wall;GO:0005874//microtubule;GO:0005886//plasma membrane
971	tr|A0A1D6FIY8|A0A1D6FIY8_MAIZE	0.089	0.68±0.087	0.008639	sp|P26216|PGLR1_MAIZE	Exopolygalacturonase OS=Zea mays GN=PG1 PE=1 SV=1	tr|A0A1D6FIY8|A0A1D6FIY8_MAIZE	Pectin lyase-like superfamily protein OS=Zea mays GN=100191230 PE=3 SV=1	-	-	K01213|1|1e-66|209|zma:100191230| galacturan 1,4-alpha-galacturonidase [EC:3.2.1.67]	GO:0005975//carbohydrate metabolic process	GO:0004650//polygalacturonase activity	GO:0016023//cytoplasmic membrane-bounded vesicle;GO:0005576//extracellular region
1011	tr|B6T7U7|B6T7U7_MAIZE	0.183	0.82±0.046	0.006018	sp|O74800|IMP1_SCHPO	Mitochondrial inner membrane protease subunit 1 OS=Schizosaccharomyces pombe (strain 972 / ATCC 24843) GN=imp1 PE=3 SV=1	tr|B6T7U7|B6T7U7_MAIZE	Mitochondrial inner membrane protease subunit 1 OS=Zea mays PE=2 SV=1	Signal peptidase I	Intracellular trafficking, secretion, and vesicular transport	K09647|1|3e-125|352|zma:100282484| mitochondrial inner membrane protease subunit 1 [EC:3.4.21.-]	GO:0006508//proteolysis	GO:0008236//serine-type peptidase activity	GO:0016020//membrane
1027	tr|B8A2H8|B8A2H8_MAIZE	0.081	0.82±0.09	0.03499	sp|Q4WDH3|FES1_ASPFU	Hsp70 nucleotide exchange factor fes1 OS=Neosartorya fumigata (strain ATCC MYA-4609 / Af293 / CBS 101355 / FGSC A1100) GN=fes1 PE=3 SV=1	tr|B8A2H8|B8A2H8_MAIZE	Fes1A OS=Zea mays GN=100274023 PE=2 SV=1	-	-	K09562|1|0.0|505|zma:100274023| hsp70-interacting protein	GO:0009651//response to salt stress;GO:0009408//response to heat	GO:0030544//Hsp70 protein binding	GO:0005737//cytoplasm
1065	tr|B6TU68|B6TU68_MAIZE	0.033	0.78±0.078	0.01555	sp|Q94CH6|EXL3_ARATH	GDSL esterase/lipase EXL3 OS=Arabidopsis thaliana GN=EXL3 PE=2 SV=1	tr|B6TU68|B6TU68_MAIZE	Anther-specific proline-rich protein APG OS=Zea mays PE=2 SV=1	Phospholipase/lecithinase/hemolysin	Lipid transport and metabolism;General function prediction only	K00679|1|1e-70|242|cic:CICLE_v10027727mg| phospholipid:diacylglycerol acyltransferase [EC:2.3.1.158]!K01188|2|5e-54|194|aly:ARALYDRAFT_316517| beta-glucosidase [EC:3.2.1.21]!K10960|3|1e-42|162|atr:18422248| geranylgeranyl diphosphate/geranylgeranyl-bacteriochlorophyllide a reductase [EC:1.3.1.83 1.3.1.111]!K21026|4|4e-35|136|aip:107623656| acetylajmaline esterase [EC:3.1.1.80]	GO:0006629//lipid metabolic process	GO:0016788//hydrolase activity, acting on ester bonds	GO:0005576//extracellular region;GO:0016023//cytoplasmic membrane-bounded vesicle
1073	tr|C0PC41|C0PC41_MAIZE	0.12	0.75±0.123	0.04426	sp|O60128|RS3_SCHPO	40S ribosomal protein S3 OS=Schizosaccharomyces pombe (strain 972 / ATCC 24843) GN=rps3 PE=1 SV=1	tr|C0PC41|C0PC41_MAIZE	Uncharacterized protein OS=Zea mays PE=2 SV=1	Ribosomal protein S3	Translation, ribosomal structure and biogenesis	K02985|1|3e-124|356|sind:105164630| small subunit ribosomal protein S3e	GO:0006412//translation	GO:0003735//structural constituent of ribosome;GO:0003723//RNA binding	GO:0015935//small ribosomal subunit
1083	tr|A0A1D6EVK6|A0A1D6EVK6_MAIZE	0.045	0.81±0.065	0.01334	sp|Q8S2T0|GRIP_ARATH	Protein GRIP OS=Arabidopsis thaliana GN=GRIP PE=1 SV=2	tr|A0A1D6EVK6|A0A1D6EVK6_MAIZE	Protein GRIP OS=Zea mays GN=ZEAMMB73_Zm00001d006357 PE=4 SV=1	-	-	K20282|1|8e-45|175|ppp:PHYPADRAFT_208177| GRIP and coiled-coil domain-containing protein 2	-	-	-
1129	tr|B4FSU1|B4FSU1_MAIZE	0.162	0.82±0.086	0.03443	sp|Q9LQY3|P24D9_ARATH	Transmembrane emp24 domain-containing protein p24delta9 OS=Arabidopsis thaliana GN=At1g26690 PE=2 SV=1	tr|B4FSU1|B4FSU1_MAIZE	Transmembrane emp24 domain-containing protein 10 OS=Zea mays GN=100217126 PE=2 SV=1	-	-	K20352|1|6e-126|358|zma:100217126| p24 family protein delta-1	GO:0006810//transport		GO:0016023//cytoplasmic membrane-bounded vesicle;GO:0016021//integral component of membrane;GO:0005783//endoplasmic reticulum;GO:0005739//mitochondrion
1195	tr|B4FCE3|B4FCE3_MAIZE	0.116	0.65±0.177	0.04149	sp|O22823|LSM6B_ARATH	Sm-like protein LSM36B OS=Arabidopsis thaliana GN=LSM6B PE=1 SV=1	tr|B4FCE3|B4FCE3_MAIZE	Sm-like protein LSM6A OS=Zea mays GN=100192719 PE=2 SV=1	Small nuclear ribonucleoprotein (snRNP) homolog	Transcription	K12625|1|1e-54|167|zma:100192719| U6 snRNA-associated Sm-like protein LSm6		GO:0003676//nucleic acid binding	GO:0030529//ribonucleoprotein complex
1211	tr|C0PJ27|C0PJ27_MAIZE	0.116	0.83±0.096	0.04739	-	-	tr|C0PJ27|C0PJ27_MAIZE	Uncharacterized protein OS=Zea mays PE=2 SV=1	-	-	K12598|1|0.0|608|ats:F775_29344| ATP-dependent RNA helicase DOB1 [EC:3.6.4.13]		GO:0005509//calcium ion binding	GO:0042175//nuclear outer membrane-endoplasmic reticulum membrane network
1247	tr|K7V3T7|K7V3T7_MAIZE	0.074	0.7±0.077	0.006334	sp|P27061|PPA1_SOLLC	Acid phosphatase 1 OS=Solanum lycopersicum GN=APS1 PE=2 SV=1	tr|B6T3P0|B6T3P0_MAIZE	Stem 28 kDa glycoprotein OS=Zea mays GN=100282109 PE=2 SV=1	Predicted secreted acid phosphatase	General function prediction only	K20728|1|5e-36|130|thj:104814965| vegetative storage protein 2		GO:0003993//acid phosphatase activity	-
1261	tr|A0A1D6GFT1|A0A1D6GFT1_MAIZE	0.054	0.62±0.028	0.000239	sp|Q852K3|RFC5_ORYSJ	Replication factor C subunit 5 OS=Oryza sativa subsp. japonica GN=RFC5 PE=2 SV=1	tr|A0A1D6GFT1|A0A1D6GFT1_MAIZE	Replication factor C subunit 3 OS=Zea mays GN=103625817 PE=4 SV=1	DNA polymerase III, delta prime subunit	Replication, recombination and repair	K10756|1|0.0|699|zma:103625817| replication factor C subunit 3/5	GO:0006260//DNA replication;GO:0009793//embryo development ending in seed dormancy	GO:0003677//DNA binding;GO:0005524//ATP binding;GO:0017111//nucleoside-triphosphatase activity	-
1314	tr|B6T4W7|B6T4W7_MAIZE	0.136	0.65±0.112	0.01548	-	-	tr|B6T4W7|B6T4W7_MAIZE	Putative uncharacterized protein OS=Zea mays PE=2 SV=1	-	-	K03097|1|2e-07|54.3|aip:107632886| casein kinase II subunit alpha [EC:2.7.11.1]			GO:0016023//cytoplasmic membrane-bounded vesicle;GO:0005886//plasma membrane
1323	tr|B6TAH4|B6TAH4_MAIZE	0.239	0.82±0.035	0.002577	sp|F4J7S8|SFH9_ARATH	Phosphatidylinositol/phosphatidylcholine transfer protein SFH9 OS=Arabidopsis thaliana GN=SFH9 PE=2 SV=1	tr|B6TAH4|B6TAH4_MAIZE	SEC14-like protein 1 OS=Zea mays GN=100282704 PE=2 SV=1	-	-	K02433|1|6e-19|91.7|apro:F751_6020| aspartyl-tRNA(Asn)/glutamyl-tRNA(Gln) amidotransferase subunit A [EC:6.3.5.6 6.3.5.7]!K19996|2|7e-15|79.0|jcu:105646174| phosphatidylinositol transfer protein SFH5	GO:0006810//transport	GO:0005215//transporter activity	GO:0005622//intracellular
1329	tr|A0A1D6N5M4|A0A1D6N5M4_MAIZE	0.01	0.8±0.095	0.03369	sp|Q9C7T7|CEPR2_ARATH	Receptor protein-tyrosine kinase CEPR2 OS=Arabidopsis thaliana GN=CEPR2 PE=1 SV=1	tr|A0A1D6N5M4|A0A1D6N5M4_MAIZE	Leucine-rich receptor-like protein kinase family protein OS=Zea mays GN=103650929 PE=3 SV=1	Leucine-rich repeat (LRR) protein	Transcription	K00924|1|1e-154|481|adu:107468343|	GO:0006468//protein phosphorylation	GO:0005524//ATP binding;GO:0004674//protein serine/threonine kinase activity	GO:0016023//cytoplasmic membrane-bounded vesicle
1340	tr|A0A1D6DVM6|A0A1D6DVM6_MAIZE	0.285	0.77±0.077	0.0143	-	-	tr|A0A1D6DVM6|A0A1D6DVM6_MAIZE	Os07g0120600-like protein OS=Zea mays GN=103645824 PE=4 SV=1	-	-	K07019|1|3e-37|127|sly:101264746| uncharacterized protein	-	-	-
1357	tr|A0A1D6HC14|A0A1D6HC14_MAIZE	0.011	0.83±0.064	0.01509	sp|Q9SB64|NBR1_ARATH	Protein NBR1 homolog OS=Arabidopsis thaliana GN=NBR1 PE=1 SV=1	tr|A0A1D6HC14|A0A1D6HC14_MAIZE	Protein NBR1-like protein OS=Zea mays GN=100275089 PE=4 SV=1	-	-	K17987|1|0.0|1213|zma:100275089| next to BRCA1 gene 1 protein		GO:0008270//zinc ion binding	-
1359	tr|B4FB81|B4FB81_MAIZE	0.08	0.82±0.076	0.02308	sp|Q8LEJ6|FLA11_ARATH	Fasciclin-like arabinogalactan protein 11 OS=Arabidopsis thaliana GN=FLA11 PE=2 SV=2	tr|B4FB81|B4FB81_MAIZE	Fasciclin-like arabinogalactan protein 6 OS=Zea mays GN=100192072 PE=2 SV=1	Uncaracterized surface protein containing fasciclin (FAS1) repeats	General function prediction only	K19519|1|6e-16|80.1|atr:105420786| transforming growth factor-beta-induced protein			GO:0016023//cytoplasmic membrane-bounded vesicle;GO:0046658//anchored component of plasma membrane;GO:0009505//plant-type cell wall
1408	tr|K7VI65|K7VI65_MAIZE	0.053	0.76±0.098	0.02486	-	-	tr|A0A1D6PMN2|A0A1D6PMN2_MAIZE	Phosphoglycerate mutase family protein OS=Zea mays GN=ZEAMMB73_Zm00001d048553 PE=4 SV=1	Broad specificity phosphatase PhoE	Carbohydrate transport and metabolism	K00344|1|2e-13|70.1|bdi:100839175| NADPH2:quinone reductase [EC:1.6.5.5]			GO:0009507//chloroplast
1440	tr|B4FD56|B4FD56_MAIZE	0.138	0.8±0.101	0.03256	sp|Q8QG64|RBX1_SALSA	RING-box protein 1 OS=Salmo salar GN=rbx1 PE=2 SV=2	tr|A0A059CVL2|A0A059CVL2_EUCGR	Uncharacterized protein OS=Eucalyptus grandis GN=EUGRSUZ_C03326 PE=4 SV=1	-	-	K03868|1|1e-62|189|egr:104438034| RING-box protein 1		GO:0008270//zinc ion binding	-
1496	sp|K7VCB9|THIM_MAIZE	0.05	0.57±0.166	0.04171	sp|K7VCB9|THIM_MAIZE	Hydroxyethylthiazole kinase OS=Zea mays GN=THIM PE=1 SV=1	tr|A0A1Q1BRG6|A0A1Q1BRG6_MAIZE	Thiamin thiazole kinase M1 OS=Zea mays GN=ZEAMMB73_Zm00001d009264 PE=3 SV=1	Hydroxyethylthiazole kinase, sugar kinase family	Coenzyme transport and metabolism	K00878|1|2e-171|478|zma:103635163| hydroxyethylthiazole kinase [EC:2.7.1.50]	GO:0009228//thiamine biosynthetic process	GO:0004417//hydroxyethylthiazole kinase activity;GO:0005524//ATP binding;GO:0000287//magnesium ion binding	GO:0005739//mitochondrion
1536	tr|A0A1D6GPW9|A0A1D6GPW9_MAIZE	0.119	0.78±0.069	0.01168	-	-	tr|A0A1D6GPW9|A0A1D6GPW9_MAIZE	Uncharacterized protein OS=Zea mays GN=ZEAMMB73_Zm00001d014101 PE=4 SV=1	-	-	-	-	-	-
1545	tr|B6T1Q4|B6T1Q4_MAIZE	0.08	0.82±0.101	0.04813	-	-	tr|B6T1Q4|B6T1Q4_MAIZE	Putative uncharacterized protein OS=Zea mays PE=2 SV=1	-	-	K18179|1|2e-77|227|zma:100276300| cytochrome c oxidase assembly factor 6		GO:0004129//cytochrome-c oxidase activity	GO:0005739//mitochondrion;GO:0005634//nucleus
1554	tr|A0A1D6KLE4|A0A1D6KLE4_MAIZE	0.091	0.78±0.089	0.02333	-	-	tr|A0A1D6KLE4|A0A1D6KLE4_MAIZE	PWWP domain protein OS=Zea mays GN=103164616 PE=4 SV=1	-	-	-	-	-	-
1576	tr|B6T7Z2|B6T7Z2_MAIZE	0.346	0.79±0.076	0.01647	sp|P49100|CYB5_ORYSJ	Cytochrome b5 OS=Oryza sativa subsp. japonica GN=Os05g0108800 PE=2 SV=2	tr|B6T7Z2|B6T7Z2_MAIZE	Cytochrome B5 isoform D OS=Zea mays GN=ZEAMMB73_Zm00001d011081 PE=2 SV=1	Cytochrome b involved in lipid metabolism	Energy production and conversion;Lipid transport and metabolism	K10534|1|1e-20|90.1|thj:104817024| nitrate reductase (NAD(P)H) [EC:1.7.1.1 1.7.1.2 1.7.1.3]	GO:0042742//defense response to bacterium;GO:0022900//electron transport chain	GO:0046872//metal ion binding;GO:0020037//heme binding	GO:0005783//endoplasmic reticulum
1616	tr|A0A1D6F177|A0A1D6F177_MAIZE	0.104	0.74±0.1	0.01979	sp|O22558|STY8_ARATH	Serine/threonine-protein kinase STY8 OS=Arabidopsis thaliana GN=STY8 PE=1 SV=2	tr|A0A1D6F177|A0A1D6F177_MAIZE	Protein kinase OS=Zea mays GN=103647838 PE=4 SV=1	-	-	K17535|1|2e-26|110|mdm:103444978| serine/threonine-protein kinase TNNI3K [EC:2.7.11.1]!K04365|2|5e-18|85.9|mdm:103419723| B-Raf proto-oncogene serine/threonine-protein kinase [EC:2.7.11.1]	GO:0008152//metabolic process	GO:0005488//binding;GO:0004672//protein kinase activity	-
1643	tr|A0A1D6M4E7|A0A1D6M4E7_MAIZE	0.361	0.82±0.079	0.02461	sp|Q39472|IDI1_CLABR	Isopentenyl-diphosphate Delta-isomerase I OS=Clarkia breweri GN=IPI1 PE=2 SV=2	tr|A0A1D6M4E9|A0A1D6M4E9_MAIZE	Isopentenyl pyrophosphate isomerase3 OS=Zea mays GN=103630362 PE=4 SV=1	Isopentenyldiphosphate isomerase	Lipid transport and metabolism	K01823|1|2e-143|404|zma:103630362| isopentenyl-diphosphate Delta-isomerase [EC:5.3.3.2]	GO:0009240//isopentenyl diphosphate biosynthetic process;GO:0015995//chlorophyll biosynthetic process;GO:0009908//flower development;GO:0050992//dimethylallyl diphosphate biosynthetic process;GO:0016114//terpenoid biosynthetic process;GO:0015979//photosynthesis	GO:0004452//isopentenyl-diphosphate delta-isomerase activity;GO:0016787//hydrolase activity	GO:0005829//cytosol;GO:0005739//mitochondrion;GO:0009507//chloroplast
1662	tr|O24568|O24568_MAIZE	0.25	0.7±0.172	0.04405	-	-	-	-	-	-	-	-	-	-
1686	tr|A0A1D6Q1M1|A0A1D6Q1M1_MAIZE	0.106	0.8±0.066	0.01278	sp|Q93ZE8|SDF2_ARATH	Stromal cell-derived factor 2-like protein OS=Arabidopsis thaliana GN=SDF2 PE=1 SV=1	tr|A0A1D6Q1M1|A0A1D6Q1M1_MAIZE	Stromal cell-derived factor 2 OS=Zea mays GN=100284622 PE=4 SV=1	Dolichyl-phosphate-mannose--protein O-mannosyl transferase	Posttranslational modification, protein turnover, chaperones	-	GO:0042742//defense response to bacterium;GO:0050832//defense response to fungus	GO:0016757//transferase activity, transferring glycosyl groups	GO:0016023//cytoplasmic membrane-bounded vesicle;GO:0016020//membrane;GO:0005783//endoplasmic reticulum
1692	tr|A0A1D6GTY3|A0A1D6GTY3_MAIZE	0.105	0.72±0.043	0.001627	-	-	tr|A0A1D6GTY3|A0A1D6GTY3_MAIZE	Bifunctional inhibitor/lipid-transfer protein/seed storage 2S albumin superfamily protein OS=Zea mays GN=100193410 PE=4 SV=1	-	-	-	GO:0006869//lipid transport		GO:0016023//cytoplasmic membrane-bounded vesicle
1743	tr|Q1PBH6|Q1PBH6_MAIZE	0.04	0.81±0.061	0.01088	sp|Q6ZIK0|GTOMC_ORYSJ	Probable tocopherol O-methyltransferase, chloroplastic OS=Oryza sativa subsp. japonica GN=VTE4 PE=2 SV=1	tr|M1Q9Z8|M1Q9Z8_MAIZE	Gamma-tocopherol methyltransferase OS=Zea mays subsp. mays PE=3 SV=1	Cyclopropane fatty-acyl-phospholipid synthase and related methyltransferases	Lipid transport and metabolism	K05928|1|0.0|650|zma:732837| tocopherol O-methyltransferase [EC:2.1.1.95]	GO:0032259//methylation;GO:0010189//vitamin E biosynthetic process	GO:0050342//tocopherol O-methyltransferase activity	-
1750	tr|A0A1D6I668|A0A1D6I668_MAIZE	0.281	0.78±0.072	0.01136	sp|Q6Z844|COPZ2_ORYSJ	Coatomer subunit zeta-2 OS=Oryza sativa subsp. japonica GN=COPZ2 PE=2 SV=1	tr|A0A1D6I668|A0A1D6I668_MAIZE	Coatomer subunit zeta-2 OS=Zea mays GN=541628 PE=4 SV=1	-	-	K20472|1|5e-25|95.1|zma:541628| coatomer subunit zeta	GO:0006810//transport		GO:0005886//plasma membrane
1759	tr|A0A1D6ES19|A0A1D6ES19_MAIZE	0.566	0.82±0.061	0.01198	sp|Q07078|HSP83_ORYSJ	Heat shock protein 81-3 OS=Oryza sativa subsp. japonica GN=HSP81-3 PE=1 SV=2	tr|A0A1D6ES19|A0A1D6ES19_MAIZE	Heat shock protein 90-2 OS=Zea mays GN=103647533 PE=3 SV=1	Molecular chaperone, HSP90 family	Posttranslational modification, protein turnover, chaperones	K04079|1|0.0|1222|zma:103647533| molecular chaperone HtpG	GO:0006952//defense response;GO:0009414//response to water deprivation;GO:0006457//protein folding;GO:0009651//response to salt stress;GO:0010286//heat acclimation;GO:0009908//flower development;GO:0050821//protein stabilization;GO:0071277//cellular response to calcium ion;GO:0048366//leaf development	GO:0005524//ATP binding;GO:0051082//unfolded protein binding	GO:0005829//cytosol;GO:0005618//cell wall;GO:0005739//mitochondrion;GO:0005730//nucleolus;GO:0005886//plasma membrane;GO:0048046//apoplast
1792	tr|A0A1D6J0C2|A0A1D6J0C2_MAIZE	0.094	0.82±0.081	0.02725	sp|Q84WW5|VAP13_ARATH	Vesicle-associated protein 1-3 OS=Arabidopsis thaliana GN=PVA13 PE=2 SV=1	tr|A0A1D6J0C2|A0A1D6J0C2_MAIZE	Vesicle-associated protein 1-3 OS=Zea mays GN=ZEAMMB73_Zm00001d024588 PE=4 SV=1	-	-	K17302|1|1e-23|97.8|ats:F775_23757| coatomer subunit beta'!K04733|2|4e-23|95.9|dosa:Os11t0274100-00| interleukin-1 receptor-associated kinase 4 [EC:2.7.11.1]		GO:0005198//structural molecule activity	-
1814	tr|A0A1D6GKJ3|A0A1D6GKJ3_MAIZE	0.043	0.81±0.055	0.008617	sp|O65685|BLH6_ARATH	BEL1-like homeodomain protein 6 OS=Arabidopsis thaliana GN=BLH6 PE=1 SV=1	tr|A0A1Q0ZHD0|A0A1Q0ZHD0_MAIZE	BEL1-like homeodomain protein 3 (Fragment) OS=Zea mays GN=ZEAMMB73_Zm00001d013547 PE=4 SV=1	-	-	K16670|1|2e-64|221|bdi:100844103| homeobox protein Meis2!K15613|2|6e-53|189|pmum:103332542| homeobox protein Meis1	GO:0006355//regulation of transcription, DNA-templated	GO:0003700//sequence-specific DNA binding transcription factor activity;GO:0043565//sequence-specific DNA binding	GO:0005634//nucleus
1882	tr|B4G1R3|B4G1R3_MAIZE	0.649	0.78±0.044	0.002849	sp|O80501|RAH1B_ARATH	Ras-related protein RABH1b OS=Arabidopsis thaliana GN=RABH1B PE=1 SV=1	tr|B4G1R3|B4G1R3_MAIZE	Ras-related protein RABH1b OS=Zea mays GN=100274535 PE=2 SV=1	GTPase SAR1 family domain	General function prediction only	K07893|1|2e-137|386|zma:100274535| Ras-related protein Rab-6A	GO:0032940//secretion by cell;GO:0007264//small GTPase mediated signal transduction;GO:0015031//protein transport	GO:0005525//GTP binding;GO:0016787//hydrolase activity	GO:0005886//plasma membrane
1888	tr|A0A1D6FPN2|A0A1D6FPN2_MAIZE	0.017	0.66±0.133	0.02263	sp|Q9ZUF6|SBT18_ARATH	Subtilisin-like protease SBT1.8 OS=Arabidopsis thaliana GN=SBT1.8 PE=1 SV=1	tr|B7ZYG0|B7ZYG0_MAIZE	Uncharacterized protein OS=Zea mays PE=2 SV=1	Serine protease, subtilisin family	Posttranslational modification, protein turnover, chaperones	K04733|1|8e-46|181|pop:POPTR_0004s14760g| interleukin-1 receptor-associated kinase 4 [EC:2.7.11.1]!K13199|2|1e-16|87.8|mtr:MTR_7g081660| plasminogen activator inhibitor 1 RNA-binding protein!K01183|3|7e-12|72.0|aip:107646397| chitinase [EC:3.2.1.14]	GO:0006508//proteolysis;GO:0043086//negative regulation of catalytic activity	GO:0042802//identical protein binding;GO:0004252//serine-type endopeptidase activity	GO:0016023//cytoplasmic membrane-bounded vesicle
1895	tr|A0A1D6G4U9|A0A1D6G4U9_MAIZE	0.115	0.67±0.108	0.01672	sp|Q942X8|HAK2_ORYSJ	Probable potassium transporter 2 OS=Oryza sativa subsp. japonica GN=HAK2 PE=2 SV=1	tr|A0A1D6G4U9|A0A1D6G4U9_MAIZE	Potassium transporter 3 OS=Zea mays GN=ZEAMMB73_Zm00001d011913 PE=4 SV=1	K+ transporter	Inorganic ion transport and metabolism	K03549|1|0.0|697|zma:100194111| KUP system potassium uptake protein	GO:0071805//potassium ion transmembrane transport;GO:0009605//response to external stimulus	GO:0015079//potassium ion transmembrane transporter activity	GO:0016020//membrane
1915	tr|B6TMU3|B6TMU3_MAIZE	0.126	0.74±0.126	0.03449	-	-	tr|B6TMU3|B6TMU3_MAIZE	Uncharacterized protein OS=Zea mays GN=100277025 PE=2 SV=1	-	-	-			GO:0009535//chloroplast thylakoid membrane;GO:0009941//chloroplast envelope
1971	tr|C0P485|C0P485_MAIZE	0.049	0.61±0.191	0.03244	-	-	tr|C0P485|C0P485_MAIZE	Uncharacterized protein OS=Zea mays PE=2 SV=1	-	-	K08776|1|6e-08|56.6|zma:103656004| puromycin-sensitive aminopeptidase [EC:3.4.11.-]!K12598|2|3e-06|51.6|ats:F775_29344| ATP-dependent RNA helicase DOB1 [EC:3.6.4.13]			GO:0016023//cytoplasmic membrane-bounded vesicle;GO:0005794//Golgi apparatus;GO:0005739//mitochondrion;GO:0009536//plastid
1999	tr|B4FBQ6|B4FBQ6_MAIZE	0.149	0.77±0.088	0.02162	sp|Q9SUJ1|SYP43_ARATH	Syntaxin-43 OS=Arabidopsis thaliana GN=SYP43 PE=2 SV=2	tr|B4FBQ6|B4FBQ6_MAIZE	Syntaxin 43 OS=Zea mays GN=100192536 PE=2 SV=1	-	-	K08489|1|0.0|551|zma:100192536| syntaxin 16	GO:0016192//vesicle-mediated transport;GO:0006886//intracellular protein transport	GO:0005484//SNAP receptor activity	GO:0005802//trans-Golgi network;GO:0016020//membrane
2032	tr|A0A1D6M7H4|A0A1D6M7H4_MAIZE	0.029	0.75±0.108	0.02485	sp|Q8VZD4|DEG15_ARATH	Glyoxysomal processing protease, glyoxysomal OS=Arabidopsis thaliana GN=DEG15 PE=1 SV=2	tr|A0A1D6M7H4|A0A1D6M7H4_MAIZE	Glyoxysomal processing protease glyoxysomal OS=Zea mays GN=100384043 PE=4 SV=1	Periplasmic serine protease, S1-C subfamily, contain C-terminal PDZ domain	Posttranslational modification, protein turnover, chaperones	-	GO:0055114//oxidation-reduction process	GO:0004784//superoxide dismutase activity	GO:0005739//mitochondrion
2060	tr|B6UEW5|B6UEW5_MAIZE	0.048	0.79±0.115	0.04566	-	-	tr|B6UEW5|B6UEW5_MAIZE	Cupin, RmlC-type OS=Zea mays GN=100286137 PE=2 SV=1	-	-	-	-	-	-
2078	tr|K7VI49|K7VI49_MAIZE	0.017	0.78±0.084	0.02026	sp|Q5VRI5|C93G2_ORYSJ	Cytochrome P450 93G2 OS=Oryza sativa subsp. japonica GN=CYP93G2 PE=2 SV=1	tr|K7VI49|K7VI49_MAIZE	Putative cytochrome P450 superfamily protein OS=Zea mays GN=103639121 PE=3 SV=1	Cytochrome P450	Secondary metabolites biosynthesis, transport and catabolism;Defense mechanisms	K00512|1|0.0|567|zma:103641445| steroid 17alpha-monooxygenase / 17alpha-hydroxyprogesterone deacetylase [EC:1.14.14.19 1.14.14.32]	GO:0055114//oxidation-reduction process	GO:0020037//heme binding;GO:0016705//oxidoreductase activity, acting on paired donors, with incorporation or reduction of molecular oxygen;GO:0004497//monooxygenase activity;GO:0005506//iron ion binding;GO:0009055//electron carrier activity	-
2127	tr|Q9ZTQ4|Q9ZTQ4_MAIZE	0.256	0.76±0.08	0.01278	sp|A2YZ01|INV7_ORYSI	Beta-fructofuranosidase, insoluble isoenzyme 7 OS=Oryza sativa subsp. indica GN=CIN7 PE=2 SV=2	tr|Q9ZTQ4|Q9ZTQ4_MAIZE	Cell wall invertase OS=Zea mays GN=incw4 PE=3 SV=1	Sucrose-6-phosphate hydrolase SacC, GH32 family	Carbohydrate transport and metabolism	K01193|1|0.0|1083|zma:541679| beta-fructofuranosidase [EC:3.2.1.26]	GO:0071836//nectar secretion;GO:0009611//response to wounding;GO:0005982//starch metabolic process;GO:0080167//response to karrikin	GO:0051670//inulinase activity;GO:0004575//sucrose alpha-glucosidase activity;GO:0031219//levanase activity;GO:0033949//fructan beta-(2,6)-fructosidase activity	GO:0005773//vacuole;GO:0016023//cytoplasmic membrane-bounded vesicle;GO:0005618//cell wall
2129	tr|Q9FQB3|Q9FQB3_MAIZE	0.183	0.83±0.082	0.03431	sp|Q06398|GSTU6_ORYSJ	Probable glutathione S-transferase GSTU6 OS=Oryza sativa subsp. japonica GN=GSTU6 PE=2 SV=2	tr|Q9FQB3|Q9FQB3_MAIZE	Glutathione S-transferase GST 26 OS=Zea mays GN=541839 PE=2 SV=1	Glutathione S-transferase	Posttranslational modification, protein turnover, chaperones	K00799|1|9e-176|485|zma:541839| glutathione S-transferase [EC:2.5.1.18]	GO:0009704//de-etiolation;GO:0048527//lateral root development;GO:0046686//response to cadmium ion;GO:0060416//response to growth hormone;GO:0080167//response to karrikin	GO:0004364//glutathione transferase activity	GO:0009507//chloroplast
2130	tr|B6SKU5|B6SKU5_MAIZE	0.151	0.82±0.06	0.01326	sp|Q0JM76|GRXS4_ORYSJ	Monothiol glutaredoxin-S4, mitochondrial OS=Oryza sativa subsp. japonica GN=GRXS4 PE=2 SV=1	tr|B6SKU5|B6SKU5_MAIZE	Grx_S15.1-glutaredoxin subgroup II OS=Zea mays PE=2 SV=1	Glutaredoxin-related protein	Posttranslational modification, protein turnover, chaperones	K07390|1|7e-92|269|bdi:100843859| monothiol glutaredoxin	GO:0045454//cell redox homeostasis	GO:0046872//metal ion binding;GO:0009055//electron carrier activity;GO:0015035//protein disulfide oxidoreductase activity	GO:0005739//mitochondrion
2139	tr|A0A1D6Q0J9|A0A1D6Q0J9_MAIZE	0.029	0.66±0.108	0.01379	sp|P49592|NC2B_ARATH	Protein Dr1 homolog OS=Arabidopsis thaliana GN=DR1 PE=2 SV=1	tr|A0A1D6Q0J9|A0A1D6Q0J9_MAIZE	Protein Dr1-like protein OS=Zea mays GN=100191260 PE=4 SV=1	-	-	K08065|1|5e-16|77.4|pvu:PHAVU_007G134000g| nuclear transcription Y subunit beta		GO:0043565//sequence-specific DNA binding	GO:0005634//nucleus
2270	tr|A0A1D6JZL1|A0A1D6JZL1_MAIZE	0.34	0.79±0.092	0.02337	sp|Q9VCK1|GILT2_DROME	GILT-like protein 2 OS=Drosophila melanogaster GN=GILT2 PE=2 SV=1	tr|A0A1D6JZL1|A0A1D6JZL1_MAIZE	Thioredoxin superfamily protein OS=Zea mays GN=ZEAMMB73_Zm00001d028776 PE=4 SV=1	-	-	K08059|1|1e-27|103|obr:102712234| interferon, gamma-inducible protein 30			GO:0016023//cytoplasmic membrane-bounded vesicle
2320	tr|A0A1D6K158|A0A1D6K158_MAIZE	0.133	0.81±0.063	0.01206	sp|Q54YW1|ELMOA_DICDI	ELMO domain-containing protein A OS=Dictyostelium discoideum GN=elmoA PE=1 SV=1	tr|A0A1D6K158|A0A1D6K158_MAIZE	ELMO/CED-12 family protein OS=Zea mays GN=103634598 PE=4 SV=1	-	-	K19241|1|2e-68|218|fve:101313909| engulfment and cell motility protein 3!K18985|2|4e-58|192|vcn:VOLCADRAFT_109569| engulfment and cell motility protein 2	GO:0006909//phagocytosis		GO:0005856//cytoskeleton
2381	tr|C0P445|C0P445_MAIZE	0.452	0.81±0.037	0.002767	sp|Q10LX4|CML27_ORYSJ	Probable calcium-binding protein CML27 OS=Oryza sativa subsp. japonica GN=CML27 PE=2 SV=1	tr|C0P445|C0P445_MAIZE	Calcium-binding protein CML42 OS=Zea mays GN=100382070 PE=2 SV=1	Ca2+-binding protein, EF-hand superfamily	Signal transduction mechanisms	K13448|1|2e-93|273|zma:100382070| calcium-binding protein CML	-	-	-
2443	tr|A0A1D6G7E1|A0A1D6G7E1_MAIZE	0.058	0.77±0.08	0.01386	sp|Q9FK07|CLPX1_ARATH	CLP protease regulatory subunit CLPX1, mitochondrial OS=Arabidopsis thaliana GN=CLPX1 PE=2 SV=1	tr|A0A1D6G7E1|A0A1D6G7E1_MAIZE	CLP protease regulatory subunit CLPX3 mitochondrial OS=Zea mays GN=ZEAMMB73_Zm00001d012199 PE=4 SV=1	ATP-dependent protease Clp, ATPase subunit	Posttranslational modification, protein turnover, chaperones	K03544|1|0.0|942|sbi:SORBI_03g042120| ATP-dependent Clp protease ATP-binding subunit ClpX	GO:0006457//protein folding	GO:0005524//ATP binding;GO:0051082//unfolded protein binding;GO:0017111//nucleoside-triphosphatase activity	GO:0009536//plastid;GO:0005739//mitochondrion
2465	tr|A0A1D6GQ32|A0A1D6GQ32_MAIZE	0.075	0.82±0.046	0.005757	sp|P79769|TSN_CHICK	Translin OS=Gallus gallus GN=TSN PE=1 SV=1	tr|A0A1D6GQ32|A0A1D6GQ32_MAIZE	Translin family protein OS=Zea mays GN=100272490 PE=4 SV=1	-	-	-		GO:0043565//sequence-specific DNA binding	GO:0009507//chloroplast
2514	tr|A0A1D6QKK5|A0A1D6QKK5_MAIZE	0.027	0.75±0.078	0.009522	sp|F4K3G5|EDM2_ARATH	Protein ENHANCED DOWNY MILDEW 2 OS=Arabidopsis thaliana GN=EDM2 PE=1 SV=1	tr|A0A1D6QKK5|A0A1D6QKK5_MAIZE	Protein ENHANCED DOWNY MILDEW 2 OS=Zea mays GN=103654479 PE=4 SV=1	-	-	-	GO:0044699//single-organism process	-	-
2553	tr|K7UBW1|K7UBW1_MAIZE	0.076	0.82±0.097	0.04835	sp|Q8LE10|HA22I_ARATH	HVA22-like protein i OS=Arabidopsis thaliana GN=HVA22I PE=2 SV=2	tr|K7UFY7|K7UFY7_MAIZE	HVA22-like protein OS=Zea mays GN=100273235 PE=3 SV=1	-	-	K17338|1|9e-50|166|sbi:SORBI_04g001756| receptor expression-enhancing protein 1/2/3/4	-	-	-
2574	tr|B6TAD9|B6TAD9_MAIZE	0.078	0.81±0.039	0.002948	sp|Q944A9|NPS11_ARATH	Novel plant SNARE 11 OS=Arabidopsis thaliana GN=NPSN11 PE=1 SV=2	tr|B6TAD9|B6TAD9_MAIZE	Novel plant SNARE 11 OS=Zea mays PE=2 SV=1	-	-	K08494|1|6e-176|487|zma:100193631| novel plant SNARE			GO:0005886//plasma membrane;GO:0009504//cell plate
2595	tr|B6T3P5|B6T3P5_MAIZE	0.081	0.76±0.08	0.01296	sp|P25462|GLNAC_MAIZE	Glutamine synthetase, chloroplastic OS=Zea mays GN=GLN2 PE=2 SV=1	tr|B6T3P5|B6T3P5_MAIZE	Glutamine synthetase OS=Zea mays PE=2 SV=1	Glutamine synthetase	Amino acid transport and metabolism	K01915|1|0.0|751|zma:542746| glutamine synthetase [EC:6.3.1.2]	GO:0009651//response to salt stress;GO:0009399//nitrogen fixation;GO:0006542//glutamine biosynthetic process;GO:0046686//response to cadmium ion	GO:0005524//ATP binding;GO:0004356//glutamate-ammonia ligase activity	GO:0005739//mitochondrion;GO:0009941//chloroplast envelope;GO:0016023//cytoplasmic membrane-bounded vesicle;GO:0009535//chloroplast thylakoid membrane;GO:0009570//chloroplast stroma;GO:0022626//cytosolic ribosome;GO:0048046//apoplast
2618	tr|A0A1D6F2A5|A0A1D6F2A5_MAIZE	0.083	0.74±0.097	0.01682	sp|Q9ZUU2|AAED1_ARATH	Thioredoxin-like protein AAED1, chloroplastic OS=Arabidopsis thaliana GN=At2g37240 PE=1 SV=2	tr|A0A1D6F2A5|A0A1D6F2A5_MAIZE	Thioredoxin-like protein AAED1 chloroplastic OS=Zea mays GN=103649319 PE=4 SV=1	-	-	K10878|1|2e-37|137|sita:101757039| meiotic recombination protein SPO11			GO:0009507//chloroplast
2657	tr|K7UPT5|K7UPT5_MAIZE	0.092	0.76±0.061	0.005913	sp|P59833|UGPI3_ARATH	Uncharacterized GPI-anchored protein At5g19250 OS=Arabidopsis thaliana GN=At5g19250 PE=1 SV=1	tr|A0A1X7YHY9|A0A1X7YHY9_MAIZE	Uncharacterized protein OS=Zea mays PE=4 SV=1	-	-	-			GO:0016023//cytoplasmic membrane-bounded vesicle;GO:0046658//anchored component of plasma membrane
2710	tr|K7UPP9|K7UPP9_MAIZE	0.064	0.66±0.112	0.02011	-	-	tr|K7UPP9|K7UPP9_MAIZE	Uncharacterized protein OS=Zea mays GN=ZEAMMB73_Zm00001d048886 PE=4 SV=1	-	-	-	-	-	-
2713	tr|K7V2H9|K7V2H9_MAIZE	0.164	0.8±0.041	0.003171	-	-	tr|K7V2H9|K7V2H9_MAIZE	Uncharacterized protein OS=Zea mays GN=100275901 PE=4 SV=1	-	-	-			GO:0016023//cytoplasmic membrane-bounded vesicle;GO:0005739//mitochondrion;GO:0045271//respiratory chain complex I
2722	tr|B7ZXD4|B7ZXD4_MAIZE	0.029	0.73±0.112	0.02273	sp|Q9LFP7|PIX7_ARATH	Probable serine/threonine-protein kinase PIX7 OS=Arabidopsis thaliana GN=PIX7 PE=1 SV=1	tr|B7ZXD4|B7ZXD4_MAIZE	Uncharacterized protein OS=Zea mays PE=2 SV=1	Serine/threonine protein kinase	Signal transduction mechanisms	K04733|1|6e-121|356|pmum:103342152| interleukin-1 receptor-associated kinase 4 [EC:2.7.11.1]	GO:0006468//protein phosphorylation	GO:0004672//protein kinase activity;GO:0005524//ATP binding	GO:0005886//plasma membrane
2812	tr|A0A1D6ES24|A0A1D6ES24_MAIZE	0.103	0.78±0.074	0.01393	sp|Q9SJ81|FLA7_ARATH	Fasciclin-like arabinogalactan protein 7 OS=Arabidopsis thaliana GN=FLA7 PE=1 SV=1	tr|A0A1D6ES24|A0A1D6ES24_MAIZE	Fasciclin-like arabinogalactan protein 7 OS=Zea mays GN=103647534 PE=4 SV=1	Uncaracterized surface protein containing fasciclin (FAS1) repeats	General function prediction only	K19519|1|8e-13|71.2|atr:105420786| transforming growth factor-beta-induced protein	-	-	-
2813	tr|C0PFE3|C0PFE3_MAIZE	0.06	0.81±0.064	0.01165	sp|Q6H4R6|HAK23_ORYSJ	Potassium transporter 23 OS=Oryza sativa subsp. japonica GN=HAK23 PE=2 SV=1	tr|C0PFE3|C0PFE3_MAIZE	Uncharacterized protein OS=Zea mays PE=2 SV=1	K+ transporter	Inorganic ion transport and metabolism	K03549|1|0.0|828|zma:100383367| KUP system potassium uptake protein	GO:0071805//potassium ion transmembrane transport	GO:0015079//potassium ion transmembrane transporter activity	GO:0009507//chloroplast;GO:0016020//membrane
2814	tr|K7VT58|K7VT58_MAIZE	0.124	0.77±0.126	0.04513	sp|Q9FFH6|FLA13_ARATH	Fasciclin-like arabinogalactan protein 13 OS=Arabidopsis thaliana GN=FLA13 PE=1 SV=1	tr|K7VT58|K7VT58_MAIZE	Fasciclin-like arabinogalactan protein 7 OS=Zea mays GN=ZEAMMB73_Zm00001d009567 PE=4 SV=1	-	-	-	-	-	-
2866	tr|B6U3H8|B6U3H8_MAIZE	0.051	0.78±0.039	0.002104	sp|Q8VYI9|NLTL5_ARATH	Non-specific lipid-transfer protein-like protein At5g64080 OS=Arabidopsis thaliana GN=At5g64080 PE=1 SV=1	tr|B6U3H8|B6U3H8_MAIZE	Lipid transfer protein OS=Zea mays PE=2 SV=1	-	-	-	GO:0006869//lipid transport	GO:0008289//lipid binding	-
2882	tr|A0A1D6GT30|A0A1D6GT30_MAIZE	0.047	0.74±0.097	0.02065	sp|F4JJP1|Y4759_ARATH	WEB family protein At4g27595, chloroplastic OS=Arabidopsis thaliana GN=At4g27595 PE=2 SV=1	tr|A0A1D6GT30|A0A1D6GT30_MAIZE	Putative WEB family protein chloroplastic OS=Zea mays GN=ZEAMMB73_Zm00001d014418 PE=4 SV=1	-	-	-			GO:0009536//plastid
2900	sp|P12653|GSTF1_MAIZE	0.444	0.69±0.068	0.005472	sp|P12653|GSTF1_MAIZE	Glutathione S-transferase 1 OS=Zea mays GN=GST1 PE=1 SV=4	tr|B6SKA0|B6SKA0_MAIZE	Glutathione S-transferase 1 OS=Zea mays GN=ZEAMMB73_Zm00001d012675 PE=2 SV=1	Glutathione S-transferase	Posttranslational modification, protein turnover, chaperones	K00799|1|9e-160|443|zma:542366| glutathione S-transferase [EC:2.5.1.18]		GO:0004364//glutathione transferase activity	-
2905	tr|B8A2B5|B8A2B5_MAIZE	0.103	0.81±0.078	0.02019	sp|P32110|GSTX6_SOYBN	Probable glutathione S-transferase OS=Glycine max GN=HSP26-A PE=2 SV=1	tr|B8A2B5|B8A2B5_MAIZE	Glutathione transferase28 OS=Zea mays GN=541840 PE=2 SV=1	Glutathione S-transferase	Posttranslational modification, protein turnover, chaperones	K00799|1|2e-134|378|zma:541840| glutathione S-transferase [EC:2.5.1.18]		GO:0004364//glutathione transferase activity	-
2931	tr|A0A1D6QKV9|A0A1D6QKV9_MAIZE	0.176	0.8±0.078	0.02123	sp|Q9VZD8|THUM1_DROME	THUMP domain-containing protein 1 homolog OS=Drosophila melanogaster GN=CG15014 PE=1 SV=2	tr|A0A1D6QKV9|A0A1D6QKV9_MAIZE	THUMP domain-containing protein OS=Zea mays GN=ZEAMMB73_Zm00001d052921 PE=4 SV=1	-	-	K06963|1|0.0|563|zma:100282152| tRNA acetyltransferase TAN1	-	-	-
2997	tr|A0A1D6LGU8|A0A1D6LGU8_MAIZE	0.032	0.66±0.172	0.04006	sp|Q9SF32|IQD1_ARATH	Protein IQ-DOMAIN 1 OS=Arabidopsis thaliana GN=IQD1 PE=1 SV=1	tr|A0A1D6LGU8|A0A1D6LGU8_MAIZE	IQ-domain 3 OS=Zea mays GN=100274440 PE=4 SV=1	-	-	K14411|1|1e-08|60.1|csv:101220676| RNA-binding protein Musashi	-	-	-
3014	tr|A0A1D6KJS8|A0A1D6KJS8_MAIZE	0.033	0.8±0.014	0.0001164	sp|Q9SFV2|FHA2_ARATH	FHA domain-containing protein FHA2 OS=Arabidopsis thaliana GN=FHA2 PE=1 SV=1	tr|A0A1D6KJS8|A0A1D6KJS8_MAIZE	FHA domain-containing protein FHA2 OS=Zea mays GN=100193957 PE=4 SV=1	-	-	K00988|1|1e-23|105|vcn:VOLCADRAFT_92922| ATP adenylyltransferase [EC:2.7.7.53]	-	-	-
3122	tr|B4G1H3|B4G1H3_MAIZE	0.107	0.81±0.038	0.003141	sp|Q9MA41|CTL1_ARATH	Chitinase-like protein 1 OS=Arabidopsis thaliana GN=CTL1 PE=1 SV=1	tr|B4G1H3|B4G1H3_MAIZE	Chitinase-like protein 1 OS=Zea mays GN=100274504 PE=2 SV=1	Chitodextrinase	Carbohydrate transport and metabolism	K00434|1|9e-167|482|obr:102718860| L-ascorbate peroxidase [EC:1.11.1.11]!K20547|2|2e-58|194|mus:103978702| basic endochitinase B [EC:3.2.1.14]	GO:0009825//multidimensional cell growth;GO:0010053//root epidermal cell differentiation;GO:0006032//chitin catabolic process;GO:0043255//regulation of carbohydrate biosynthetic process;GO:0016998//cell wall macromolecule catabolic process;GO:0009414//response to water deprivation;GO:0009651//response to salt stress;GO:0009735//response to cytokinin;GO:0009408//response to heat;GO:0009809//lignin…	GO:0004568//chitinase activity	GO:0016023//cytoplasmic membrane-bounded vesicle;GO:0005886//plasma membrane
3151	tr|B6T940|B6T940_MAIZE	0.072	0.72±0.137	0.04189	sp|Q9FLP9|GGAP2_ARATH	GDP-L-galactose phosphorylase 2 OS=Arabidopsis thaliana GN=VTC5 PE=1 SV=1	tr|B6T940|B6T940_MAIZE	VTC2 OS=Zea mays PE=2 SV=1	-	-	K14190|1|0.0|714|zma:100272546| GDP-L-galactose phosphorylase [EC:2.7.7.69]	-	-	-
3158	tr|B6SGY5|B6SGY5_MAIZE	0.223	0.8±0.056	0.007987	sp|Q9FYL8|NFD2_ARATH	Protein NUCLEAR FUSION DEFECTIVE 2 OS=Arabidopsis thaliana GN=NFD2 PE=2 SV=1	tr|B6SGY5|B6SGY5_MAIZE	RNA binding protein OS=Zea mays GN=100280485 PE=2 SV=1	dsRNA-specific ribonuclease	Transcription	-	-	-	-
3164	tr|A0A1D6M2L0|A0A1D6M2L0_MAIZE	0.071	0.67±0.075	0.005487	sp|O80452|AMPD_ARATH	AMP deaminase OS=Arabidopsis thaliana GN=AMPD PE=1 SV=2	tr|A0A1D6M2L0|A0A1D6M2L0_MAIZE	AMP deaminase OS=Zea mays GN=ZEAMMB73_Zm00001d037982 PE=4 SV=1	-	-	K01490|1|0.0|1360|sita:101757820| AMP deaminase [EC:3.5.4.6]	GO:0006188//IMP biosynthetic process;GO:0009737//response to abscisic acid;GO:0009793//embryo development ending in seed dormancy	GO:0003876//AMP deaminase activity	GO:0005829//cytosol;GO:0005634//nucleus
3187	tr|B6TYW9|B6TYW9_MAIZE	0.2	0.8±0.092	0.02647	sp|Q9LPC7|CP18A_ARATH	Peptidyl-prolyl cis-trans isomerase CYP18-1 OS=Arabidopsis thaliana GN=CYP18-1 PE=2 SV=1	tr|B6TYW9|B6TYW9_MAIZE	Peptidyl-prolyl cis-trans isomerase OS=Zea mays GN=100381373 PE=2 SV=1	Peptidyl-prolyl cis-trans isomerase (rotamase) - cyclophilin family	Posttranslational modification, protein turnover, chaperones	K12734|1|3e-109|310|zma:100381373| peptidyl-prolyl cis-trans isomerase-like 3 [EC:5.2.1.8]	GO:0006457//protein folding;GO:0000413//protein peptidyl-prolyl isomerization	GO:0003755//peptidyl-prolyl cis-trans isomerase activity	GO:0005634//nucleus
3207	tr|A0A1D6PDH1|A0A1D6PDH1_MAIZE	0.055	0.67±0.067	0.003931	sp|Q9M354|AGD6_ARATH	Probable ADP-ribosylation factor GTPase-activating protein AGD6 OS=Arabidopsis thaliana GN=AGD6 PE=1 SV=1	tr|B6TT21|B6TT21_MAIZE	DNA binding protein OS=Zea mays PE=2 SV=1	-	-	K12492|1|0.0|718|zma:100284393| ADP-ribosylation factor GTPase-activating protein 1	GO:0032312//regulation of ARF GTPase activity	GO:0008060//ARF GTPase activator activity;GO:0008270//zinc ion binding	GO:0005829//cytosol;GO:0005739//mitochondrion
3262	tr|B7ZYU7|B7ZYU7_MAIZE	0.022	0.61±0.195	0.04267	sp|Q0J2L7|P2C68_ORYSJ	Probable protein phosphatase 2C 68 OS=Oryza sativa subsp. japonica GN=Os09g0325700 PE=2 SV=2	tr|B7ZYU7|B7ZYU7_MAIZE	Uncharacterized protein OS=Zea mays PE=2 SV=1	Serine/threonine protein phosphatase PrpC	Signal transduction mechanisms	K14497|1|4e-166|471|zma:100279578| protein phosphatase 2C [EC:3.1.3.16]	GO:0009737//response to abscisic acid;GO:0050794//regulation of cellular process	GO:0016787//hydrolase activity	-
3318	tr|K7VNM8|K7VNM8_MAIZE	0.055	0.59±0.051	0.00117	sp|P83332|TLP1_PRUPE	Thaumatin-like protein 1 OS=Prunus persica PE=2 SV=1	tr|B6TX44|B6TX44_MAIZE	Pathogenesis-related thaumatin superfamily protein OS=Zea mays GN=100284753 PE=2 SV=1	-	-	K04733|1|1e-71|240|adu:107464041| interleukin-1 receptor-associated kinase 4 [EC:2.7.11.1]			GO:0016023//cytoplasmic membrane-bounded vesicle
3323	tr|A0A075T7E1|A0A075T7E1_MAIZE	0.078	0.62±0.101	0.009742	sp|Q6ETK3|P2C11_ORYSJ	Probable protein phosphatase 2C 11 OS=Oryza sativa subsp. japonica GN=Os02g0180000 PE=2 SV=1	tr|A0A075T7E1|A0A075T7E1_MAIZE	2C-type protein phosphatase protein OS=Zea mays GN=PP2C23 PE=2 SV=1	Serine/threonine protein phosphatase PrpC	Signal transduction mechanisms	K17499|1|0.0|726|zma:100283027| protein phosphatase 1G [EC:3.1.3.16]	GO:0006470//protein dephosphorylation	GO:0046872//metal ion binding;GO:0004722//protein serine/threonine phosphatase activity	GO:0008287//protein serine/threonine phosphatase complex
3331	tr|K7TP79|K7TP79_MAIZE	0.288	0.74±0.083	0.01261	-	-	tr|A0A1D6JG59|A0A1D6JG59_MAIZE	Protein FATTY ACID EXPORT 2 chloroplastic OS=Zea mays GN=ZEAMMB73_Zm00001d026478 PE=4 SV=1	-	-	-			GO:0009536//plastid;GO:0016020//membrane
3335	tr|A0A1D6L7J0|A0A1D6L7J0_MAIZE	0.176	0.81±0.085	0.02733	sp|P30170|ACT10_SOLTU	Actin-85C (Fragment) OS=Solanum tuberosum GN=AC85C PE=3 SV=1	tr|A0A1R3MNR5|A0A1R3MNR5_MAIZE	Actin-7 (Fragment) OS=Zea mays GN=ZEAMMB73_Zm00001d034421 PE=3 SV=1	Actin-related protein	Cytoskeleton	K10355|1|1e-90|283|pop:POPTR_0008s05560g| actin, other eukaryote		GO:0005524//ATP binding	GO:0005856//cytoskeleton;GO:0005737//cytoplasm
3343	tr|B6SJR3|B6SJR3_MAIZE	0.215	0.73±0.064	0.005441	sp|O82067|TOM7A_SOLTU	Mitochondrial import receptor subunit TOM7-1 OS=Solanum tuberosum GN=TOM7-1 PE=3 SV=3	tr|C5XED1|C5XED1_SORBI	Uncharacterized protein OS=Sorghum bicolor GN=SORBI_3003G227200 PE=4 SV=1	-	-	K17771|1|3e-29|102|sbi:SORBI_03g028510| mitochondrial import receptor subunit TOM7	-	-	-
3344	tr|A0A1D6LW76|A0A1D6LW76_MAIZE	0.01	0.67±0.147	0.03534	sp|Q653P0|KOR1_ORYSJ	Potassium channel KOR1 OS=Oryza sativa subsp. japonica GN=Os06g0250600 PE=2 SV=1	tr|A0A1D6LW76|A0A1D6LW76_MAIZE	Potassium channel SKOR OS=Zea mays GN=ZEAMMB73_Zm00001d037289 PE=4 SV=1	cAMP-binding domain of CRP or a regulatory subunit of cAMP-dependent protein kinases	Signal transduction mechanisms	K04908|1|3e-67|239|vra:106763693| potassium voltage-gated channel Eag-related subfamily H member 5!K08867|2|6e-29|127|ccp:CHC_T00008370001| WNK lysine deficient protein kinase [EC:2.7.11.1]!K06694|4|4e-18|87.8|pxb:103947225| 26S proteasome non-ATPase regulatory subunit 10	GO:0009414//response to water deprivation;GO:0009753//response to jasmonic acid;GO:0009409//response to cold;GO:0055085//transmembrane transport;GO:0009737//response to abscisic acid;GO:0006813//potassium ion transport	GO:0015271//outward rectifier potassium channel activity	GO:0016021//integral component of membrane;GO:0005634//nucleus
3408	tr|A0A1D6HTM3|A0A1D6HTM3_MAIZE	0.143	0.74±0.022	0.0002702	sp|Q9M1H3|AB4F_ARATH	ABC transporter F family member 4 OS=Arabidopsis thaliana GN=ABCF4 PE=2 SV=1	tr|A0A1D6HTM3|A0A1D6HTM3_MAIZE	ABC transporter F family member 4 OS=Zea mays GN=103632020 PE=4 SV=1	ATPase components of ABC transporters with duplicated ATPase domains	General function prediction only	K06184|1|0.0|1070|zma:103632020| ATP-binding cassette, subfamily F, member 1	GO:0006810//transport;GO:0006200//ATP catabolic process;GO:0006265//DNA topological change	GO:0042626//ATPase activity, coupled to transmembrane movement of substances;GO:0005524//ATP binding;GO:0003918//DNA topoisomerase type II (ATP-hydrolyzing) activity	GO:0005739//mitochondrion;GO:0009536//plastid;GO:0043190//ATP-binding cassette (ABC) transporter complex
3447	tr|B4FIV3|B4FIV3_MAIZE	0.062	0.78±0.12	0.04143	sp|Q10430|SPC25_SCHPO	Kinetochore protein spc25 OS=Schizosaccharomyces pombe (strain 972 / ATCC 24843) GN=spc25 PE=1 SV=1	tr|B4FIV3|B4FIV3_MAIZE	Uncharacterized protein OS=Zea mays PE=2 SV=1	-	-	K11550|1|4e-118|343|sbi:SORBI_03g047385| kinetochore protein Spc25, animal type	-	-	-
3496	tr|K7U4C2|K7U4C2_MAIZE	0.099	0.82±0.065	0.01649	-	-	tr|K7U4C2|K7U4C2_MAIZE	Uncharacterized protein OS=Zea mays GN=103654082 PE=4 SV=1	-	-	-			GO:0005739//mitochondrion;GO:0009536//plastid
3520	tr|A0A1D6M3I8|A0A1D6M3I8_MAIZE	0.027	0.57±0.074	0.002861	sp|Q84ME1|LUL3_ARATH	Probable E3 ubiquitin-protein ligase LUL3 OS=Arabidopsis thaliana GN=LUL3 PE=1 SV=1	tr|A0A1D6M3I8|A0A1D6M3I8_MAIZE	Putative E3 ubiquitin-protein ligase LUL4 OS=Zea mays GN=ZEAMMB73_Zm00001d038127 PE=4 SV=1	-	-	K10604|1|9e-153|433|obr:102707775| E3 ubiquitin-protein ligase MGRN1 [EC:2.3.2.27]		GO:0008270//zinc ion binding	-
3542	tr|A0A076YKT8|A0A076YKT8_MAIZE	0.114	0.7±0.129	0.02841	sp|Q6JB14|MEG2_MAIZE	Protein MATERNALLY EXPRESSED GENE 2 OS=Zea mays GN=MEG2 PE=2 SV=1	tr|A0A076YKT8|A0A076YKT8_MAIZE	Maternally expressed protein 11 (Fragment) OS=Zea mays GN=Meg11 PE=2 SV=1	-	-	-	-	-	-
3599	tr|K7U6D4|K7U6D4_MAIZE	0.169	0.83±0.045	0.005822	sp|Q6EN45|P2C13_ORYSJ	Probable protein phosphatase 2C 13 OS=Oryza sativa subsp. japonica GN=Os02g0255100 PE=2 SV=1	tr|K7UE32|K7UE32_MAIZE	2C-type protein phosphatase protein OS=Zea mays GN=Orphan332 PE=2 SV=1	Serine/threonine protein phosphatase PrpC	Signal transduction mechanisms	K17506|1|0.0|511|zma:100283542| protein phosphatase 1L [EC:3.1.3.16]	GO:0006470//protein dephosphorylation	GO:0046872//metal ion binding;GO:0004722//protein serine/threonine phosphatase activity	GO:0008287//protein serine/threonine phosphatase complex;GO:0005739//mitochondrion
3651	tr|B7ZXS2|B7ZXS2_MAIZE	0.324	0.76±0.121	0.03773	sp|O82221|RUXG_ARATH	Probable small nuclear ribonucleoprotein G OS=Arabidopsis thaliana GN=At2g23930 PE=3 SV=1	tr|B7ZXS2|B7ZXS2_MAIZE	Putative small nuclear ribonucleoprotein G OS=Zea mays GN=100193784 PE=2 SV=1	Small nuclear ribonucleoprotein (snRNP) homolog	Transcription	K11099|1|9e-37|121|zma:100193784| small nuclear ribonucleoprotein G		GO:0003676//nucleic acid binding	GO:0005730//nucleolus;GO:0030529//ribonucleoprotein complex
3654	tr|B6TX62|B6TX62_MAIZE	0.324	0.8±0.101	0.03729	sp|Q9FJH0|RAA1F_ARATH	Ras-related protein RABA1f OS=Arabidopsis thaliana GN=RABA1F PE=2 SV=1	tr|B6TX62|B6TX62_MAIZE	Ras-related protein RABA1f OS=Zea mays GN=100284756 PE=2 SV=1	GTPase SAR1 family domain	General function prediction only	K07904|1|1e-152|425|osa:4339623| Ras-related protein Rab-11A	GO:0046686//response to cadmium ion;GO:0007264//small GTPase mediated signal transduction;GO:0015031//protein transport	GO:0005525//GTP binding;GO:0016787//hydrolase activity	-
3675	tr|A0A1D6LT23|A0A1D6LT23_MAIZE	0.021	0.83±0.045	0.006365	sp|Q5Z9S8|AB42G_ORYSJ	ABC transporter G family member 42 OS=Oryza sativa subsp. japonica GN=ABCG42 PE=2 SV=1	tr|A0A1D6LT23|A0A1D6LT23_MAIZE	ABC transporter G family member 29 OS=Zea mays GN=103629823 PE=3 SV=1	Forkhead associated (FHA) domain, binds pSer, pThr, pTyr	Signal transduction mechanisms	K05681|1|2e-51|196|vcn:VOLCADRAFT_73319| ATP-binding cassette, subfamily G (WHITE), member 2	GO:0006200//ATP catabolic process	GO:0016887//ATPase activity;GO:0005524//ATP binding	GO:0016020//membrane
3681	tr|B4FQG9|B4FQG9_MAIZE	0.069	0.78±0.035	0.001471	sp|P49100|CYB5_ORYSJ	Cytochrome b5 OS=Oryza sativa subsp. japonica GN=Os05g0108800 PE=2 SV=2	tr|B4FQG9|B4FQG9_MAIZE	Uncharacterized protein OS=Zea mays PE=2 SV=1	Cytochrome b involved in lipid metabolism	Energy production and conversion;Lipid transport and metabolism	K10534|1|7e-10|59.7|thj:104817024| nitrate reductase (NAD(P)H) [EC:1.7.1.1 1.7.1.2 1.7.1.3]		GO:0020037//heme binding;GO:0046872//metal ion binding	-
3705	tr|A0A1D6MNR0|A0A1D6MNR0_MAIZE	0.185	0.83±0.098	0.04731	sp|P35063|H2AX_PICAB	Histone H2AX OS=Picea abies PE=2 SV=1	tr|A0A1D6MNR0|A0A1D6MNR0_MAIZE	Histone H2A OS=Zea mays GN=ZEAMMB73_Zm00001d040187 PE=3 SV=1	-	-	K11251|1|9e-27|97.8|sbi:SORBI_01g009820| histone H2A	GO:0006334//nucleosome assembly	GO:0003677//DNA binding	GO:0005730//nucleolus;GO:0000786//nucleosome
3745	tr|A0A1D6QR48|A0A1D6QR48_MAIZE	0.118	0.8±0.103	0.0361	sp|Q8T4E1|GPI8_DROME	Putative GPI-anchor transamidase OS=Drosophila melanogaster GN=PIG-K PE=2 SV=1	tr|A0A1D6QR48|A0A1D6QR48_MAIZE	Peptidase C13 family OS=Zea mays GN=100273218 PE=4 SV=1	Glycosylphosphatidylinositol transamidase (GPIT), subunit GPI8	Posttranslational modification, protein turnover, chaperones	K05290|1|2e-168|474|zma:100273218|	GO:0006508//proteolysis	GO:0004197//cysteine-type endopeptidase activity	-
3754	tr|B6TVU3|B6TVU3_MAIZE	0.053	0.79±0.04	0.002688	-	-	tr|B6TVU3|B6TVU3_MAIZE	Putative uncharacterized protein OS=Zea mays PE=2 SV=1	Ureidoglycolate hydrolase (allantoin degradation)	Nucleotide transport and metabolism	-	GO:0000256//allantoin catabolic process	GO:0004848//ureidoglycolate hydrolase activity	-
3780	tr|A0A1D6GLZ6|A0A1D6GLZ6_MAIZE	0.025	0.7±0.091	0.01209	sp|Q9M8Z5|NSN1_ARATH	Guanine nucleotide-binding protein-like NSN1 OS=Arabidopsis thaliana GN=NSN1 PE=1 SV=1	tr|A0A1D6GLZ6|A0A1D6GLZ6_MAIZE	Guanine nucleotide-binding protein-like NSN1 OS=Zea mays GN=ZEAMMB73_Zm00001d013767 PE=4 SV=1	Ribosome biogenesis GTPase A	Translation, ribosomal structure and biogenesis	K14538|1|0.0|724|zma:100274701| nuclear GTP-binding protein		GO:0005525//GTP binding	GO:0005730//nucleolus
3788	tr|B6TNG3|B6TNG3_MAIZE	0.152	0.79±0.125	0.04922	sp|Q9FI61|UBC27_ARATH	Ubiquitin-conjugating enzyme E2 27 OS=Arabidopsis thaliana GN=UBC27 PE=2 SV=1	tr|B6TNG3|B6TNG3_MAIZE	Ubiquitin carrier protein OS=Zea mays GN=100283953 PE=2 SV=1	Ubiquitin-protein ligase	Posttranslational modification, protein turnover, chaperones	K04649|1|2e-127|360|zma:100283953| ubiquitin-conjugating enzyme (huntingtin interacting protein 2) [EC:2.3.2.23]	GO:0016579//protein deubiquitination;GO:0006511//ubiquitin-dependent protein catabolic process	GO:0004842//ubiquitin-protein transferase activity	-
3837	tr|B6STL7|B6STL7_MAIZE	0.155	0.81±0.095	0.0341	sp|P43188|KADC_MAIZE	Adenylate kinase, chloroplastic OS=Zea mays GN=ADK1 PE=1 SV=1	tr|B6STL7|B6STL7_MAIZE	Adenylate kinase OS=Zea mays PE=2 SV=1	Adenylate kinase or related kinase	Nucleotide transport and metabolism	K00939|1|6e-179|497|zma:100281242| adenylate kinase [EC:2.7.4.3]	GO:0046939//nucleotide phosphorylation;GO:0009165//nucleotide biosynthetic process	GO:0004017//adenylate kinase activity;GO:0005524//ATP binding	GO:0009570//chloroplast stroma
3852	tr|B6STE7|B6STE7_MAIZE	0.225	0.76±0.135	0.04639	sp|O80501|RAH1B_ARATH	Ras-related protein RABH1b OS=Arabidopsis thaliana GN=RABH1B PE=1 SV=1	tr|B6STE7|B6STE7_MAIZE	Ras-related protein Rab-6A OS=Zea mays PE=2 SV=1	GTPase SAR1 family domain	General function prediction only	K07893|1|8e-148|412|zma:100281229| Ras-related protein Rab-6A	GO:0007264//small GTPase mediated signal transduction;GO:0015031//protein transport	GO:0005525//GTP binding	GO:0016023//cytoplasmic membrane-bounded vesicle;GO:0005739//mitochondrion
3869	tr|A0A1D6K601|A0A1D6K601_MAIZE	0.091	0.67±0.104	0.01392	sp|Q9LF41|UBE4_ARATH	Probable ubiquitin conjugation factor E4 OS=Arabidopsis thaliana GN=PUB1 PE=2 SV=1	tr|A0A1D6K601|A0A1D6K601_MAIZE	Putative ubiquitin conjugation factor E4 OS=Zea mays GN=103636597 PE=4 SV=1	-	-	K10597|1|0.0|1616|zma:103636597| ubiquitin conjugation factor E4 B [EC:2.3.2.27]	GO:0016567//protein ubiquitination;GO:0006511//ubiquitin-dependent protein catabolic process;GO:0007165//signal transduction	GO:0004871//signal transducer activity;GO:0034450//ubiquitin-ubiquitin ligase activity	GO:0016021//integral component of membrane;GO:0000151//ubiquitin ligase complex
3871	sp|B6TB21|DRE2_MAIZE	0.27	0.77±0.089	0.01635	sp|B6TB21|DRE2_MAIZE	Anamorsin homolog OS=Zea mays PE=2 SV=1	tr|A0A1D6DTM6|A0A1D6DTM6_MAIZE	Anamorsin homolog OS=Zea mays GN=103645768 PE=3 SV=1	-	-	-	GO:0006915//apoptotic process;GO:0032259//methylation	GO:0008168//methyltransferase activity	GO:0005737//cytoplasm
3896	tr|B6SIY7|B6SIY7_MAIZE	0.101	0.78±0.115	0.04134	-	-	tr|B6SIY7|B6SIY7_MAIZE	Uncharacterized protein OS=Zea mays GN=100278212 PE=2 SV=1	-	-	-	GO:0006979//response to oxidative stress		GO:0016023//cytoplasmic membrane-bounded vesicle
3948	tr|A0A1D6E1G8|A0A1D6E1G8_MAIZE	0.1	0.77±0.073	0.01253	sp|Q9LFP7|PIX7_ARATH	Probable serine/threonine-protein kinase PIX7 OS=Arabidopsis thaliana GN=PIX7 PE=1 SV=1	tr|A0A1D6E1G8|A0A1D6E1G8_MAIZE	Tyrosine kinase family protein OS=Zea mays GN=100193724 PE=4 SV=1	-	-	K04733|1|1e-77|241|egu:105049435| interleukin-1 receptor-associated kinase 4 [EC:2.7.11.1]	GO:0006468//protein phosphorylation	GO:0005524//ATP binding;GO:0004674//protein serine/threonine kinase activity	GO:0005739//mitochondrion
3952	tr|B6SL60|B6SL60_MAIZE	0.361	0.68±0.101	0.01337	sp|Q851R5|TRH22_ORYSJ	Thioredoxin H2-2 OS=Oryza sativa subsp. japonica GN=Os03g0800700 PE=2 SV=1	tr|B6SL60|B6SL60_MAIZE	Thioredoxin OS=Zea mays GN=100856910 PE=2 SV=1	Thiol-disulfide isomerase or thioredoxin	Posttranslational modification, protein turnover, chaperones	K03671|1|3e-94|271|zma:100856910| thioredoxin 1	GO:0045454//cell redox homeostasis;GO:0006662//glycerol ether metabolic process	GO:0009055//electron carrier activity;GO:0015035//protein disulfide oxidoreductase activity	-
3962	tr|C4J5M8|C4J5M8_MAIZE	0.11	0.83±0.062	0.01601	sp|Q6IEL0|WRK71_ORYSI	WRKY transcription factor WRKY71 OS=Oryza sativa subsp. indica GN=WRKY71 PE=1 SV=1	tr|C4J5M8|C4J5M8_MAIZE	Uncharacterized protein OS=Zea mays PE=2 SV=1	-	-	K18834|1|1e-19|92.0|jcu:105641484| WRKY transcription factor 1	GO:0006952//defense response;GO:0009685//gibberellin metabolic process	GO:0003677//DNA binding;GO:0003700//sequence-specific DNA binding transcription factor activity	GO:0005634//nucleus
4005	tr|A0A1D6GLX2|A0A1D6GLX2_MAIZE	0.049	0.8±0.084	0.0197	sp|Q7TNV0|DEK_MOUSE	Protein DEK OS=Mus musculus GN=Dek PE=1 SV=1	tr|A0A1D6GLX2|A0A1D6GLX2_MAIZE	DEK domain-containing chromatin associated protein OS=Zea mays GN=103626062 PE=4 SV=1	-	-	K17046|1|0.0|806|zma:103626062| protein DEK	-	-	-
4006	tr|B4FUV9|B4FUV9_MAIZE	0.148	0.8±0.085	0.02464	sp|Q1G3L1|TIM21_ARATH	Probable mitochondrial import inner membrane translocase subunit TIM21 OS=Arabidopsis thaliana GN=TIM21 PE=1 SV=1	tr|B4FUV9|B4FUV9_MAIZE	Uncharacterized protein OS=Zea mays PE=2 SV=1	-	-	K17796|1|1e-156|439|zma:100193378| mitochondrial import inner membrane translocase subunit TIM21		GO:0000166//nucleotide binding	GO:0016023//cytoplasmic membrane-bounded vesicle;GO:0005739//mitochondrion
4021	tr|B4FEI9|B4FEI9_MAIZE	0.132	0.8±0.062	0.008985	sp|O94183|NPC2_ASPOR	Phosphatidylglycerol/phosphatidylinositol transfer protein OS=Aspergillus oryzae (strain ATCC 42149 / RIB 40) GN=pltp PE=1 SV=1	tr|B4FEI9|B4FEI9_MAIZE	MD-2-related lipid recognition domain-containing protein / ML domain-containing protein OS=Zea mays GN=100193299 PE=2 SV=1	-	-	-			GO:0016023//cytoplasmic membrane-bounded vesicle;GO:0005773//vacuole
4025	tr|B6TZA5|B6TZA5_MAIZE	0.069	0.54±0.184	0.02705	-	-	tr|B6TZA5|B6TZA5_MAIZE	Uncharacterized protein OS=Zea mays GN=100277736 PE=2 SV=1	-	-	-	-	-	-
4085	tr|Q5I204|Q5I204_MAIZE	0.305	0.82±0.093	0.03553	sp|Q9LW00|MBD11_ARATH	Methyl-CpG-binding domain-containing protein 11 OS=Arabidopsis thaliana GN=MBD11 PE=1 SV=1	tr|Q5I204|Q5I204_MAIZE	Brain acid soluble protein 1 OS=Zea mays GN=542208 PE=2 SV=1	-	-	-		GO:0003677//DNA binding	GO:0005634//nucleus
4178	tr|K7TQM1|K7TQM1_MAIZE	0.115	0.76±0.076	0.01246	sp|P27322|HSP72_SOLLC	Heat shock cognate 70 kDa protein 2 OS=Solanum lycopersicum GN=HSC-2 PE=2 SV=1	tr|K7TQM1|K7TQM1_MAIZE	Heat shock 70 kDa protein 3 OS=Zea mays GN=103652717 PE=3 SV=1	Molecular chaperone DnaK (HSP70)	Posttranslational modification, protein turnover, chaperones	K03283|1|0.0|1067|zma:103652717| heat shock 70kDa protein 1/8	GO:0006950//response to stress	GO:0005524//ATP binding	-
4184	tr|A0A1D6II86|A0A1D6II86_MAIZE	0.043	0.63±0.106	0.01316	sp|Q9LN62|RRA3_ARATH	Arabinosyltransferase RRA3 OS=Arabidopsis thaliana GN=RRA3 PE=2 SV=1	tr|A0A1D6II86|A0A1D6II86_MAIZE	Glycosyltransferase OS=Zea mays GN=100191799 PE=3 SV=1	-	-	K20783|1|0.0|676|zma:100191799| arabinosyltransferase [EC:2.4.2.-]			GO:0005739//mitochondrion;GO:0005783//endoplasmic reticulum
4250	tr|A0A1D6KXI3|A0A1D6KXI3_MAIZE	0.15	0.81±0.064	0.01306	sp|Q54F15|NUBPL_DICDI	Iron-sulfur protein NUBPL OS=Dictyostelium discoideum GN=nubpl PE=3 SV=1	tr|A0A1D6KXI3|A0A1D6KXI3_MAIZE	IND1(Iron-sulfur protein required for NADH dehydrogenase)-like OS=Zea mays GN=ZEAMMB73_Zm00001d033294 PE=4 SV=1	Chromosome partitioning ATPase, Mrp family, contains Fe-S cluster	Cell cycle control, cell division, chromosome partitioning	K03593|1|5e-61|191|zma:100284464| ATP-binding protein involved in chromosome partitioning			GO:0005739//mitochondrion
4265	tr|A0A1D6L077|A0A1D6L077_MAIZE	0.121	0.8±0.112	0.04545	-	-	tr|A0A1D6L077|A0A1D6L077_MAIZE	Uncharacterized protein OS=Zea mays GN=100193820 PE=4 SV=1	-	-	-	-	-	-
4314	tr|C0P5R2|C0P5R2_MAIZE	0.022	0.82±0.035	0.0025	sp|Q8VYS5|TBL18_ARATH	Protein trichome birefringence-like 18 OS=Arabidopsis thaliana GN=TBL18 PE=2 SV=1	tr|C0P5R2|C0P5R2_MAIZE	Protein YLS7 OS=Zea mays GN=100382249 PE=2 SV=1	-	-	K16573|1|4e-26|116|pda:103722329| gamma-tubulin complex component 6	GO:0010150//leaf senescence		GO:0005739//mitochondrion
4343	tr|B4FJT1|B4FJT1_MAIZE	0.086	0.83±0.054	0.01034	-	-	tr|B4FJT1|B4FJT1_MAIZE	Uncharacterized protein OS=Zea mays PE=2 SV=1	-	-	-	GO:0006396//RNA processing	GO:0003723//RNA binding	-
4349	tr|K7V962|K7V962_MAIZE	0.055	0.7±0.056	0.00297	sp|A0L5U1|RL28_MAGMM	50S ribosomal protein L28 OS=Magnetococcus marinus (strain ATCC BAA-1437 / JCM 17883 / MC-1) GN=rpmB PE=3 SV=1	tr|B6TH56|B6TH56_MAIZE	60S ribosomal protein L24 OS=Zea mays GN=100283328 PE=2 SV=1	Ribosomal protein L28	Translation, ribosomal structure and biogenesis	K02902|1|8e-103|296|zma:100283328| large subunit ribosomal protein L28	GO:0006412//translation	GO:0003735//structural constituent of ribosome	GO:0005840//ribosome;GO:0005739//mitochondrion
4370	tr|K7U6A1|K7U6A1_MAIZE	0.083	0.69±0.132	0.02863	sp|Q8LPI9|PAI3_ARATH	N-(5'-phosphoribosyl)anthranilate isomerase 3, chloroplastic OS=Arabidopsis thaliana GN=PAI3 PE=2 SV=1	tr|K7V589|K7V589_MAIZE	N-(5'-phosphoribosyl)anthranilate isomerase OS=Zea mays GN=ZEAMMB73_Zm00001d053374 PE=3 SV=1	Phosphoribosylanthranilate isomerase	Amino acid transport and metabolism	K01817|1|8e-97|283|zma:100194071| phosphoribosylanthranilate isomerase [EC:5.3.1.24]	GO:0000162//tryptophan biosynthetic process	GO:0004640//phosphoribosylanthranilate isomerase activity	GO:0009507//chloroplast
4379	tr|A0A1D6EAN9|A0A1D6EAN9_MAIZE	0.134	0.73±0.054	0.003776	sp|Q7XQP4|SAPK7_ORYSJ	Serine/threonine-protein kinase SAPK7 OS=Oryza sativa subsp. japonica GN=SAPK7 PE=2 SV=2	tr|A0A1D6EAN9|A0A1D6EAN9_MAIZE	Serine/threonine-protein kinase SRK2A OS=Zea mays GN=ZEAMMB73_Zm00001d003659 PE=3 SV=1	Serine/threonine protein kinase	Signal transduction mechanisms	K14498|1|2e-121|351|zma:100282729| serine/threonine-protein kinase SRK2 [EC:2.7.11.1]	GO:0006468//protein phosphorylation;GO:0009651//response to salt stress	GO:0005524//ATP binding;GO:0004674//protein serine/threonine kinase activity	GO:0005634//nucleus
4483	tr|B4FEP4|B4FEP4_MAIZE	0.135	0.77±0.05	0.003711	sp|Q9FGK5|RAA5A_ARATH	Ras-related protein RABA5a OS=Arabidopsis thaliana GN=RABA5A PE=1 SV=1	tr|B4FEP4|B4FEP4_MAIZE	Ras-related protein ARA-4 OS=Zea mays GN=100193344 PE=2 SV=1	GTPase SAR1 family domain	General function prediction only	K07904|1|2e-164|455|zma:100193344| Ras-related protein Rab-11A	GO:0007264//small GTPase mediated signal transduction;GO:0015031//protein transport	GO:0005525//GTP binding	GO:0005886//plasma membrane
4504	tr|C0PN00|C0PN00_MAIZE	0.155	0.77±0.119	0.04025	sp|O64864|YLS3_ARATH	Protein YLS3 OS=Arabidopsis thaliana GN=YLS3 PE=2 SV=1	tr|C0PN00|C0PN00_MAIZE	Protein YLS3 OS=Zea mays GN=100384277 PE=2 SV=1	-	-	-	GO:0006869//lipid transport	GO:0008289//lipid binding	GO:0016023//cytoplasmic membrane-bounded vesicle
4587	tr|B6SKP8|B6SKP8_MAIZE	0.309	0.74±0.05	0.00286	sp|Q8LF21|DRP1C_ARATH	Dynamin-related protein 1C OS=Arabidopsis thaliana GN=DRP1C PE=1 SV=2	tr|B6SKP8|B6SKP8_MAIZE	Dynamin-related protein 1C OS=Zea mays GN=100280709 PE=2 SV=1	-	-	K01528|1|0.0|1150|obr:102714549| dynamin GTPase [EC:3.6.5.5]	GO:0006184//GTP catabolic process;GO:0010152//pollen maturation;GO:0000266//mitochondrial fission	GO:0003924//GTPase activity;GO:0005525//GTP binding	GO:0009504//cell plate;GO:0005938//cell cortex;GO:0005886//plasma membrane
4589	tr|A0A1D6LRB2|A0A1D6LRB2_MAIZE	0.037	0.73±0.057	0.004045	sp|Q9FL59|FTIP1_ARATH	FT-interacting protein 1 OS=Arabidopsis thaliana GN=FTIP1 PE=1 SV=1	tr|A0A1D6LRB2|A0A1D6LRB2_MAIZE	FT-interacting protein 1 OS=Zea mays GN=ZEAMMB73_Zm00001d036804 PE=4 SV=1	-	-	K04733|1|3e-130|407|ats:F775_15305| interleukin-1 receptor-associated kinase 4 [EC:2.7.11.1]!K18999|4|1e-06|55.5|fve:101299247| RNA polymerase II C-terminal domain phosphatase-like 3/4 [EC:3.1.3.16]!K19907|5|3e-06|54.3|lja:Lj4g3v1896260.1| synaptotagmin-7	-	-	-
4626	tr|B6TEP5|B6TEP5_MAIZE	0.078	0.75±0.04	0.001768	sp|Q69VR7|PPT1_ORYSJ	Phosphoenolpyruvate/phosphate translocator 1, chloroplastic OS=Oryza sativa subsp. japonica GN=PPT1 PE=2 SV=1	tr|B6TEP5|B6TEP5_MAIZE	Triose phosphate/phosphate translocator, non-green plastid,chloroplast OS=Zea mays PE=2 SV=1	-	-	K15283|1|0.0|736|zma:542344| solute carrier family 35, member E1	GO:0006810//transport	GO:0005215//transporter activity	GO:0016021//integral component of membrane;GO:0005739//mitochondrion;GO:0009941//chloroplast envelope
4677	tr|B6T7C2|B6T7C2_MAIZE	0.053	0.74±0.075	0.009219	sp|P55876|IF5_MAIZE	Eukaryotic translation initiation factor 5 OS=Zea mays GN=EIF5 PE=2 SV=1	tr|B6T7C2|B6T7C2_MAIZE	Eukaryotic translation initiation factor 5 OS=Zea mays PE=2 SV=1	Translation initiation factor 2, beta subunit (eIF-2beta)/eIF-5 N-terminal domain	Translation, ribosomal structure and biogenesis	K03262|1|0.0|823|zma:542450| translation initiation factor 5	GO:0006413//translational initiation;GO:0016070//RNA metabolic process	GO:0005525//GTP binding;GO:0003743//translation initiation factor activity	GO:0005737//cytoplasm;GO:0005634//nucleus
4688	tr|K7V3B1|K7V3B1_MAIZE	0.15	0.45±0.192	0.02253	sp|Q9M0R2|PATL5_ARATH	Patellin-5 OS=Arabidopsis thaliana GN=PATL5 PE=1 SV=2	tr|K7V3B1|K7V3B1_MAIZE	Putative patellin family protein OS=Zea mays GN=ZEAMMB73_Zm00001d010205 PE=4 SV=1	-	-	K19996|1|2e-140|411|ats:F775_26247| phosphatidylinositol transfer protein SFH5			GO:0043231//intracellular membrane-bounded organelle;GO:0044444//cytoplasmic part;GO:0016020//membrane
4718	tr|A0A1D6Q0E4|A0A1D6Q0E4_MAIZE	0.038	0.73±0.085	0.0104	sp|Q9Y2D8|ADIP_HUMAN	Afadin- and alpha-actinin-binding protein OS=Homo sapiens GN=SSX2IP PE=1 SV=3	tr|A0A1D6Q0E4|A0A1D6Q0E4_MAIZE	Afadin/alpha-actinin-binding protein OS=Zea mays GN=ZEAMMB73_Zm00001d050216 PE=4 SV=1	-	-	K06085|1|0.0|594|zma:100276431| synovial sarcoma, X breakpoint 2 interacting protein	GO:0046686//response to cadmium ion	-	-
4762	tr|A0A1D6E6V0|A0A1D6E6V0_MAIZE	0.077	0.78±0.091	0.02416	sp|Q4VA53|PDS5B_MOUSE	Sister chromatid cohesion protein PDS5 homolog B OS=Mus musculus GN=Pds5b PE=1 SV=1	tr|A0A1D6E6U6|A0A1D6E6U6_MAIZE	Uncharacterized protein OS=Zea mays GN=103646255 PE=4 SV=1	-	-	K11267|1|1e-40|163|egu:105049958| sister chromatid cohesion protein PDS5		GO:0003677//DNA binding	-
4808	tr|A0A1D6NAQ3|A0A1D6NAQ3_MAIZE	0.014	0.67±0.171	0.04379	-	-	tr|A0A1D6NAQ4|A0A1D6NAQ4_MAIZE	Nucleic acid binding OS=Zea mays GN=103651171 PE=4 SV=1	-	-	K18667|1|7e-128|424|pda:103709136| activating signal cointegrator complex subunit 2		GO:0003676//nucleic acid binding;GO:0000166//nucleotide binding	GO:0009536//plastid
4833	tr|B4FG74|B4FG74_MAIZE	0.093	0.8±0.086	0.02715	sp|Q9FJ45|GDL83_ARATH	GDSL esterase/lipase At5g45910 OS=Arabidopsis thaliana GN=At5g45910 PE=2 SV=1	tr|B4FG74|B4FG74_MAIZE	Esterase OS=Zea mays PE=2 SV=1	Phospholipase/lecithinase/hemolysin	Lipid transport and metabolism;General function prediction only	K21026|1|0.0|708|zma:100273059| acetylajmaline esterase [EC:3.1.1.80]	GO:0006629//lipid metabolic process	GO:0016788//hydrolase activity, acting on ester bonds	GO:0016023//cytoplasmic membrane-bounded vesicle;GO:0005618//cell wall;GO:0005739//mitochondrion
4854	tr|A0A1D6JAN5|A0A1D6JAN5_MAIZE	0.137	0.76±0.12	0.04263	sp|Q3V384|AFG1L_MOUSE	AFG1-like ATPase OS=Mus musculus GN=Afg1l PE=1 SV=1	tr|A0A1D6JAN5|A0A1D6JAN5_MAIZE	ATPase OS=Zea mays GN=100280664 PE=4 SV=1	Predicted ATPase	General function prediction only	K18798|1|0.0|545|osa:4345118| peroxisome-assembly ATPase [EC:3.6.4.7]		GO:0005516//calmodulin binding;GO:0005524//ATP binding	GO:0005739//mitochondrion;GO:0009507//chloroplast
4974	sp|P22275|TBA3_MAIZE	0.5	0.82±0.083	0.02977	sp|P22275|TBA3_MAIZE	Tubulin alpha-3 chain OS=Zea mays GN=TUBA3 PE=2 SV=1	tr|C4JBJ2|C4JBJ2_MAIZE	Tubulin alpha chain OS=Zea mays GN=ZEAMMB73_Zm00001d013159 PE=2 SV=1	-	-	K07374|1|0.0|864|zma:542395| tubulin alpha	GO:0000226//microtubule cytoskeleton organization;GO:0006094//gluconeogenesis;GO:0071258//cellular response to gravity;GO:0009651//response to salt stress;GO:0010498//proteasomal protein catabolic process;GO:0000902//cell morphogenesis;GO:0006184//GTP catabolic process;GO:0051258//protein polymerization;GO:0048193//Golgi vesicle transport;GO:0016049//cell growth;GO:0007018//microtubule-based move…	GO:0005515//protein binding;GO:0005525//GTP binding;GO:0003924//GTPase activity;GO:0005200//structural constituent of cytoskeleton	GO:0005773//vacuole;GO:0045298//tubulin complex;GO:0005618//cell wall;GO:0005730//nucleolus;GO:0005829//cytosol;GO:0005874//microtubule;GO:0009506//plasmodesma;GO:0005886//plasma membrane
4979	tr|C4J9U1|C4J9U1_MAIZE	0.298	0.83±0.097	0.04558	sp|O23657|RABC1_ARATH	Ras-related protein RABC1 OS=Arabidopsis thaliana GN=RABC1 PE=1 SV=1	tr|C4J9U1|C4J9U1_MAIZE	Ras-related protein18A1 OS=Zea mays GN=100502273 PE=2 SV=1	GTPase SAR1 family domain	General function prediction only	K07910|1|2e-151|422|zma:100502273| Ras-related protein Rab-18	GO:0007264//small GTPase mediated signal transduction;GO:0015031//protein transport	GO:0005525//GTP binding	GO:0005886//plasma membrane
4991	sp|P11428|SODC2_MAIZE	0.51	0.83±0.077	0.02595	sp|P11428|SODC2_MAIZE	Superoxide dismutase [Cu-Zn] 2 OS=Zea mays GN=SODCC.1 PE=2 SV=2	tr|A0A1D6INM9|A0A1D6INM9_MAIZE	Superoxide dismutase [Cu-Zn] OS=Zea mays GN=542260 PE=3 SV=1	Cu/Zn superoxide dismutase	Inorganic ion transport and metabolism	K04565|1|2e-104|298|zma:542260| superoxide dismutase, Cu-Zn family [EC:1.15.1.1]	GO:0042742//defense response to bacterium;GO:0046688//response to copper ion;GO:0000303//response to superoxide;GO:0010193//response to ozone;GO:0006801//superoxide metabolic process;GO:0010039//response to iron ion;GO:0009651//response to salt stress;GO:0055114//oxidation-reduction process	GO:0046872//metal ion binding;GO:0004784//superoxide dismutase activity	GO:0005829//cytosol
4995	tr|B4FG48|B4FG48_MAIZE	0.054	0.68±0.123	0.02241	sp|Q9SKZ2|CAF1G_ARATH	Probable CCR4-associated factor 1 homolog 7 OS=Arabidopsis thaliana GN=CAF1-7 PE=2 SV=2	tr|B4FG48|B4FG48_MAIZE	CCR4-NOT transcription complex subunit 7 OS=Zea mays GN=100193739 PE=2 SV=1	-	-	K12581|1|0.0|573|zma:100193739| CCR4-NOT transcription complex subunit 7/8		GO:0003676//nucleic acid binding	GO:0005634//nucleus
4997	tr|A0A1D6J7T7|A0A1D6J7T7_MAIZE	0.074	0.77±0.119	0.04328	sp|Q8LAM0|UBP4_ARATH	Ubiquitin carboxyl-terminal hydrolase 4 OS=Arabidopsis thaliana GN=UBP4 PE=1 SV=2	tr|A0A1D6J7T7|A0A1D6J7T7_MAIZE	Ubiquitin carboxyl-terminal hydrolase 3 OS=Zea mays GN=100280339 PE=3 SV=1	-	-	K11842|1|0.0|508|zma:100280339| ubiquitin carboxyl-terminal hydrolase 12/46 [EC:3.4.19.12]	GO:0006511//ubiquitin-dependent protein catabolic process	GO:0004221//ubiquitin thiolesterase activity;GO:0008234//cysteine-type peptidase activity	GO:0005634//nucleus
5054	tr|A0A1D6JH44|A0A1D6JH44_MAIZE	0.036	0.76±0.109	0.02705	sp|Q9FXI5|IQD32_ARATH	Protein IQ-DOMAIN 32 OS=Arabidopsis thaliana GN=IQD32 PE=1 SV=3	tr|A0A1D6JH43|A0A1D6JH43_MAIZE	Protein IQ-DOMAIN 32 OS=Zea mays GN=100272693 PE=4 SV=1	-	-	-	-	-	-
5067	tr|A0A1D6KGV7|A0A1D6KGV7_MAIZE	0.049	0.68±0.113	0.01906	sp|I6YGS0|EPHA_MYCTU	Epoxide hydrolase A OS=Mycobacterium tuberculosis (strain ATCC 25618 / H37Rv) GN=ephA PE=1 SV=1	tr|A0A1D6KGV7|A0A1D6KGV7_MAIZE	Alpha/beta-Hydrolases superfamily protein OS=Zea mays GN=ZEAMMB73_Zm00001d031204 PE=4 SV=1	Pimeloyl-ACP methyl ester carboxylesterase	Coenzyme transport and metabolism;General function prediction only	K10144|1|2e-28|110|mdm:103405733| RING finger and CHY zinc finger domain-containing protein 1 [EC:2.3.2.27]	GO:0008152//metabolic process	GO:0016787//hydrolase activity	-
5073	tr|A0A1D6HLP3|A0A1D6HLP3_MAIZE	0.013	0.59±0.208	0.0393	sp|Q9H7Z3|NRDE2_HUMAN	Protein NRDE2 homolog OS=Homo sapiens GN=NRDE2 PE=1 SV=3	tr|A0A1D6HLP3|A0A1D6HLP3_MAIZE	UPF0614 C14orf102-like protein OS=Zea mays GN=100274011 PE=4 SV=1	-	-	-	GO:0006396//RNA processing		GO:0005622//intracellular
5088	tr|A0A1D6F9B1|A0A1D6F9B1_MAIZE	0.077	0.64±0.046	0.001253	-	-	tr|A0A1D6F9B1|A0A1D6F9B1_MAIZE	Pleckstrin homology (PH) domain-containing protein OS=Zea mays GN=100192518 PE=4 SV=1	-	-	-		GO:0005543//phospholipid binding	GO:0009505//plant-type cell wall;GO:0009536//plastid
5097	tr|A0A1D6GS25|A0A1D6GS25_MAIZE	0.102	0.59±0.193	0.04584	sp|Q9LVA7|ICLN_ARATH	Chloride conductance regulatory protein ICln OS=Arabidopsis thaliana GN=At5g62290 PE=2 SV=1	tr|A0A1D6GS25|A0A1D6GS25_MAIZE	Chloride conductance regulatory protein ICln OS=Zea mays GN=ZEAMMB73_Zm00001d014327 PE=4 SV=1	-	-	K05019|1|1e-63|193|zma:100192551| chloride channel, nucleotide-sensitive, 1A	GO:0006884//cell volume homeostasis;GO:0006821//chloride transport	-	-
5100	tr|B6TJ32|B6TJ32_MAIZE	0.079	0.82±0.097	0.03935	sp|Q6IE26|EPHX4_MOUSE	Epoxide hydrolase 4 OS=Mus musculus GN=Ephx4 PE=2 SV=2	tr|B6TJ32|B6TJ32_MAIZE	Catalytic/ hydrolase OS=Zea mays GN=100283518 PE=2 SV=1	Pimeloyl-ACP methyl ester carboxylesterase	Coenzyme transport and metabolism;General function prediction only	K14759|1|1e-06|54.3|rcu:8264631| isochorismate synthase / 2-succinyl-5-enolpyruvyl-6-hydroxy-3-cyclohexene-1-carboxylate synthase / 2-succinyl-6-hydroxy-2,4-cyclohexadiene-1-carboxylate synthase / O-succinylbenzoate synthase [EC:5.4.4.2 2.2.1.9 4.2.99.20 4.2.1.113]	GO:0008152//metabolic process	GO:0016787//hydrolase activity	-
5109	tr|B6UBZ9|B6UBZ9_MAIZE	0.302	0.58±0.177	0.033	sp|P48502|QCR7_SOLTU	Cytochrome b-c1 complex subunit 7 OS=Solanum tuberosum PE=1 SV=1	tr|B6UBZ9|B6UBZ9_MAIZE	Cytochrome b-c1 complex subunit 7 OS=Zea mays GN=100383274 PE=2 SV=1	-	-	K00417|1|4e-70|209|zma:100384355| ubiquinol-cytochrome c reductase subunit 7	GO:0006122//mitochondrial electron transport, ubiquinol to cytochrome c	GO:0008121//ubiquinol-cytochrome-c reductase activity;GO:0045153//electron transporter, transferring electrons within CoQH2-cytochrome c reductase complex activity	GO:0005750//mitochondrial respiratory chain complex III;GO:0005886//plasma membrane;GO:0009536//plastid
5121	tr|B6TTW5|B6TTW5_MAIZE	0.361	0.83±0.049	0.00915	sp|Q9FGF0|PGML1_ARATH	Phosphoglycerate mutase-like protein 1 OS=Arabidopsis thaliana GN=At5g64460 PE=2 SV=1	tr|B6TTW5|B6TTW5_MAIZE	Putative uncharacterized protein OS=Zea mays PE=2 SV=1	-	-	-	-	-	-
5139	tr|C0PMN6|C0PMN6_MAIZE	0.101	0.71±0.114	0.01856	sp|Q8H0B2|ARAE3_ORYSJ	Probable UDP-arabinose 4-epimerase 3 OS=Oryza sativa subsp. japonica GN=UEL-3 PE=2 SV=1	tr|C0PMN6|C0PMN6_MAIZE	Uncharacterized protein OS=Zea mays PE=2 SV=1	UDP-glucose 4-epimerase	Cell wall/membrane/envelope biogenesis	K12448|1|5e-134|385|sbi:SORBI_01g037860| UDP-arabinose 4-epimerase [EC:5.1.3.5]	GO:0019567//arabinose biosynthetic process;GO:0044237//cellular metabolic process;GO:0009832//plant-type cell wall biogenesis;GO:0006012//galactose metabolic process	GO:0050373//UDP-arabinose 4-epimerase activity;GO:0003978//UDP-glucose 4-epimerase activity;GO:0050662//coenzyme binding;GO:0000166//nucleotide binding	GO:0005794//Golgi apparatus;GO:0005739//mitochondrion
5153	tr|K7UIJ8|K7UIJ8_MAIZE	0.167	0.61±0.207	0.04407	sp|F4JMJ1|HSP7R_ARATH	Heat shock 70 kDa protein 17 OS=Arabidopsis thaliana GN=HSP70-17 PE=2 SV=1	tr|K7UIJ8|K7UIJ8_MAIZE	Heat shock 70 kDa protein 17 OS=Zea mays GN=100280907 PE=4 SV=1	-	-	K09486|1|0.0|912|zma:100280907| hypoxia up-regulated 1		GO:0005524//ATP binding	GO:0016023//cytoplasmic membrane-bounded vesicle
5181	tr|K7V6U9|K7V6U9_MAIZE	0.03	0.71±0.079	0.009025	sp|Q9D6J3|CCD94_MOUSE	Coiled-coil domain-containing protein 94 OS=Mus musculus GN=Ccdc94 PE=1 SV=1	tr|C5XPH3|C5XPH3_SORBI	Uncharacterized protein OS=Sorghum bicolor GN=SORBI_3003G201900 PE=4 SV=2	-	-	K13115|1|2e-18|88.2|sind:105161365| coiled-coil domain-containing protein 130	-	-	-
5182	tr|A0A1D6GDH0|A0A1D6GDH0_MAIZE	0.393	0.76±0.092	0.01812	sp|Q9CYI4|LUC7L_MOUSE	Putative RNA-binding protein Luc7-like 1 OS=Mus musculus GN=Luc7l PE=1 SV=2	tr|A0A1D6GDH0|A0A1D6GDH0_MAIZE	LUC7 related protein OS=Zea mays GN=100191822 PE=4 SV=1	-	-	-	GO:0009567//double fertilization forming a zygote and endosperm	-	-
5269	sp|P49106|14331_MAIZE	0.663	0.82±0.091	0.03625	sp|P49106|14331_MAIZE	14-3-3-like protein GF14-6 OS=Zea mays GN=GRF1 PE=3 SV=1	tr|B7ZYI0|B7ZYI0_MAIZE	14-3-3-like protein GF14-6 OS=Zea mays GN=ZEAMMB73_Zm00001d003401 PE=2 SV=1	-	-	K06630|1|0.0|530|zma:542291| 14-3-3 protein epsilon	GO:0006355//regulation of transcription, DNA-templated;GO:0046686//response to cadmium ion	GO:0005524//ATP binding;GO:0016818//hydrolase activity, acting on acid anhydrides, in phosphorus-containing anhydrides;GO:0019904//protein domain specific binding	GO:0005618//cell wall;GO:0005739//mitochondrion;GO:0009570//chloroplast stroma;GO:0005635//nuclear envelope;GO:0005886//plasma membrane
5291	tr|B4FRG9|B4FRG9_MAIZE	0.118	0.53±0.124	0.01047	sp|Q8RWC5|FLA16_ARATH	Fasciclin-like arabinogalactan protein 16 OS=Arabidopsis thaliana GN=FLA16 PE=2 SV=1	tr|B4FRG9|B4FRG9_MAIZE	Uncharacterized protein OS=Zea mays PE=2 SV=1	-	-	-			GO:0016023//cytoplasmic membrane-bounded vesicle;GO:0005773//vacuole
5303	tr|A0A1D6MMX1|A0A1D6MMX1_MAIZE	0.016	0.74±0.152	0.04685	sp|Q5NDE4|PMGT2_TAKRU	Protein O-linked-mannose beta-1,4-N-acetylglucosaminyltransferase 2 OS=Takifugu rubripes GN=pomgnt2 PE=2 SV=1	tr|A0A1D6MMX1|A0A1D6MMX1_MAIZE	Glycosyltransferase family 61 protein OS=Zea mays GN=103649874 PE=4 SV=1	-	-	K18207|1|1e-162|470|zma:103649872| protein O-mannose beta-1,4-N-acetylglucosaminyltransferase [EC:2.4.1.312]!K18134|3|1e-115|352|egu:105048468| protein O-GlcNAc transferase [EC:2.4.1.255]	GO:0009813//flavonoid biosynthetic process	GO:0016757//transferase activity, transferring glycosyl groups;GO:0051213//dioxygenase activity	GO:0005739//mitochondrion
5347	tr|K7VD73|K7VD73_MAIZE	0.049	0.76±0.092	0.01916	sp|Q9LS09|ASF1B_ARATH	Histone chaperone ASF1B OS=Arabidopsis thaliana GN=ASF1B PE=1 SV=1	tr|K7UX39|K7UX39_MAIZE	Putative histone chaperone ASF1A OS=Zea mays GN=103635303 PE=4 SV=1	-	-	K10753|1|5e-109|311|zma:103635303| histone chaperone ASF1	GO:0006333//chromatin assembly or disassembly;GO:0009294//DNA mediated transformation		GO:0016023//cytoplasmic membrane-bounded vesicle;GO:0005634//nucleus
5354	tr|B4FB55|B4FB55_MAIZE	0.442	0.82±0.047	0.005828	sp|P28186|RAE1C_ARATH	Ras-related protein RABE1c OS=Arabidopsis thaliana GN=RABE1C PE=1 SV=1	tr|C5YZA7|C5YZA7_SORBI	Uncharacterized protein OS=Sorghum bicolor GN=SORBI_009G164700 PE=4 SV=1	GTPase SAR1 family domain	General function prediction only	K07901|1|8e-131|370|zma:100192989| Ras-related protein Rab-8A	GO:0007264//small GTPase mediated signal transduction;GO:0015031//protein transport	GO:0005525//GTP binding	-
5383	tr|A0A1D6Q2T4|A0A1D6Q2T4_MAIZE	0.039	0.74±0.102	0.02405	sp|Q6H6N5|NIN3_ORYSJ	Neutral/alkaline invertase 3, chloroplastic OS=Oryza sativa subsp. japonica GN=NIN3 PE=2 SV=1	tr|A0A1D6Q2T4|A0A1D6Q2T4_MAIZE	Alkaline/neutral invertase E chloroplastic OS=Zea mays GN=100274465 PE=4 SV=1	Glycogen debranching enzyme (alpha-1,6-glucosidase)	Carbohydrate transport and metabolism	-	GO:0048825//cotyledon development;GO:0005982//starch metabolic process	GO:0004575//sucrose alpha-glucosidase activity;GO:0033926//glycopeptide alpha-N-acetylgalactosaminidase activity	GO:0009507//chloroplast
5423	sp|Q08704|CFI_MAIZE	0.472	0.78±0.097	0.02671	sp|Q08704|CFI_MAIZE	Chalcone--flavonone isomerase OS=Zea mays GN=CHI PE=2 SV=1	tr|B6TJA9|B6TJA9_MAIZE	Chalcone-flavonone isomerase family protein OS=Zea mays GN=100276821 PE=2 SV=1	-	-	K01859|1|1e-132|375|zma:100276821| chalcone isomerase [EC:5.5.1.6]	GO:0009813//flavonoid biosynthetic process;GO:0010224//response to UV-B;GO:0080167//response to karrikin	GO:0045430//chalcone isomerase activity	GO:0009705//plant-type vacuole membrane;GO:0005634//nucleus;GO:0042406//extrinsic component of endoplasmic reticulum membrane
5440	tr|B4FCW6|B4FCW6_MAIZE	0.1	0.78±0.064	0.008979	sp|Q8GYB1|NUD15_ARATH	Nudix hydrolase 15, mitochondrial OS=Arabidopsis thaliana GN=NUDT15 PE=1 SV=2	tr|B4FCW6|B4FCW6_MAIZE	Uncharacterized protein OS=Zea mays PE=2 SV=1	8-oxo-dGTP pyrophosphatase MutT and related house-cleaning NTP pyrophosphohydrolases, NUDIX family	Defense mechanisms	K17879|1|7e-103|301|obr:102702591| peroxisomal coenzyme A diphosphatase NUDT7 [EC:3.6.1.-]		GO:0016787//hydrolase activity	-
5454	tr|B6U1D4|B6U1D4_MAIZE	0.104	0.5±0.193	0.04076	sp|Q9C952|CPSF3_ARATH	Cleavage and polyadenylation specificity factor subunit 3-I OS=Arabidopsis thaliana GN=CPSF73-I PE=1 SV=1	tr|B6U1D4|B6U1D4_MAIZE	Cleavage and polyadenylation specificity factor subunit 3-I OS=Zea mays GN=100285156 PE=2 SV=1	RNA processing exonuclease, beta-lactamase fold, Cft2 family	Translation, ribosomal structure and biogenesis	K14403|1|0.0|1400|zma:100285156| cleavage and polyadenylation specificity factor subunit 3 [EC:3.1.27.-]		GO:0016787//hydrolase activity	GO:0005634//nucleus
5513	tr|B4FZD7|B4FZD7_MAIZE	0.103	0.8±0.076	0.0167	sp|Q9SX99|OSB1_ARATH	Protein OSB1, mitochondrial OS=Arabidopsis thaliana GN=OSB1 PE=1 SV=1	tr|B4FZD7|B4FZD7_MAIZE	Thylakoid assembly 9 OS=Zea mays GN=ZEAMMB73_Zm00001d013706 PE=2 SV=1	Single-stranded DNA-binding protein	Replication, recombination and repair	K01810|1|2e-26|113|smo:SELMODRAFT_409075| glucose-6-phosphate isomerase [EC:5.3.1.9]	GO:0006260//DNA replication	GO:0003697//single-stranded DNA binding	GO:0009536//plastid
5531	tr|B6T216|B6T216_MAIZE	0.27	0.82±0.085	0.03235	sp|Q42841|COX5C_HORVU	Cytochrome c oxidase subunit 5C OS=Hordeum vulgare GN=COX5C PE=3 SV=3	tr|K3ZCA5|K3ZCA5_SETIT	Uncharacterized protein OS=Setaria italica GN=LOC101770260 PE=4 SV=1	-	-	-	GO:0006123//mitochondrial electron transport, cytochrome c to oxygen;GO:0009060//aerobic respiration	GO:0004129//cytochrome-c oxidase activity	GO:0005751//mitochondrial respiratory chain complex IV;GO:0016021//integral component of membrane
5535	tr|Q6XFQ2|Q6XFQ2_MAIZE	0.1	0.64±0.143	0.03121	sp|P93527|PHYB_SORBI	Phytochrome B OS=Sorghum bicolor GN=PHYB PE=3 SV=2	tr|Q6XFQ2|Q6XFQ2_MAIZE	Phytochrome OS=Zea mays GN=phyB2 PE=3 SV=1	Bacteriophytochrome (light-regulated signal transduction histidine kinase)	Signal transduction mechanisms	K12121|1|0.0|2318|zma:100381811| phytochrome B	GO:0009630//gravitropism;GO:0009687//abscisic acid metabolic process;GO:0010374//stomatal complex development;GO:0009867//jasmonic acid mediated signaling pathway;GO:0010148//transpiration;GO:0017006//protein-tetrapyrrole linkage;GO:0018106//peptidyl-histidine phosphorylation;GO:0023014//signal transduction by phosphorylation;GO:0009585//red, far-red light phototransduction;GO:0006355//regulation…	GO:0008020//G-protein coupled photoreceptor activity;GO:0009883//red or far-red light photoreceptor activity;GO:0000155//phosphorelay sensor kinase activity;GO:0042803//protein homodimerization activity;GO:0005524//ATP binding	GO:0016020//membrane;GO:0005634//nucleus
5546	tr|C0HI46|C0HI46_MAIZE	0.034	0.77±0.122	0.0409	sp|O64471|MTX_ARATH	Mitochondrial outer membrane import complex protein METAXIN OS=Arabidopsis thaliana GN=MTX1 PE=1 SV=1	tr|C0HI46|C0HI46_MAIZE	Uncharacterized protein OS=Zea mays PE=2 SV=1	Glutathione S-transferase	Posttranslational modification, protein turnover, chaperones	K17776|1|1e-142|399|zma:100381687| metaxin	GO:0006626//protein targeting to mitochondrion		GO:0005743//mitochondrial inner membrane;GO:0005741//mitochondrial outer membrane;GO:0009536//plastid
5573	tr|B4F7V6|B4F7V6_MAIZE	0.305	0.71±0.122	0.02906	sp|P31582|RAF2A_ARATH	Ras-related protein RABF2a OS=Arabidopsis thaliana GN=RABF2A PE=1 SV=1	tr|B4F7V6|B4F7V6_MAIZE	Ras-related protein RABF2a OS=Zea mays GN=100193933 PE=2 SV=1	GTPase SAR1 family domain	General function prediction only	K07889|1|8e-151|419|zma:100193933| Ras-related protein Rab-5C	GO:0007264//small GTPase mediated signal transduction;GO:0015031//protein transport	GO:0005525//GTP binding	GO:0005768//endosome;GO:0005886//plasma membrane
5594	tr|B4FUC4|B4FUC4_MAIZE	0.629	0.77±0.119	0.03865	sp|Q0JPA6|SRS1_ORYSJ	Salt stress root protein RS1 OS=Oryza sativa subsp. japonica GN=Os01g0233000 PE=2 SV=1	tr|B4FUC4|B4FUC4_MAIZE	Plasma membrane-associated cation-binding protein 1 OS=Zea mays GN=100273295 PE=2 SV=1	-	-	-	-	-	-
5638	tr|K7U372|K7U372_MAIZE	0.38	0.8±0.101	0.03446	sp|Q3SW78|GRPE_NITWN	Protein GrpE OS=Nitrobacter winogradskyi (strain ATCC 25391 / DSM 10237 / CIP 104748 / NCIMB 11846 / Nb-255) GN=grpE PE=3 SV=1	tr|K7U372|K7U372_MAIZE	GrpE protein homolog OS=Zea mays GN=100272696 PE=3 SV=1	Molecular chaperone GrpE (heat shock protein)	Posttranslational modification, protein turnover, chaperones	K03687|1|0.0|513|zma:100272696| molecular chaperone GrpE	GO:0006457//protein folding	GO:0051087//chaperone binding;GO:0000774//adenyl-nucleotide exchange factor activity;GO:0042803//protein homodimerization activity	GO:0005759//mitochondrial matrix
5653	tr|B6T212|B6T212_MAIZE	0.217	0.83±0.088	0.03775	sp|Q9FMP4|SF3B6_ARATH	Splicing factor 3B subunit 6-like protein OS=Arabidopsis thaliana GN=At5g12190 PE=2 SV=1	tr|B6T212|B6T212_MAIZE	Pre-mRNA branch site p14-like protein OS=Zea mays PE=2 SV=1	RNA recognition motif (RRM) domain	Translation, ribosomal structure and biogenesis	K12833|1|1e-91|263|zma:100281981| pre-mRNA branch site protein p14		GO:0003676//nucleic acid binding;GO:0000166//nucleotide binding	-
5711	tr|A0A1D6MFF1|A0A1D6MFF1_MAIZE	0.009	0.68±0.121	0.02315	sp|Q0D8I9|EIN2_ORYSJ	Protein ETHYLENE-INSENSITIVE 2 OS=Oryza sativa subsp. japonica GN=EIN2 PE=2 SV=1	tr|A0A1D6MFN8|A0A1D6MFN8_MAIZE	Ethylene insensitive 2 OS=Zea mays GN=103649560 PE=4 SV=1	Mn2+ and Fe2+ transporters of the NRAMP family	Inorganic ion transport and metabolism	K14513|1|0.0|1865|zma:103649560| ethylene-insensitive protein 2	GO:0006810//transport	GO:0005215//transporter activity	GO:0016020//membrane;GO:0016023//cytoplasmic membrane-bounded vesicle
5788	tr|B6T1H7|B6T1H7_MAIZE	0.075	0.66±0.077	0.005496	-	-	tr|B6T1H7|B6T1H7_MAIZE	Glutaredoxin-like protein OS=Zea mays PE=2 SV=1	Glutaredoxin	Posttranslational modification, protein turnover, chaperones	-	GO:0010207//photosystem II assembly		GO:0009507//chloroplast;GO:0005739//mitochondrion
5796	tr|B6SJF4|B6SJF4_MAIZE	0.308	0.82±0.055	0.009945	sp|Q9FIJ4|RD522_ARATH	DNA repair RAD52-like protein 2, chloroplastic OS=Arabidopsis thaliana GN=RAD52-2 PE=1 SV=1	tr|B6SJF4|B6SJF4_MAIZE	Cobalt ion binding OS=Zea mays GN=100285521 PE=2 SV=1	Uncharacterized protein	Function unknown	-			GO:0009507//chloroplast
5818	tr|B4F855|B4F855_MAIZE	0.105	0.79±0.078	0.01677	sp|Q9FHY8|HLB1_ARATH	Protein HLB1 OS=Arabidopsis thaliana GN=HLB1 PE=1 SV=1	tr|B4F855|B4F855_MAIZE	Tetratricopeptide repeat (TPR)-like superfamily protein OS=Zea mays GN=100274434 PE=2 SV=1	Tetratricopeptide (TPR) repeat	General function prediction only	-		GO:0005543//phospholipid binding	GO:0005739//mitochondrion
5847	tr|A0A1D6LXV8|A0A1D6LXV8_MAIZE	0.032	0.73±0.138	0.0437	sp|Q9C658|DCP5_ARATH	Protein decapping 5 OS=Arabidopsis thaliana GN=DCP5 PE=1 SV=1	tr|A0A1D6LXV8|A0A1D6LXV8_MAIZE	Protein decapping 5 OS=Zea mays GN=100272404 PE=4 SV=1	-	-	K18749|1|0.0|1003|zma:100272404| protein LSM14	GO:0031087//deadenylation-independent decapping of nuclear-transcribed mRNA;GO:0017148//negative regulation of translation;GO:0033962//cytoplasmic mRNA processing body assembly	-	-
5849	sp|Q9FQ11|SPP1_MAIZE	0.225	0.4±0.156	0.02235	sp|Q9FQ11|SPP1_MAIZE	Sucrose-phosphatase 1 OS=Zea mays GN=SPP1 PE=1 SV=1	tr|B6TS75|B6TS75_MAIZE	Sucrose phosphate synthase OS=Zea mays PE=2 SV=1	Hydroxymethylpyrimidine pyrophosphatase and other HAD family phosphatases	Coenzyme transport and metabolism;General function prediction only	K07024|1|0.0|879|zma:541868| sucrose-6-phosphatase&#160; [EC:3.1.3.24]	GO:0005986//sucrose biosynthetic process;GO:0016311//dephosphorylation;GO:0046686//response to cadmium ion	GO:0050307//sucrose-phosphate phosphatase activity;GO:0000287//magnesium ion binding	GO:0005886//plasma membrane;GO:0005634//nucleus;GO:0009536//plastid
5884	tr|B6TZ65|B6TZ65_MAIZE	0.515	0.78±0.055	0.006376	sp|Q5NUF4|HIDM_GLYEC	2-hydroxyisoflavanone dehydratase OS=Glycyrrhiza echinata GN=HIDM PE=1 SV=1	tr|B6TZ65|B6TZ65_MAIZE	Putative uncharacterized protein OS=Zea mays PE=2 SV=1	-	-	K20506|1|1e-23|97.8|egu:105060863| tuliposide A-converting enzyme [EC:4.2.99.22]!K17872|4|3e-18|84.7|ats:F775_01200| NADH:ubiquinone reductase (non-electrogenic) [EC:1.6.5.9]	GO:0008152//metabolic process	GO:0016787//hydrolase activity	-
5898	tr|B6TH40|B6TH40_MAIZE	0.374	0.72±0.054	0.003115	sp|O04486|RAA2A_ARATH	Ras-related protein RABA2a OS=Arabidopsis thaliana GN=RABA2A PE=2 SV=1	tr|B6TH40|B6TH40_MAIZE	Ras-related protein Rab11C OS=Zea mays PE=2 SV=1	GTPase SAR1 family domain	General function prediction only	K07904|1|1e-161|448|zma:100283324| Ras-related protein Rab-11A	GO:0000910//cytokinesis;GO:0007264//small GTPase mediated signal transduction;GO:0015031//protein transport	GO:0005525//GTP binding	GO:0005768//endosome;GO:0009504//cell plate;GO:0005886//plasma membrane
5929	tr|A0A1D6L2Y8|A0A1D6L2Y8_MAIZE	0.047	0.83±0.066	0.01647	-	-	tr|A0A1D6L2Y8|A0A1D6L2Y8_MAIZE	Uncharacterized protein OS=Zea mays GN=ZEAMMB73_Zm00001d033860 PE=4 SV=1	-	-	K18681|1|1e-22|99.0|smo:SELMODRAFT_447538| DIS3-like exonuclease 1 [EC:3.1.13.-]	-	-	-
5937	tr|K7VD89|K7VD89_MAIZE	0.034	0.73±0.075	0.007515	sp|Q8W4B1|RCF3_ARATH	RNA-binding KH domain-containing protein RCF3 OS=Arabidopsis thaliana GN=RCF3 PE=1 SV=1	tr|K7W8X7|K7W8X7_MAIZE	RNA-binding KH domain-containing protein OS=Zea mays GN=103638431 PE=4 SV=1	-	-	K13162|1|0.0|1038|zma:103638431| poly(rC)-binding protein 2/3/4		GO:0003723//RNA binding	-
5939	tr|A0A1D6NG27|A0A1D6NG27_MAIZE	0.529	0.83±0.095	0.04419	sp|Q9FZ48|UBC36_ARATH	Ubiquitin-conjugating enzyme E2 36 OS=Arabidopsis thaliana GN=UBC36 PE=1 SV=1	tr|A0A1D6NG27|A0A1D6NG27_MAIZE	Ubiquitin-conjugating enzyme E2 36 OS=Zea mays GN=103651370 PE=3 SV=1	Ubiquitin-protein ligase	Posttranslational modification, protein turnover, chaperones	K10580|1|8e-111|314|zma:103651370| ubiquitin-conjugating enzyme E2 N [EC:2.3.2.23]	GO:0006301//postreplication repair;GO:0006511//ubiquitin-dependent protein catabolic process;GO:0010053//root epidermal cell differentiation;GO:0010039//response to iron ion;GO:0016579//protein deubiquitination;GO:0046686//response to cadmium ion	GO:0004842//ubiquitin-protein transferase activity;GO:0005524//ATP binding;GO:0005515//protein binding	GO:0005829//cytosol;GO:0031372//UBC13-MMS2 complex;GO:0005634//nucleus;GO:0005886//plasma membrane
5953	tr|B4G1M9|B4G1M9_MAIZE	0.384	0.82±0.095	0.03966	sp|Q10BT5|PP2A2_ORYSJ	Serine/threonine-protein phosphatase PP2A-2 catalytic subunit OS=Oryza sativa subsp. japonica GN=PP2A2 PE=2 SV=1	tr|B4G1M9|B4G1M9_MAIZE	Serine/threonine-protein phosphatase OS=Zea mays GN=100381284 PE=2 SV=1	Diadenosine tetraphosphatase ApaH/serine/threonine protein phosphatase, PP2A family	Signal transduction mechanisms	K04382|1|0.0|645|zma:100381284| serine/threonine-protein phosphatase 2A catalytic subunit [EC:3.1.3.16]		GO:0004721//phosphoprotein phosphatase activity	GO:0005730//nucleolus;GO:0005737//cytoplasm;GO:0005886//plasma membrane
5989	tr|A0A1D6IPI9|A0A1D6IPI9_MAIZE	0.014	0.72±0.152	0.04785	-	-	tr|A0A1D6IPI9|A0A1D6IPI9_MAIZE	PWWP domain containing protein OS=Zea mays GN=ZEAMMB73_Zm00001d022587 PE=4 SV=1	-	-	K17398|1|6e-13|75.5|fve:101313815| DNA (cytosine-5)-methyltransferase 3A [EC:2.1.1.37]	GO:0006355//regulation of transcription, DNA-templated	GO:0003677//DNA binding	GO:0009536//plastid
6013	tr|A0A1D6K7R4|A0A1D6K7R4_MAIZE	0.065	0.81±0.046	0.005775	sp|Q9SII8|DSK2B_ARATH	Ubiquitin domain-containing protein DSK2b OS=Arabidopsis thaliana GN=DSK2B PE=1 SV=1	tr|A0A1D6K7R4|A0A1D6K7R4_MAIZE	Ubiquitin domain-containing protein DSK2b OS=Zea mays GN=100382017 PE=4 SV=1	-	-	K04523|1|0.0|765|zma:100382017| ubiquilin	-	-	-
6025	tr|B6SKY3|B6SKY3_MAIZE	0.032	0.79±0.071	0.01206	sp|B9G934|C14C3_ORYSJ	Cytochrome P450 714C3 OS=Oryza sativa subsp. japonica GN=CYP714C3 PE=3 SV=2	tr|B6SKY3|B6SKY3_MAIZE	Cytochrome P450 CYP727A4 OS=Zea mays PE=2 SV=1	Cytochrome P450	Secondary metabolites biosynthesis, transport and catabolism;Defense mechanisms	K07428|1|4e-129|393|rcu:8276309| cytochrome P450 family 4 subfamily X [EC:1.14.14.1]!K20619|2|2e-22|103|smo:SELMODRAFT_107475| cytochrome P450 family 78 subfamily A!K20661|5|3e-21|100|ats:F775_11987| cytochrome P450 family 714 subfamily A polypeptide 1	GO:0055114//oxidation-reduction process	GO:0020037//heme binding;GO:0016705//oxidoreductase activity, acting on paired donors, with incorporation or reduction of molecular oxygen;GO:0004497//monooxygenase activity;GO:0005506//iron ion binding;GO:0009055//electron carrier activity	-
6094	tr|A0A1D6KXR6|A0A1D6KXR6_MAIZE	0.012	0.31±0.253	0.03532	sp|Q6AV22|Y3196_ORYSJ	B3 domain-containing protein Os03g0619600 OS=Oryza sativa subsp. japonica GN=Os03g0619600 PE=2 SV=1	tr|A0A1D6KXR6|A0A1D6KXR6_MAIZE	B3 domain-containing protein OS=Zea mays GN=103643733 PE=4 SV=1	-	-	K01887|1|7e-35|145|ats:F775_23008| arginyl-tRNA synthetase [EC:6.1.1.19]	GO:0006355//regulation of transcription, DNA-templated	GO:0003677//DNA binding;GO:0008270//zinc ion binding	GO:0005634//nucleus
6120	tr|A0A1D6HEH8|A0A1D6HEH8_MAIZE	0.139	0.75±0.104	0.02183	sp|Q6H7S2|RH8_ORYSJ	DEAD-box ATP-dependent RNA helicase 8 OS=Oryza sativa subsp. japonica GN=Os02g0641800 PE=2 SV=2	tr|A0A1D6HEH8|A0A1D6HEH8_MAIZE	DEAD-box ATP-dependent RNA helicase 8 OS=Zea mays GN=100194030 PE=3 SV=1	Superfamily II DNA and RNA helicase	Replication, recombination and repair	K12614|1|0.0|850|zma:100282580| ATP-dependent RNA helicase DDX6/DHH1 [EC:3.6.4.13]		GO:0003676//nucleic acid binding;GO:0005524//ATP binding;GO:0008026//ATP-dependent helicase activity	-
6214	tr|A0A1D6PHQ2|A0A1D6PHQ2_MAIZE	0.051	0.81±0.092	0.03235	sp|Q86UA1|PRP39_HUMAN	Pre-mRNA-processing factor 39 OS=Homo sapiens GN=PRPF39 PE=1 SV=3	tr|K7VP89|K7VP89_MAIZE	Tetratricopeptide repeat (TPR)-like superfamily protein OS=Zea mays GN=100304428 PE=4 SV=1	-	-	K13217|1|0.0|1308|sbi:SORBI_01g043300| pre-mRNA-processing factor 39	GO:0048510//regulation of timing of transition from vegetative to reproductive phase;GO:0006396//RNA processing		GO:0005622//intracellular
6254	tr|A0A1D6MY05|A0A1D6MY05_MAIZE	0.246	0.8±0.11	0.04614	sp|Q9FNR1|RBG3_ARATH	Glycine-rich RNA-binding protein 3, mitochondrial OS=Arabidopsis thaliana GN=RBG3 PE=1 SV=1	tr|A0A1D6MY05|A0A1D6MY05_MAIZE	Glycine-rich RNA-binding protein 3 mitochondrial OS=Zea mays GN=100191146 PE=4 SV=1	RNA recognition motif (RRM) domain	Translation, ribosomal structure and biogenesis	K12741|1|2e-55|180|zma:100191146| heterogeneous nuclear ribonucleoprotein A1/A3		GO:0005507//copper ion binding;GO:0003676//nucleic acid binding;GO:0005524//ATP binding	GO:0005739//mitochondrion
6263	tr|A0A1D6GKZ3|A0A1D6GKZ3_MAIZE	0.177	0.76±0.132	0.04911	sp|P25096|P21_SOYBN	Protein P21 OS=Glycine max PE=1 SV=1	tr|A0A1D6GKZ3|A0A1D6GKZ3_MAIZE	Osmotin-like protein OSM34 OS=Zea mays GN=103626019 PE=4 SV=1	-	-	K04733|1|2e-49|173|ats:F775_00388| interleukin-1 receptor-associated kinase 4 [EC:2.7.11.1]			GO:0016023//cytoplasmic membrane-bounded vesicle
6280	tr|O82104|O82104_MAIZE	0.037	0.82±0.048	0.006775	sp|P51108|DFRA_MAIZE	Dihydroflavonol 4-reductase OS=Zea mays GN=A1 PE=3 SV=1	tr|O82104|O82104_MAIZE	Dihydroflavonol4-reductase OS=Zea mays GN=A1* (second gene) PE=4 SV=1	Nucleoside-diphosphate-sugar epimerase	Cell wall/membrane/envelope biogenesis	K13082|1|0.0|684|zma:100272982| bifunctional dihydroflavonol 4-reductase/flavanone 4-reductase [EC:1.1.1.219 1.1.1.234]	GO:0009718//anthocyanin-containing compound biosynthetic process;GO:0055114//oxidation-reduction process	GO:0045552//dihydrokaempferol 4-reductase activity;GO:0050662//coenzyme binding;GO:0000166//nucleotide binding	-
6344	tr|B6UCF9|B6UCF9_MAIZE	0.328	0.75±0.078	0.01088	sp|Q9SF23|FOLB1_ARATH	Dihydroneopterin aldolase 1 OS=Arabidopsis thaliana GN=FOLB1 PE=1 SV=1	tr|B6UCF9|B6UCF9_MAIZE	7,8-dihydroneopterin aldolase OS=Zea mays PE=2 SV=1	Dihydroneopterin aldolase	Coenzyme transport and metabolism	K01633|1|4e-91|263|zma:100280848| dihydroneopterin aldolase / 7,8-dihydroneopterin epimerase [EC:4.1.2.25 5.1.99.8]	GO:0006760//folic acid-containing compound metabolic process	GO:0004150//dihydroneopterin aldolase activity	GO:0005739//mitochondrion;GO:0009536//plastid
6358	tr|B4FT45|B4FT45_MAIZE	0.061	0.72±0.082	0.009972	-	-	tr|B4FT45|B4FT45_MAIZE	Uncharacterized protein OS=Zea mays PE=2 SV=1	-	-	K11835|1|3e-27|115|thj:104810942| ubiquitin carboxyl-terminal hydrolase 4/11/15 [EC:3.4.19.12]			GO:0005739//mitochondrion
6458	tr|A0A1D6EKW0|A0A1D6EKW0_MAIZE	0.04	0.68±0.054	0.002453	sp|Q9ZSV1|PARP1_MAIZE	Poly [ADP-ribose] polymerase 1 OS=Zea mays GN=PARP1 PE=2 SV=1	tr|C0PNY8|C0PNY8_MAIZE	Poly [ADP-ribose] polymerase OS=Zea mays PE=2 SV=1	WGR domain, predicted DNA-binding domain in MolR	Transcription	K10798|1|1e-179|522|zma:103647201| poly [ADP-ribose] polymerase [EC:2.4.2.30]	GO:0006979//response to oxidative stress;GO:0006281//DNA repair;GO:0009628//response to abiotic stimulus;GO:0006471//protein ADP-ribosylation;GO:0009737//response to abscisic acid	GO:0051287//NAD binding;GO:0008270//zinc ion binding;GO:0003677//DNA binding;GO:0003950//NAD+ ADP-ribosyltransferase activity	GO:0005634//nucleus
6511	tr|A0A1D6PHP3|A0A1D6PHP3_MAIZE	0.02	0.8±0.032	0.001655	-	-	tr|A0A1D6PHN1|A0A1D6PHN1_MAIZE	Nucleotidyltransferase OS=Zea mays GN=103639449 PE=4 SV=1	-	-	-		GO:0016779//nucleotidyltransferase activity	-
6538	tr|A0A1D6HN88|A0A1D6HN88_MAIZE	0.259	0.81±0.05	0.006657	sp|F4JCU3|MVD2_ARATH	Diphosphomevalonate decarboxylase MVD2, peroxisomal OS=Arabidopsis thaliana GN=MVD2 PE=1 SV=1	tr|A0A1D6HN88|A0A1D6HN88_MAIZE	Diphosphomevalonate decarboxylase OS=Zea mays GN=100282878 PE=3 SV=1	Mevalonate pyrophosphate decarboxylase	Lipid transport and metabolism	K01597|1|0.0|767|zma:100282878| diphosphomevalonate decarboxylase [EC:4.1.1.33]	GO:0008299//isoprenoid biosynthetic process	GO:0004163//diphosphomevalonate decarboxylase activity;GO:0005524//ATP binding;GO:0042803//protein homodimerization activity	-
6601	tr|A0A1D6HZQ0|A0A1D6HZQ0_MAIZE	0.045	0.69±0.133	0.02921	-	-	tr|A0A1D6HZQ0|A0A1D6HZQ0_MAIZE	Ubiquitin family protein OS=Zea mays GN=103632345 PE=4 SV=1	-	-	-	-	-	-
6713	tr|Q94IQ9|Q94IQ9_MAIZE	0.305	0.77±0.113	0.03335	sp|Q9XI36|MBD10_ARATH	Methyl-CpG-binding domain-containing protein 10 OS=Arabidopsis thaliana GN=MBD10 PE=1 SV=1	tr|B6TRL2|B6TRL2_MAIZE	Brain acid soluble protein 1 OS=Zea mays GN=ZEAMMB73_Zm00001d041290 PE=2 SV=1	-	-	-		GO:0003677//DNA binding	GO:0005634//nucleus
6728	tr|C4J5N0|C4J5N0_MAIZE	0.067	0.65±0.114	0.0169	sp|Q9LUC6|C7A14_ARATH	Cytochrome P450 72A14 OS=Arabidopsis thaliana GN=CYP72A14 PE=2 SV=1	tr|C4J5N0|C4J5N0_MAIZE	Uncharacterized protein OS=Zea mays PE=2 SV=1	Cytochrome P450	Secondary metabolites biosynthesis, transport and catabolism;Defense mechanisms	K07426|1|4e-143|419|cam:101499206| cytochrome P450 family 4 subfamily B polypeptide 1 [EC:1.14.14.1]!K07428|2|8e-140|410|sot:102584840| cytochrome P450 family 4 subfamily X [EC:1.14.14.1]!K17873|5|2e-134|396|mtr:MTR_8g042000| 11-oxo-beta-amyrin 30-oxidase [EC:1.14.13.173]	GO:0055114//oxidation-reduction process	GO:0020037//heme binding;GO:0016705//oxidoreductase activity, acting on paired donors, with incorporation or reduction of molecular oxygen;GO:0004497//monooxygenase activity;GO:0005506//iron ion binding;GO:0009055//electron carrier activity	GO:0005783//endoplasmic reticulum
6763	tr|B6TRC6|B6TRC6_MAIZE	0.04	0.7±0.129	0.03589	sp|Q9SVG0|AVT3C_ARATH	Amino acid transporter AVT3C OS=Arabidopsis thaliana GN=AVT3C PE=1 SV=1	tr|B6TRC6|B6TRC6_MAIZE	Amino acid transport protein OS=Zea mays PE=2 SV=1	-	-	K14209|1|0.0|702|zma:100284222| solute carrier family 36 (proton-coupled amino acid transporter)			GO:0016021//integral component of membrane
6852	tr|K7VJ35|K7VJ35_MAIZE	0.106	0.7±0.095	0.01453	-	-	tr|B4FTR6|B4FTR6_MAIZE	3'-5' exonuclease domain-containing protein / K homology domain-containing protein / KH domain-containing protein OS=Zea mays GN=100273227 PE=2 SV=1	-	-	K18740|1|4e-165|462|zma:100273227| exonuclease 3'-5' domain-containing protein 1	GO:0006139//nucleobase-containing compound metabolic process	GO:0003723//RNA binding;GO:0008408//3'-5' exonuclease activity	GO:0005622//intracellular
6863	tr|A0A060D4L7|A0A060D4L7_MAIZE	0.017	0.63±0.165	0.03118	sp|O80933|SCL9_ARATH	Scarecrow-like protein 9 OS=Arabidopsis thaliana GN=SCL9 PE=2 SV=1	tr|A0A060D4L7|A0A060D4L7_MAIZE	GRAS transcription factor (Fragment) OS=Zea mays GN=GRAS14 PE=3 SV=1	-	-	K14494|1|5e-27|119|pop:POPTR_0005s14540g| DELLA protein	GO:0006351//transcription, DNA-templated	-	-
6905	tr|A0A1D6KZI1|A0A1D6KZI1_MAIZE	0.02	0.73±0.076	0.007754	-	-	tr|A0A1D6KZI1|A0A1D6KZI1_MAIZE	Tetratricopeptide repeat (TPR)-like superfamily protein OS=Zea mays GN=ZEAMMB73_Zm00001d033532 PE=4 SV=1	-	-	K17613|1|0.0|1139|zma:103643822| calcineurin-binding protein cabin-1	-	-	-
6975	tr|A0A1D6GD46|A0A1D6GD46_MAIZE	0.032	0.71±0.158	0.04611	sp|O64885|BCCIP_ARATH	Protein BCCIP homolog OS=Arabidopsis thaliana GN=At2g44510 PE=1 SV=2	tr|A0A1D6GD46|A0A1D6GD46_MAIZE	Protein BCCIP-like protein OS=Zea mays GN=ZEAMMB73_Zm00001d012830 PE=4 SV=1	-	-	K15262|1|0.0|573|zma:100277804| protein BCP1			GO:0005730//nucleolus
7038	tr|C0P8Q7|C0P8Q7_MAIZE	0.06	0.81±0.096	0.03461	sp|Q93Z92|RING4_ARATH	E3 ubiquitin-protein ligase At4g11680 OS=Arabidopsis thaliana GN=At4g11680 PE=2 SV=1	tr|C0P8Q7|C0P8Q7_MAIZE	E3 ubiquitin-protein ligase OS=Zea mays GN=ZEAMMB73_Zm00001d005393 PE=2 SV=1	-	-	K13148|1|6e-24|100|sot:102578906| integrator complex subunit 11 [EC:3.1.27.-]	GO:0016567//protein ubiquitination	GO:0004842//ubiquitin-protein transferase activity;GO:0008270//zinc ion binding	GO:0005886//plasma membrane;GO:0009536//plastid
7041	tr|A0A1D6P4K6|A0A1D6P4K6_MAIZE	0.056	0.76±0.067	0.00711	sp|P51110|DFRA_VITVI	Dihydroflavonol 4-reductase OS=Vitis vinifera GN=DFR PE=1 SV=1	tr|A0A1D6P4K6|A0A1D6P4K6_MAIZE	Dihydroflavonol-4-reductase OS=Zea mays GN=ZEAMMB73_Zm00001d046706 PE=4 SV=1	-	-	K09753|1|2e-14|71.2|ppp:PHYPADRAFT_111821| cinnamoyl-CoA reductase [EC:1.2.1.44]	GO:0044237//cellular metabolic process	GO:0000166//nucleotide binding;GO:0050662//coenzyme binding;GO:0003824//catalytic activity	-
7060	tr|B6TRF4|B6TRF4_MAIZE	0.043	0.72±0.152	0.04844	sp|Q9SUC9|UGPI7_ARATH	Uncharacterized GPI-anchored protein At4g28100 OS=Arabidopsis thaliana GN=At4g28100 PE=1 SV=1	tr|B6TRF4|B6TRF4_MAIZE	Putative uncharacterized protein OS=Zea mays PE=2 SV=1	-	-	-	-	-	-
7079	tr|A0A1D6MVW9|A0A1D6MVW9_MAIZE	0.101	0.82±0.068	0.0174	sp|Q9UTC5|YIDE_SCHPO	Putative uridine kinase C227.14 OS=Schizosaccharomyces pombe (strain 972 / ATCC 24843) GN=SPAC227.14 PE=3 SV=1	tr|B4FN69|B4FN69_MAIZE	P-loop containing nucleoside triphosphate hydrolase superfamily protein OS=Zea mays GN=100272360 PE=2 SV=1	Uridine kinase	Nucleotide transport and metabolism	K17065|1|2e-62|215|smo:SELMODRAFT_404911| dynamin 1-like protein [EC:3.6.5.5]!K00876|2|4e-10|63.9|gra:105779234| uridine kinase [EC:2.7.1.48]	GO:0006222//UMP biosynthetic process;GO:0016310//phosphorylation	GO:0004849//uridine kinase activity;GO:0005524//ATP binding	GO:0009507//chloroplast
7097	tr|B6UAE3|B6UAE3_MAIZE	0.25	0.73±0.062	0.005081	sp|A1XQR9|RUXE_PIG	Small nuclear ribonucleoprotein E OS=Sus scrofa GN=SNRPE PE=3 SV=1	tr|B6UAE3|B6UAE3_MAIZE	Small nuclear ribonucleoprotein E OS=Zea mays PE=2 SV=1	-	-	K11097|1|6e-44|139|bdi:100821943| small nuclear ribonucleoprotein E		GO:0003676//nucleic acid binding	GO:0030529//ribonucleoprotein complex
7113	tr|B4F9H6|B4F9H6_MAIZE	0.498	0.82±0.067	0.01528	sp|P41980|SODM4_MAIZE	Superoxide dismutase [Mn] 3.4, mitochondrial OS=Zea mays GN=SODA.3 PE=2 SV=1	tr|B4F9H6|B4F9H6_MAIZE	Superoxide dismutase OS=Zea mays GN=100193398 PE=2 SV=1	Superoxide dismutase	Inorganic ion transport and metabolism	K04564|1|2e-157|438|zma:100193398| superoxide dismutase, Fe-Mn family [EC:1.15.1.1]	GO:0055114//oxidation-reduction process;GO:0009651//response to salt stress;GO:0042742//defense response to bacterium;GO:0006801//superoxide metabolic process;GO:0010043//response to zinc ion;GO:0009793//embryo development ending in seed dormancy	GO:0005507//copper ion binding;GO:0004784//superoxide dismutase activity	GO:0016023//cytoplasmic membrane-bounded vesicle;GO:0005759//mitochondrial matrix
7127	tr|A0A1D6EZ35|A0A1D6EZ35_MAIZE	0.058	0.83±0.04	0.004187	sp|Q8GW57|PP134_ARATH	Pentatricopeptide repeat-containing protein At1g80150, mitochondrial OS=Arabidopsis thaliana GN=At1g80150 PE=2 SV=2	tr|A0A1D6EZ35|A0A1D6EZ35_MAIZE	Pentatricopeptide repeat-containing protein mitochondrial OS=Zea mays GN=ZEAMMB73_Zm00001d006609 PE=4 SV=1	-	-	K17964|1|2e-43|162|cmo:103485315| leucine-rich PPR motif-containing protein, mitochondrial!K17710|3|4e-26|111|smo:SELMODRAFT_103638| pentatricopeptide repeat domain-containing protein 1			GO:0005739//mitochondrion
7178	tr|C0P730|C0P730_MAIZE	0.034	0.8±0.045	0.004211	sp|Q8H0M1|QORH_SPIOL	Quinone-oxidoreductase homolog, chloroplastic OS=Spinacia oleracea GN=QOR PE=1 SV=1	tr|C0P730|C0P730_MAIZE	Uncharacterized protein OS=Zea mays PE=2 SV=1	NADPH:quinone reductase or related Zn-dependent oxidoreductase	Energy production and conversion;General function prediction only	K18980|1|4e-22|99.4|jcu:105644591| 2-methylene-furan-3-one reductase [EC:1.3.1.105]	GO:0055114//oxidation-reduction process	GO:0016491//oxidoreductase activity;GO:0008270//zinc ion binding;GO:0000166//nucleotide binding	GO:0005773//vacuole;GO:0005886//plasma membrane;GO:0009535//chloroplast thylakoid membrane
7186	tr|A0A1D6M007|A0A1D6M007_MAIZE	0.187	0.73±0.134	0.0351	sp|Q9S7C0|HSP7O_ARATH	Heat shock 70 kDa protein 14 OS=Arabidopsis thaliana GN=HSP70-14 PE=1 SV=1	tr|A0A1D6M007|A0A1D6M007_MAIZE	Heat shock 70 kDa protein 14 OS=Zea mays GN=103630125 PE=3 SV=1	dsDNA-specific endonuclease/ATPase MutS2	Replication, recombination and repair	K09489|1|0.0|1674|zma:103630125| heat shock 70kDa protein 4	GO:0046686//response to cadmium ion;GO:0009408//response to heat	GO:0005524//ATP binding	GO:0005618//cell wall;GO:0005886//plasma membrane
7197	tr|A0A1D6GBI5|A0A1D6GBI5_MAIZE	0.183	0.8±0.044	0.003964	-	-	tr|A0A1D6GBI5|A0A1D6GBI5_MAIZE	Uncharacterized protein OS=Zea mays GN=100282833 PE=4 SV=1	-	-	-	-	-	-
7242	tr|A0A1D6K8E6|A0A1D6K8E6_MAIZE	0.058	0.79±0.061	0.007628	-	-	tr|A0A1D6K8E1|A0A1D6K8E1_MAIZE	G2484-1 protein OS=Zea mays GN=103637646 PE=4 SV=1	-	-	-	-	-	-
7252	tr|A0A1D6MDL2|A0A1D6MDL2_MAIZE	0.55	0.72±0.15	0.04183	sp|Q9XHS0|RS12_HORVU	40S ribosomal protein S12 OS=Hordeum vulgare GN=RPS12 PE=2 SV=1	tr|C5YW39|C5YW39_SORBI	40S ribosomal protein S12 OS=Sorghum bicolor GN=SORBI_009G242400 PE=3 SV=1	Ribosomal protein L7Ae or related RNA K-turn-binding protein	Translation, ribosomal structure and biogenesis	K02951|1|3e-83|242|sbi:SORBI_09g029400| small subunit ribosomal protein S12e	GO:0046686//response to cadmium ion;GO:0006412//translation;GO:0009651//response to salt stress	GO:0003676//nucleic acid binding;GO:0003735//structural constituent of ribosome	GO:0005763//mitochondrial small ribosomal subunit;GO:0022627//cytosolic small ribosomal subunit;GO:0005634//nucleus
7257	tr|B6UG51|B6UG51_MAIZE	0.425	0.83±0.095	0.0403	sp|P40934|CYB5_BRAOB	Cytochrome b5 OS=Brassica oleracea var. botrytis GN=CYB5 PE=1 SV=1	tr|B6UG51|B6UG51_MAIZE	Cytochrome b5 OS=Zea mays GN=ZEAMMB73_Zm00001d032442 PE=2 SV=1	Cytochrome b involved in lipid metabolism	Energy production and conversion;Lipid transport and metabolism	K10534|1|3e-20|89.0|vcn:VOLCADRAFT_76569| nitrate reductase (NAD(P)H) [EC:1.7.1.1 1.7.1.2 1.7.1.3]	GO:0022900//electron transport chain	GO:0046872//metal ion binding;GO:0020037//heme binding	GO:0005789//endoplasmic reticulum membrane;GO:0005773//vacuole;GO:0005886//plasma membrane;GO:0016021//integral component of membrane;GO:0009535//chloroplast thylakoid membrane
7258	tr|B6UEC0|B6UEC0_MAIZE	0.037	0.81±0.088	0.0332	-	-	tr|B6UEC0|B6UEC0_MAIZE	Putative uncharacterized protein OS=Zea mays PE=2 SV=1	-	-	-			GO:0005739//mitochondrion
7382	tr|B6TY49|B6TY49_MAIZE	0.057	0.82±0.069	0.01953	-	-	tr|B6TY49|B6TY49_MAIZE	Octicosapeptide/Phox/Bem1p OS=Zea mays PE=2 SV=1	-	-	-	-	-	-
7390	tr|B6U4F1|B6U4F1_MAIZE	0.056	0.77±0.088	0.0191	sp|Q9CAV7|STKLJ_ARATH	Probable transcription factor At3g04930 OS=Arabidopsis thaliana GN=At3g04930 PE=2 SV=1	tr|B6U4F1|B6U4F1_MAIZE	Putative transcription factor OS=Zea mays GN=100278142 PE=2 SV=1	-	-	-	-	-	-
7392	tr|B6T7L5|B6T7L5_MAIZE	0.222	0.81±0.089	0.03012	sp|O64527|Y1926_ARATH	UPF0678 fatty acid-binding protein-like protein At1g79260 OS=Arabidopsis thaliana GN=At1g79260 PE=1 SV=1	tr|B6T7L5|B6T7L5_MAIZE	THAP domain-containing protein 4 OS=Zea mays GN=100282456 PE=2 SV=1	Uncharacterized protein	Function unknown	-	GO:0006810//transport	-	-
7427	tr|B6TC23|B6TC23_MAIZE	0.323	0.81±0.044	0.004515	sp|P0C8Z0|Y8359_ORYSI	Uncharacterized protein OsI_027940 OS=Oryza sativa subsp. indica GN=OsI_027940 PE=1 SV=2	tr|B6TC23|B6TC23_MAIZE	Co-chaperone protein SBA1 OS=Zea mays PE=2 SV=1	-	-	K15730|1|1e-28|108|ats:F775_31652| cytosolic prostaglandin-E synthase [EC:5.3.99.3]			GO:0005886//plasma membrane
7452	tr|B4FKH7|B4FKH7_MAIZE	0.459	0.76±0.051	0.003516	sp|P49100|CYB5_ORYSJ	Cytochrome b5 OS=Oryza sativa subsp. japonica GN=Os05g0108800 PE=2 SV=2	tr|B4FKH7|B4FKH7_MAIZE	Cytochrome B5 isoform D OS=Zea mays GN=100216924 PE=2 SV=1	Cytochrome b involved in lipid metabolism	Energy production and conversion;Lipid transport and metabolism	K10534|1|5e-21|91.3|vcn:VOLCADRAFT_76569| nitrate reductase (NAD(P)H) [EC:1.7.1.1 1.7.1.2 1.7.1.3]	GO:0042742//defense response to bacterium;GO:0022900//electron transport chain	GO:0046872//metal ion binding;GO:0020037//heme binding	GO:0005783//endoplasmic reticulum
7487	tr|B4FCX9|B4FCX9_MAIZE	0.117	0.81±0.103	0.04016	sp|Q7XUR3|FUCO1_ORYSJ	Putative alpha-L-fucosidase 1 OS=Oryza sativa subsp. japonica GN=Os04g0560400 PE=3 SV=2	tr|B4FCX9|B4FCX9_MAIZE	Alpha-L-fucosidase 1 OS=Zea mays GN=100192871 PE=2 SV=1	Alpha-L-fucosidase	Carbohydrate transport and metabolism	K01206|1|0.0|940|zma:100192871| alpha-L-fucosidase [EC:3.2.1.51]!K11450|3|0.0|836|sita:101752773| lysine-specific histone demethylase 1A [EC:1.-.-.-]	GO:0005975//carbohydrate metabolic process	GO:0004560//alpha-L-fucosidase activity;GO:0043169//cation binding	GO:0005773//vacuole
7488	tr|B8A019|B8A019_MAIZE	0.154	0.78±0.064	0.008312	sp|Q9P7G4|OMA1_SCHPO	Mitochondrial metalloendopeptidase OMA1 OS=Schizosaccharomyces pombe (strain 972 / ATCC 24843) GN=oma1 PE=3 SV=1	tr|B8A019|B8A019_MAIZE	Peptidase family M48 family protein OS=Zea mays GN=100279801 PE=2 SV=1	Zn-dependent protease with chaperone function	Posttranslational modification, protein turnover, chaperones	-	GO:0006508//proteolysis	GO:0004222//metalloendopeptidase activity	GO:0016020//membrane
End of file
Note：
No. : The No. of group.
Protein_ID: Primary protein ID of group
Protein_Coverage: Protein sequence coverage
Mean±SD: Mean ratio of P138 under salt stress / P138 Under normal conditions
Swissprot Accession: Matched accession of blast (Swissprot)
Swissprot Description: Description of matched accession (Swissprot)
Tremble Accession: Matched accession of blast (Trembl)
Tremble Description: Description of matched accession (Trembl)
COG Function-Description: Cluster of Orthologous Groups of proteins (COG) function description
COG Function-Categories: COG function categories
KEGG(ko_id|rank|evalue|score|identity|ko_definition): Kyoto Encyclopedia of Genes and Genomes(KEGG) annotation information
GO Biological_Process: Gene ontology (GO) biological process annotation
GO Cellular_Component: GO cellular component annotation
GO Molecular_Function: GO molecular function annotation
