# Supplementary material for: Comparative Proteomics of Salt-Tolerant and Salt-Sensitive Maize Inbred Lines to Reveal the Molecular Mechanism of Salt Tolerance
Source: Int J Mol Sci. 2019 Sep 24;20(19):4725. doi: 10.3390/ijms20194725 (PMC6801879; doi:10.3390/ijms20194725)
Supplement: Supplementary file 1 [file ijms-20-04725-s001.zip › ijms-546735-supplementary-final/Supplementary Table 4.xlsx]

## Sheet: 8723-T-VS-8723-CK_Up
Supplementary Table 4 Proteins up-regulated in 8723 seedling roots
No.	Protein_ID	Mean±SD	Pvalue_8723-T-VS-8723-CK	Swissprot Accession	Swissprot Description	Tremble Accession	Tremble Description	COG Function-Description	COG Function-Categories	KEGG(ko_id|rank|evalue|score|identity|ko_definition)	GO Biological_Process	GO Molecular_Function	GO Cellular_Component
26	tr|A0A1D6HFM7|A0A1D6HFM7_MAIZE	1.76±0.432	0.02212	sp|P40620|HMGL_VICFA	HMG1/2-like protein OS=Vicia faba PE=2 SV=1	tr|P93630|P93630_MAIZE	HMG transcription factor OS=Zea mays GN=HMGc1 PE=2 SV=1	-	-	K11296|1|6e-48|154|zma:100382741| high mobility group protein B3		GO:0004672//protein kinase activity	-
29	tr|A0A1D6P2W1|A0A1D6P2W1_MAIZE	1.26±0.142	0.02902	sp|Q5VQ78|COB21_ORYSJ	Coatomer subunit beta'-1 OS=Oryza sativa subsp. japonica GN=Os06g0143900 PE=2 SV=1	tr|A0A1D6P2W1|A0A1D6P2W1_MAIZE	Coatomer subunit beta'-3 OS=Zea mays GN=ZEAMMB73_Zm00001d046468 PE=4 SV=1	Predicted NTPase, NACHT family domain	Signal transduction mechanisms	K17302|1|0.0|1226|sbi:SORBI_10g023020| coatomer subunit beta'	GO:0016192//vesicle-mediated transport;GO:0006886//intracellular protein transport	GO:0005198//structural molecule activity	GO:0030117//membrane coat
31	tr|K7VPY4|K7VPY4_MAIZE	1.34±0.167	0.0202	sp|Q8LFD1|LPP3_ARATH	Putative lipid phosphate phosphatase 3, chloroplastic OS=Arabidopsis thaliana GN=LPP3 PE=2 SV=1	tr|B4FXW0|B4FXW0_MAIZE	Uncharacterized protein OS=Zea mays PE=2 SV=1	-	-	K18693|1|2e-47|156|bdi:100838994| diacylglycerol diphosphate phosphatase / phosphatidate phosphatase [EC:3.1.3.81 3.1.3.4]	GO:0008152//metabolic process;GO:0006950//response to stress	GO:0003824//catalytic activity	GO:0005886//plasma membrane
37	tr|B4F9F9|B4F9F9_MAIZE	1.29±0.142	0.01806	sp|Q8H100|AGD8_ARATH	Probable ADP-ribosylation factor GTPase-activating protein AGD8 OS=Arabidopsis thaliana GN=AGD8 PE=1 SV=1	tr|B4F9F9|B4F9F9_MAIZE	ADP-ribosylation factor GTPase-activating protein AGD10 OS=Zea mays GN=100191606 PE=2 SV=1	-	-	K12493|1|0.0|755|zma:100191606| ADP-ribosylation factor GTPase-activating protein 2/3	GO:0032312//regulation of ARF GTPase activity;GO:0009737//response to abscisic acid;GO:0009555//pollen development;GO:0009793//embryo development ending in seed dormancy	GO:0008060//ARF GTPase activator activity;GO:0008270//zinc ion binding	-
120	tr|B6TDN9|B6TDN9_MAIZE	2.21±0.421	0.003942	sp|O80644|ACR9_ARATH	ACT domain-containing protein ACR9 OS=Arabidopsis thaliana GN=ACR9 PE=2 SV=1	tr|A0A1D6LHN4|A0A1D6LHN4_MAIZE	ACT domain-containing protein ACR9 OS=Zea mays GN=ZEAMMB73_Zm00001d035634 PE=4 SV=1	UTP:GlnB (protein PII) uridylyltransferase	Posttranslational modification, protein turnover, chaperones;Signal transduction mechanisms	-	GO:0008152//metabolic process	GO:0016597//amino acid binding	-
182	tr|K7U127|K7U127_MAIZE	1.33±0.177	0.02527	sp|Q0DWH7|NMNAT_ORYSJ	Nicotinamide/nicotinic acid mononucleotide adenylyltransferase OS=Oryza sativa subsp. japonica GN=Os02g0814900 PE=3 SV=2	tr|A0A1D6QAZ7|A0A1D6QAZ7_MAIZE	Nicotinamide/nicotinic acid mononucleotide adenylyltransferase OS=Zea mays GN=ZEAMMB73_Zm00001d051927 PE=4 SV=1	-	-	K06210|1|1e-141|399|zma:100284011| nicotinamide mononucleotide adenylyltransferase [EC:2.7.7.1 2.7.7.18]	GO:0009435//NAD biosynthetic process;GO:0009860//pollen tube growth;GO:0009555//pollen development	GO:0004515//nicotinate-nucleotide adenylyltransferase activity	GO:0005739//mitochondrion
208	tr|B8A1N9|B8A1N9_MAIZE	1.45±0.283	0.03527	sp|Q9SZ67|WRK19_ARATH	Probable WRKY transcription factor 19 OS=Arabidopsis thaliana GN=WRKY19 PE=3 SV=1	tr|B8A1N9|B8A1N9_MAIZE	Loricrin-related OS=Zea mays GN=100280059 PE=2 SV=1	-	-	-	-	-	-
214	tr|B4FPE4|B4FPE4_MAIZE	1.4±0.127	0.004996	sp|O82702|VATG1_TOBAC	V-type proton ATPase subunit G 1 OS=Nicotiana tabacum GN=VATG1 PE=3 SV=1	tr|B4FPE4|B4FPE4_MAIZE	V-type proton ATPase subunit G OS=Zea mays PE=2 SV=1	-	-	K02152|1|1e-47|150|sbi:SORBI_02g006170| V-type H+-transporting ATPase subunit G			GO:0005773//vacuole;GO:0016020//membrane
243	tr|A0A1D6M6H6|A0A1D6M6H6_MAIZE	1.26±0.166	0.04574	-	-	tr|A0A1D6M6H6|A0A1D6M6H6_MAIZE	Putative replication protein OS=Zea mays GN=ZEAMMB73_Zm00001d038463 PE=4 SV=1	-	-	K07466|1|2e-79|261|zma:103649263| replication factor A1!K15255|3|1e-30|125|osa:4335569| ATP-dependent DNA helicase PIF1 [EC:3.6.4.12]			GO:0016023//cytoplasmic membrane-bounded vesicle;GO:0005739//mitochondrion
253	tr|A0A1D6I5D7|A0A1D6I5D7_MAIZE	1.22±0.112	0.02571	sp|Q9FNA9|PDAT1_ARATH	Phospholipid:diacylglycerol acyltransferase 1 OS=Arabidopsis thaliana GN=PDAT1 PE=2 SV=1	tr|A0A1D6I5D7|A0A1D6I5D7_MAIZE	Phospholipid:diacylglycerol acyltransferase 1 OS=Zea mays GN=100191489 PE=4 SV=1	-	-	K00679|1|0.0|1195|zma:100191489| phospholipid:diacylglycerol acyltransferase [EC:2.3.1.158]	GO:0006629//lipid metabolic process	GO:0008374//O-acyltransferase activity	-
312	tr|A0A1D6N1P8|A0A1D6N1P8_MAIZE	1.3±0.07	0.00237	sp|Q2KNB4|HXK3_ORYSJ	Hexokinase-3 OS=Oryza sativa subsp. japonica GN=HXK3 PE=2 SV=1	tr|A0A1D6N1P8|A0A1D6N1P8_MAIZE	Phosphotransferase OS=Zea mays GN=103650768 PE=3 SV=1	Hexokinase	Carbohydrate transport and metabolism	K00844|1|0.0|855|zma:103650768| hexokinase [EC:2.7.1.1]	GO:0016310//phosphorylation;GO:0006096//glycolytic process	GO:0005524//ATP binding;GO:0004396//hexokinase activity	-
355	tr|K7W420|K7W420_MAIZE	1.37±0.173	0.01624	sp|O22941|IDE1_ARATH	Insulin-degrading enzyme-like 1, peroxisomal OS=Arabidopsis thaliana GN=PXM16 PE=2 SV=1	tr|A0A1Q1CFM3|A0A1Q1CFM3_MAIZE	Insulin-degrading enzyme-like 1 peroxisomal OS=Zea mays GN=103636599 PE=4 SV=1	Secreted/periplasmic Zn-dependent peptidases, insulinase-like	Posttranslational modification, protein turnover, chaperones	K01408|1|0.0|522|zma:103636599| insulysin [EC:3.4.24.56]	GO:0006508//proteolysis	GO:0004222//metalloendopeptidase activity;GO:0008270//zinc ion binding	-
372	tr|K7VA33|K7VA33_MAIZE	1.21±0.118	0.03257	-	-	tr|K7VA33|K7VA33_MAIZE	Uncharacterized protein OS=Zea mays GN=ZEAMMB73_Zm00001d012088 PE=4 SV=1	-	-	-	-	-	-
401	tr|B6TQK9|B6TQK9_MAIZE	1.28±0.137	0.01961	sp|Q06398|GSTU6_ORYSJ	Probable glutathione S-transferase GSTU6 OS=Oryza sativa subsp. japonica GN=GSTU6 PE=2 SV=2	tr|B6TQK9|B6TQK9_MAIZE	Glutathione S-transferase GSTU6 OS=Zea mays PE=2 SV=1	Glutathione S-transferase	Posttranslational modification, protein turnover, chaperones	K00799|1|1e-125|357|zma:541847| glutathione S-transferase [EC:2.5.1.18]	GO:0009628//response to abiotic stimulus;GO:0009791//post-embryonic development;GO:0042221//response to chemical	GO:0004364//glutathione transferase activity	-
445	tr|C0HGZ0|C0HGZ0_MAIZE	1.22±0.12	0.02849	sp|Q9SDG8|AGO4A_ORYSJ	Protein argonaute 4A OS=Oryza sativa subsp. japonica GN=AGO4A PE=2 SV=1	tr|C0HGZ0|C0HGZ0_MAIZE	Argonaute4a OS=Zea mays GN=100381552 PE=2 SV=1	-	-	K11593|1|0.0|1805|zma:100381552| eukaryotic translation initiation factor 2C	GO:0051567//histone H3-K9 methylation;GO:0009816//defense response to bacterium, incompatible interaction;GO:0010529//negative regulation of transposition;GO:0030422//production of siRNA involved in RNA interference;GO:0006342//chromatin silencing;GO:0006306//DNA methylation;GO:0048481//ovule development	GO:0035197//siRNA binding	GO:0015030//Cajal body;GO:0005719//nuclear euchromatin;GO:0005737//cytoplasm;GO:0005730//nucleolus
450	tr|A0A1D6NI59|A0A1D6NI59_MAIZE	1.61±0.238	0.008406	sp|Q9LUC5|C7A15_ARATH	Cytochrome P450 72A15 OS=Arabidopsis thaliana GN=CYP72A15 PE=2 SV=1	tr|A0A1D6NI59|A0A1D6NI59_MAIZE	Cytochrome P450 11 OS=Zea mays GN=100272761 PE=3 SV=1	Cytochrome P450	Secondary metabolites biosynthesis, transport and catabolism;Defense mechanisms	K07426|1|8e-177|510|cam:101499206| cytochrome P450 family 4 subfamily B polypeptide 1 [EC:1.14.14.1]!K07428|2|3e-173|501|sot:102584840| cytochrome P450 family 4 subfamily X [EC:1.14.14.1]	GO:0022900//electron transport chain	GO:0009055//electron carrier activity;GO:0004497//monooxygenase activity;GO:0005506//iron ion binding;GO:0020037//heme binding;GO:0016705//oxidoreductase activity, acting on paired donors, with incorporation or reduction of molecular oxygen	GO:0016023//cytoplasmic membrane-bounded vesicle;GO:0005783//endoplasmic reticulum
473	tr|A0A1D6G8N2|A0A1D6G8N2_MAIZE	1.38±0.233	0.03573	sp|P11143|HSP70_MAIZE	Heat shock 70 kDa protein OS=Zea mays GN=HSP70 PE=3 SV=2	tr|A0A1D6G8N2|A0A1D6G8N2_MAIZE	Heat shock 70 kDa protein OS=Zea mays GN=100501536 PE=4 SV=1	Molecular chaperone DnaK (HSP70)	Posttranslational modification, protein turnover, chaperones	K03283|1|1e-133|393|zma:100501536| heat shock 70kDa protein 1/8	GO:0006950//response to stress	GO:0005524//ATP binding	-
531	tr|C0PDG7|C0PDG7_MAIZE	1.27±0.163	0.03681	sp|Q69ZF3|GBA2_MOUSE	Non-lysosomal glucosylceramidase OS=Mus musculus GN=Gba2 PE=1 SV=2	tr|C0PDG7|C0PDG7_MAIZE	Uncharacterized protein OS=Zea mays PE=2 SV=1	Uncharacterized protein, contains GBA2_N and DUF608 domains	Function unknown	K17108|1|0.0|715|zma:100279895| non-lysosomal glucosylceramidase [EC:3.2.1.45]	GO:0006680//glucosylceramide catabolic process	GO:0004348//glucosylceramidase activity	GO:0005886//plasma membrane;GO:0016021//integral component of membrane
546	tr|B6T780|B6T780_MAIZE	1.35±0.132	0.008992	sp|Q8C1C1|SAPL1_MOUSE	Proactivator polypeptide-like 1 OS=Mus musculus GN=Psapl1 PE=1 SV=2	tr|B6T780|B6T780_MAIZE	Saposin-like type B, region 1 family protein OS=Zea mays PE=2 SV=1	-	-	K12382|1|1e-168|466|zma:100282421| saposin	GO:0006629//lipid metabolic process		GO:0016023//cytoplasmic membrane-bounded vesicle
590	tr|A0A1D6L8I5|A0A1D6L8I5_MAIZE	1.26±0.12	0.01786	-	-	tr|A0A1D6L8I5|A0A1D6L8I5_MAIZE	Uncharacterized protein OS=Zea mays GN=100277106 PE=4 SV=1	-	-	K03097|1|1e-16|81.3|aip:107632886| casein kinase II subunit alpha [EC:2.7.11.1]			GO:0016023//cytoplasmic membrane-bounded vesicle;GO:0009505//plant-type cell wall;GO:0005739//mitochondrion
620	tr|Q64HB5|Q64HB5_MAIZE	1.37±0.207	0.03062	sp|O22315|SR34_ARATH	Serine/arginine-rich-splicing factor SR34 OS=Arabidopsis thaliana GN=SR34 PE=1 SV=1	tr|Q64HB5|Q64HB5_MAIZE	ASF/SF2-like pre-mRNA splicing factor SRP31 OS=Zea mays GN=srp31 PE=4 SV=1	RNA recognition motif (RRM) domain	Translation, ribosomal structure and biogenesis	K12890|1|2e-122|352|zma:100285019| splicing factor, arginine/serine-rich 1		GO:0003676//nucleic acid binding;GO:0000166//nucleotide binding	GO:0035061//interchromatin granule;GO:0016607//nuclear speck;GO:0005739//mitochondrion
629	tr|B4FRI7|B4FRI7_MAIZE	1.34±0.046	0.0004615	sp|P34791|CP20C_ARATH	Peptidyl-prolyl cis-trans isomerase CYP20-3, chloroplastic OS=Arabidopsis thaliana GN=CYP20-3 PE=1 SV=1	tr|B4FRI7|B4FRI7_MAIZE	Peptidyl-prolyl cis-trans isomerase OS=Zea mays PE=2 SV=1	Peptidyl-prolyl cis-trans isomerase (rotamase) - cyclophilin family	Posttranslational modification, protein turnover, chaperones	K03768|1|3e-144|404|zma:103634647| peptidyl-prolyl cis-trans isomerase B (cyclophilin B) [EC:5.2.1.8]	GO:0009642//response to light intensity;GO:0006979//response to oxidative stress;GO:0010555//response to mannitol;GO:0000413//protein peptidyl-prolyl isomerization;GO:0006457//protein folding;GO:0009651//response to salt stress;GO:0042742//defense response to bacterium;GO:0009737//response to abscisic acid;GO:0019344//cysteine biosynthetic process	GO:0003755//peptidyl-prolyl cis-trans isomerase activity	GO:0031977//thylakoid lumen;GO:0009941//chloroplast envelope;GO:0009535//chloroplast thylakoid membrane;GO:0009570//chloroplast stroma;GO:0022626//cytosolic ribosome;GO:0048046//apoplast
650	tr|A0A1D6GXW1|A0A1D6GXW1_MAIZE	1.21±0.073	0.009397	sp|B4RT45|RS5_ALTMD	30S ribosomal protein S5 OS=Alteromonas mediterranea (strain DSM 17117 / CIP 110805 / LMG 28347 / Deep ecotype) GN=rpsE PE=3 SV=1	tr|A0A1D6GXW1|A0A1D6GXW1_MAIZE	Ribosomal protein S5 family protein OS=Zea mays GN=ZEAMMB73_Zm00001d014924 PE=3 SV=1	Ribosomal protein S5	Translation, ribosomal structure and biogenesis	K02988|1|0.0|675|zma:100281473| small subunit ribosomal protein S5	GO:0006412//translation	GO:0003735//structural constituent of ribosome;GO:0003723//RNA binding	GO:0005840//ribosome;GO:0005794//Golgi apparatus;GO:0009536//plastid;GO:0005739//mitochondrion
662	tr|K7V1Z0|K7V1Z0_MAIZE	1.3±0.201	0.04921	sp|B9FHF3|DJB6_ORYSJ	DnaJ protein ERDJ3B OS=Oryza sativa subsp. japonica GN=ERDJ3B PE=1 SV=1	tr|K7UU30|K7UU30_MAIZE	DnaJ protein ERDJ3B OS=Zea mays GN=ZEAMMB73_Zm00001d009783 PE=4 SV=1	DnaJ-class molecular chaperone with C-terminal Zn finger domain	Posttranslational modification, protein turnover, chaperones	K09517|1|0.0|528|zma:103635449| DnaJ homolog subfamily B member 11	GO:0006457//protein folding	GO:0031072//heat shock protein binding;GO:0051082//unfolded protein binding	GO:0005788//endoplasmic reticulum lumen;GO:0016023//cytoplasmic membrane-bounded vesicle;GO:0005886//plasma membrane
664	sp|O23813|SIR_MAIZE	1.24±0.092	0.01101	sp|O23813|SIR_MAIZE	Sulfite reductase [ferredoxin], chloroplastic OS=Zea mays GN=SIR PE=1 SV=1	tr|A0A1D6M7L9|A0A1D6M7L9_MAIZE	Sulfite reductase1 OS=Zea mays GN=ZEAMMB73_Zm00001d038625 PE=4 SV=1	Sulfite reductase, beta subunit (hemoprotein)	Inorganic ion transport and metabolism	K00392|1|0.0|1226|zma:542221| sulfite reductase (ferredoxin) [EC:1.8.7.1]	GO:0019424//sulfide oxidation, using siroheme sulfite reductase;GO:0009651//response to salt stress;GO:1900160//plastid DNA packaging;GO:0009409//response to cold;GO:0045892//negative regulation of transcription, DNA-templated;GO:0006275//regulation of DNA replication	GO:0005507//copper ion binding;GO:0050311//sulfite reductase (ferredoxin) activity;GO:0003677//DNA binding;GO:0051539//4 iron, 4 sulfur cluster binding;GO:0016002//sulfite reductase activity;GO:0020037//heme binding	GO:0042644//chloroplast nucleoid;GO:0009941//chloroplast envelope;GO:0016020//membrane;GO:0010319//stromule;GO:0048046//apoplast
683	tr|A0A1D6J1V6|A0A1D6J1V6_MAIZE	1.3±0.126	0.01262	sp|O04035|AT74H_ARATH	Phosphoglycerate mutase-like protein AT74H OS=Arabidopsis thaliana GN=At1g08940 PE=3 SV=2	tr|A0A1D6J1V6|A0A1D6J1V6_MAIZE	Phosphoglycerate mutase-like protein AT74H OS=Zea mays GN=100280403 PE=4 SV=1	Broad specificity phosphatase PhoE	Carbohydrate transport and metabolism	-	GO:0008152//metabolic process	GO:0003824//catalytic activity	GO:0005739//mitochondrion;GO:0009536//plastid
702	tr|A0A1D6EKY6|A0A1D6EKY6_MAIZE	1.76±0.364	0.01522	sp|Q8L773|THO4A_ARATH	THO complex subunit 4A OS=Arabidopsis thaliana GN=ALY1 PE=1 SV=1	tr|A0A1D6EKY6|A0A1D6EKY6_MAIZE	THO complex subunit 4B OS=Zea mays GN=ZEAMMB73_Zm00001d005179 PE=4 SV=1	-	-	K12881|1|1e-107|312|zma:100278324| THO complex subunit 4		GO:0000166//nucleotide binding	-
713	tr|A0A1D6N7N4|A0A1D6N7N4_MAIZE	1.47±0.245	0.02114	sp|Q9M2V7|AB16G_ARATH	ABC transporter G family member 16 OS=Arabidopsis thaliana GN=ABCG16 PE=2 SV=2	tr|A0A1D6N7N4|A0A1D6N7N4_MAIZE	ABC transporter G family member 6 OS=Zea mays GN=100278788 PE=4 SV=1	Forkhead associated (FHA) domain, binds pSer, pThr, pTyr	Signal transduction mechanisms	K05681|1|0.0|793|sot:102580570| ATP-binding cassette, subfamily G (WHITE), member 2	GO:0009987//cellular process;GO:0006810//transport	GO:0042626//ATPase activity, coupled to transmembrane movement of substances;GO:0005524//ATP binding	GO:0043190//ATP-binding cassette (ABC) transporter complex;GO:0044464//cell part
721	tr|C0HHA0|C0HHA0_MAIZE	1.29±0.162	0.02985	sp|A8MRP2|AIGLD_ARATH	AIG2-like protein D OS=Arabidopsis thaliana GN=AIG2LD PE=2 SV=1	tr|C0HHA0|C0HHA0_MAIZE	Uncharacterized protein OS=Zea mays PE=2 SV=1	Uncharacterized conserved protein YtfP, gamma-glutamylcyclotransferase (GGCT)/AIG2-like family	General function prediction only	-	-	-	-
734	tr|Q43699|Q43699_MAIZE	1.48±0.331	0.04594	sp|A2WNH1|CALM3_ORYSI	Calmodulin-3 OS=Oryza sativa subsp. indica GN=CAM3 PE=3 SV=2	tr|Q43699|Q43699_MAIZE	Calmodulin OS=Zea mays GN=CaM2 PE=2 SV=1	Ca2+-binding protein, EF-hand superfamily	Signal transduction mechanisms	K02183|1|4e-105|299|zma:542533| calmodulin	GO:0009846//pollen germination;GO:0019722//calcium-mediated signaling;GO:0009612//response to mechanical stimulus;GO:0010099//regulation of photomorphogenesis	GO:0005509//calcium ion binding	GO:0005773//vacuole;GO:0005886//plasma membrane;GO:0005634//nucleus
736	tr|A0A1D6GD80|A0A1D6GD80_MAIZE	1.29±0.096	0.006607	sp|Q24009|BICC_DROME	Protein bicaudal C OS=Drosophila melanogaster GN=BicC PE=1 SV=2	tr|A0A1D6GD80|A0A1D6GD80_MAIZE	SAM domain family protein OS=Zea mays GN=ZEAMMB73_Zm00001d012848 PE=4 SV=1	Predicted ATPase	General function prediction only	K15340|1|8e-09|59.3|dosa:Os09t0439000-00| DNA cross-link repair 1A protein	-	-	-
763	tr|B6TAU0|B6TAU0_MAIZE	1.41±0.073	0.0009427	sp|P28475|S6PD_MALDO	NADP-dependent D-sorbitol-6-phosphate dehydrogenase OS=Malus domestica GN=S6PDH PE=2 SV=1	tr|B6TAU0|B6TAU0_MAIZE	NADP-dependent D-sorbitol-6-phosphate dehydrogenase OS=Zea mays PE=2 SV=1	Aldo/keto reductase, related to diketogulonate reductase	Secondary metabolites biosynthesis, transport and catabolism	K00011|1|0.0|556|bdi:100840746| aldehyde reductase [EC:1.1.1.21]	GO:0046686//response to cadmium ion;GO:0055114//oxidation-reduction process	GO:0016491//oxidoreductase activity	GO:0009536//plastid
768	tr|B6TKJ6|B6TKJ6_MAIZE	1.25±0.088	0.007916	sp|Q9M2Z1|BAME2_ARATH	Leucine-rich repeat receptor-like serine/threonine-protein kinase BAM2 OS=Arabidopsis thaliana GN=BAM2 PE=1 SV=1	tr|B6TKJ6|B6TKJ6_MAIZE	Receptor-like protein kinase OS=Zea mays PE=2 SV=1	Leucine-rich repeat (LRR) protein	Transcription	K20718|1|3e-18|91.3|gra:105773443| LRR receptor-like serine/threonine-protein kinase ERECTA [EC:2.7.11.1]	GO:0016310//phosphorylation	GO:0016301//kinase activity	GO:0016023//cytoplasmic membrane-bounded vesicle
821	tr|K7UAX3|K7UAX3_MAIZE	1.6±0.376	0.03232	sp|Q2QXJ0|GL124_ORYSJ	Putative germin-like protein 12-4 OS=Oryza sativa subsp. japonica GN=Os12g0155000 PE=3 SV=2	tr|K7UAX3|K7UAX3_MAIZE	Germin-like protein subfamily 1 member 8 OS=Zea mays GN=103653008 PE=3 SV=1	Oxalate decarboxylase/archaeal phosphoglucose isomerase, cupin superfamily	Carbohydrate transport and metabolism	K11426|1|2e-64|202|sly:101250545| SET and MYND domain-containing protein	GO:0009651//response to salt stress	GO:0045735//nutrient reservoir activity;GO:0030145//manganese ion binding	GO:0048046//apoplast;GO:0005618//cell wall;GO:0031012//extracellular matrix
850	tr|B4G035|B4G035_MAIZE	1.35±0.204	0.03101	-	-	tr|B4G035|B4G035_MAIZE	Uncharacterized protein OS=Zea mays PE=2 SV=1	-	-	-	-	-	-
864	tr|K7UZ21|K7UZ21_MAIZE	4.83±1.009	0.0007302	sp|P37834|PER1_ORYSJ	Peroxidase 1 OS=Oryza sativa subsp. japonica GN=PRX74 PE=2 SV=2	tr|A0A1D6FP28|A0A1D6FP28_MAIZE	Peroxidase OS=Zea mays GN=103637120 PE=3 SV=1	-	-	K00430|1|0.0|583|zma:103637119| peroxidase [EC:1.11.1.7]	GO:0006979//response to oxidative stress;GO:0055114//oxidation-reduction process	GO:0046872//metal ion binding;GO:0020037//heme binding;GO:0004601//peroxidase activity	GO:0016023//cytoplasmic membrane-bounded vesicle
889	tr|K7VQB8|K7VQB8_MAIZE	1.37±0.223	0.03127	sp|Q654U4|GUN16_ORYSJ	Endoglucanase 16 OS=Oryza sativa subsp. japonica GN=Os06g0247900 PE=2 SV=2	tr|M1RSS3|M1RSS3_MAIZE	Endoglucanase OS=Zea mays GN=Cel3 PE=2 SV=1	Cellulase/cellobiase CelA1	Carbohydrate transport and metabolism	K01179|1|0.0|533|sbi:SORBI_10g008880| endoglucanase [EC:3.2.1.4]	GO:0005975//carbohydrate metabolic process	GO:0004553//hydrolase activity, hydrolyzing O-glycosyl compounds	GO:0016023//cytoplasmic membrane-bounded vesicle;GO:0005739//mitochondrion
898	tr|A0A1D6JU58|A0A1D6JU58_MAIZE	1.27±0.156	0.03104	sp|Q3SZI7|COG6_BOVIN	Conserved oligomeric Golgi complex subunit 6 OS=Bos taurus GN=COG6 PE=2 SV=1	tr|A0A1D6JU58|A0A1D6JU58_MAIZE	Uncharacterized protein OS=Zea mays GN=100382195 PE=4 SV=1	-	-	K20293|1|0.0|1369|zma:100382195| conserved oligomeric Golgi complex subunit 6	GO:0006891//intra-Golgi vesicle-mediated transport		GO:0017119//Golgi transport complex
908	tr|A0A1D6K6U5|A0A1D6K6U5_MAIZE	1.35±0.057	0.0007838	sp|Q6ET36|CPS1_ORYSJ	Ent-copalyl diphosphate synthase 1, chloroplastic OS=Oryza sativa subsp. japonica GN=CPS1 PE=2 SV=1	tr|A0A1D6K6U5|A0A1D6K6U5_MAIZE	Copalyl diphosphate synthase2 OS=Zea mays GN=ZEAMMB73_Zm00001d029648 PE=3 SV=1	Squalene cyclase	Lipid transport and metabolism	K04120|1|0.0|1575|zma:542165| ent-copalyl diphosphate synthase [EC:5.5.1.13]	GO:0051504//diterpene phytoalexin precursor biosynthetic process pathway;GO:0009685//gibberellin metabolic process	GO:0010333//terpene synthase activity;GO:0009905//ent-copalyl diphosphate synthase activity;GO:0000287//magnesium ion binding	GO:0009536//plastid
922	tr|A0A1D6LJ32|A0A1D6LJ32_MAIZE	1.3±0.15	0.02001	sp|Q9FH97|EPS1_ARATH	Protein ENHANCED PSEUDOMONAS SUSCEPTIBILTY 1 OS=Arabidopsis thaliana GN=EPS1 PE=2 SV=1	tr|A0A1D6LJ32|A0A1D6LJ32_MAIZE	HXXXD-type acyl-transferase family protein OS=Zea mays GN=103629360 PE=4 SV=1	-	-	K11714|1|4e-56|199|obr:102700804| rhamnogalacturonan II specific xylosyltransferase [EC:2.4.2.-]!K19747|2|9e-56|195|mus:103973391| BAHD acyltransferase [EC:2.3.1.-]			GO:0009536//plastid
928	tr|B6T6B3|B6T6B3_MAIZE	1.26±0.119	0.01543	sp|Q54KZ8|EIF3M_DICDI	Eukaryotic translation initiation factor 3 subunit M OS=Dictyostelium discoideum GN=eif3m PE=1 SV=1	tr|B6T6B3|B6T6B3_MAIZE	Eukaryotic translation initiation factor 3 subunit M OS=Zea mays PE=2 SV=1	-	-	K15030|1|0.0|788|zma:100282333| translation initiation factor 3 subunit M	-	-	-
939	tr|A0A1D6PSA4|A0A1D6PSA4_MAIZE	1.22±0.126	0.03529	-	-	tr|A0A1D6PSA2|A0A1D6PSA2_MAIZE	EMB2756 (EMBRYO DEFECTIVE 2756) OS=Zea mays GN=ZEAMMB73_Zm00001d049095 PE=4 SV=1	Predicted hydrolase, HAD superfamily	General function prediction only	K04733|1|5e-12|72.0|aip:107620336| interleukin-1 receptor-associated kinase 4 [EC:2.7.11.1]	GO:0046686//response to cadmium ion	-	-
969	tr|B4FUV5|B4FUV5_MAIZE	1.33±0.03	0.0001468	sp|O22130|AHL22_ARATH	AT-hook motif nuclear-localized protein 22 OS=Arabidopsis thaliana GN=AHL22 PE=1 SV=1	tr|B4FUV5|B4FUV5_MAIZE	AT-hook motif nuclear-localized protein 26 OS=Zea mays GN=100273351 PE=2 SV=1	-	-	-	GO:0009647//skotomorphogenesis;GO:0009640//photomorphogenesis;GO:0010228//vegetative to reproductive phase transition of meristem	GO:0003680//AT DNA binding	-
983	tr|B4FCN0|B4FCN0_MAIZE	1.95±0.427	0.009986	sp|Q9ATM8|PIP22_MAIZE	Aquaporin PIP2-2 OS=Zea mays GN=PIP2-2 PE=2 SV=1	tr|B4FCN0|B4FCN0_MAIZE	Uncharacterized protein OS=Zea mays PE=2 SV=1	Glycerol uptake facilitator and related aquaporins (Major Intrinsic Protein Family)	Carbohydrate transport and metabolism	K09872|1|0.0|534|zma:542644| aquaporin PIP	GO:0009624//response to nematode;GO:0009269//response to desiccation;GO:0006833//water transport;GO:0006970//response to osmotic stress;GO:0080170//hydrogen peroxide transmembrane transport;GO:0009737//response to abscisic acid	GO:0005215//transporter activity	GO:0005773//vacuole;GO:0005886//plasma membrane;GO:0016021//integral component of membrane;GO:0009507//chloroplast
984	tr|B6SIA9|B6SIA9_MAIZE	1.25±0.076	0.00592	sp|P37834|PER1_ORYSJ	Peroxidase 1 OS=Oryza sativa subsp. japonica GN=PRX74 PE=2 SV=2	tr|B6SIA9|B6SIA9_MAIZE	Peroxidase OS=Zea mays GN=100280551 PE=2 SV=1	-	-	K00430|1|0.0|643|zma:100280551| peroxidase [EC:1.11.1.7]	GO:0006979//response to oxidative stress;GO:0055114//oxidation-reduction process	GO:0046872//metal ion binding;GO:0020037//heme binding;GO:0004601//peroxidase activity	GO:0016023//cytoplasmic membrane-bounded vesicle
985	tr|K7VT40|K7VT40_MAIZE	1.3±0.085	0.004509	sp|Q4PR49|EXP17_ORYSJ	Expansin-A17 OS=Oryza sativa subsp. japonica GN=EXPA17 PE=2 SV=2	tr|K7VT40|K7VT40_MAIZE	Expansin-A7 OS=Zea mays GN=103639850 PE=4 SV=1	Peptidoglycan-binding domain, expansin	Cell wall/membrane/envelope biogenesis	K20628|1|1e-57|189|tcc:TCM_022306| expansin	GO:0009664//plant-type cell wall organization		GO:0005576//extracellular region;GO:0016020//membrane;GO:0016023//cytoplasmic membrane-bounded vesicle
990	tr|Q672R4|Q672R4_MAIZE	1.96±0.329	0.00414	sp|Q6ET36|CPS1_ORYSJ	Ent-copalyl diphosphate synthase 1, chloroplastic OS=Oryza sativa subsp. japonica GN=CPS1 PE=2 SV=1	tr|Q672R4|Q672R4_MAIZE	Ent-copalyl diphosphate synthase OS=Zea mays GN=An2 PE=2 SV=1	Squalene cyclase	Lipid transport and metabolism	K04120|1|0.0|1576|zma:542165| ent-copalyl diphosphate synthase [EC:5.5.1.13]	GO:0051504//diterpene phytoalexin precursor biosynthetic process pathway;GO:0009685//gibberellin metabolic process	GO:0010333//terpene synthase activity;GO:0009905//ent-copalyl diphosphate synthase activity;GO:0000287//magnesium ion binding	GO:0009536//plastid
999	tr|B6TSG2|B6TSG2_MAIZE	1.34±0.061	0.0009809	-	-	tr|B6TSG2|B6TSG2_MAIZE	Mitochondrial import inner membrane translocase subunit Tim17 family protein OS=Zea mays GN=100284331 PE=2 SV=1	-	-	-	-	-	-
1003	tr|K7VUN1|K7VUN1_MAIZE	1.48±0.146	0.003911	sp|Q9LY46|TBL29_ARATH	Protein ESKIMO 1 OS=Arabidopsis thaliana GN=ESK1 PE=1 SV=1	tr|K7VUN1|K7VUN1_MAIZE	Putative DUF231 domain containing family protein OS=Zea mays GN=100501717 PE=4 SV=1	-	-	K16573|1|2e-21|102|pda:103722329| gamma-tubulin complex component 6	GO:0050826//response to freezing		GO:0005739//mitochondrion
1009	tr|A0A1D6MMA6|A0A1D6MMA6_MAIZE	1.33±0.17	0.02442	sp|Q9AWU4|LPR1_ORYSJ	Multicopper oxidase LPR1 homolog 1 OS=Oryza sativa subsp. japonica GN=LPR1 PE=2 SV=1	tr|A0A1D6MMA6|A0A1D6MMA6_MAIZE	Multicopper oxidase LPR2 OS=Zea mays GN=103649860 PE=3 SV=1	Multicopper oxidase with three cupredoxin domains (includes cell division protein FtsP and spore coat protein CotA)	Cell cycle control, cell division, chromosome partitioning;Inorganic ion transport and metabolism;Cell wall/membrane/envelope biogenesis	-	GO:0016036//cellular response to phosphate starvation;GO:0010073//meristem maintenance;GO:0055114//oxidation-reduction process;GO:0080167//response to karrikin	GO:0016682//oxidoreductase activity, acting on diphenols and related substances as donors, oxygen as acceptor;GO:0005507//copper ion binding	GO:0016023//cytoplasmic membrane-bounded vesicle;GO:0005618//cell wall;GO:0016020//membrane;GO:0005783//endoplasmic reticulum
1012	tr|B4FB36|B4FB36_MAIZE	1.36±0.115	0.005699	sp|Q06398|GSTU6_ORYSJ	Probable glutathione S-transferase GSTU6 OS=Oryza sativa subsp. japonica GN=GSTU6 PE=2 SV=2	tr|B4FB36|B4FB36_MAIZE	Glutathione S-transferase U16 OS=Zea mays GN=100192043 PE=2 SV=1	Glutathione S-transferase	Posttranslational modification, protein turnover, chaperones	K00799|1|4e-135|383|zma:100192043| glutathione S-transferase [EC:2.5.1.18]	GO:0009704//de-etiolation;GO:0048527//lateral root development;GO:0060416//response to growth hormone;GO:0080167//response to karrikin	GO:0004364//glutathione transferase activity	GO:0009507//chloroplast
1016	tr|B6UGG3|B6UGG3_MAIZE	1.46±0.297	0.03981	sp|Q9FL54|DNAJ6_ARATH	Chaperone protein dnaJ 6 OS=Arabidopsis thaliana GN=ATJ6 PE=2 SV=1	tr|B6UGG3|B6UGG3_MAIZE	Putative uncharacterized protein OS=Zea mays PE=2 SV=1	-	-	K09529|1|7e-21|85.1|zma:103628274| DnaJ homolog subfamily C member 9	GO:0006457//protein folding	GO:0031072//heat shock protein binding;GO:0051082//unfolded protein binding	-
1031	tr|K7TLD3|K7TLD3_MAIZE	1.23±0.049	0.001837	-	-	tr|A0A1D6IZ84|A0A1D6IZ84_MAIZE	Regulator of Vps4 activity in the MVB pathway protein OS=Zea mays GN=103641204 PE=4 SV=1	-	-	K19476|1|0.0|706|zma:103641204| vacuolar protein sorting-associated protein IST1	-	-	-
1032	tr|B6UFZ6|B6UFZ6_MAIZE	1.22±0.149	0.04845	-	-	tr|B6UFZ6|B6UFZ6_MAIZE	Putative uncharacterized protein OS=Zea mays PE=2 SV=1	-	-	-			GO:0005886//plasma membrane;GO:0005783//endoplasmic reticulum
1049	tr|B4FW42|B4FW42_MAIZE	1.31±0.072	0.002315	sp|Q6K9C3|RZP23_ORYSJ	Serine/arginine-rich splicing factor RSZ23 OS=Oryza sativa subsp. japonica GN=RSZ23 PE=2 SV=1	tr|A0A1D6Q4N0|A0A1D6Q4N0_MAIZE	Splicing factor, arginine/serine-rich 7 OS=Zea mays GN=100273521 PE=4 SV=1	-	-	K12896|1|2e-37|133|zma:100273521| splicing factor, arginine/serine-rich 7		GO:0005488//binding	-
1050	tr|B6TY06|B6TY06_MAIZE	1.26±0.11	0.01343	sp|P10979|GRPA_MAIZE	Glycine-rich RNA-binding, abscisic acid-inducible protein OS=Zea mays GN=RAB15 PE=1 SV=1	tr|A0A1D6GKL8|A0A1D6GKL8_MAIZE	Glycine-rich RNA-binding, abscisic acid-inducible protein OS=Zea mays GN=100194217 PE=4 SV=1	RNA recognition motif (RRM) domain	Translation, ribosomal structure and biogenesis	K13195|1|4e-42|140|gmx:100305467| cold-inducible RNA-binding protein!K12885|4|1e-35|123|smo:SELMODRAFT_18499| heterogeneous nuclear ribonucleoprotein G!K13098|5|4e-35|128|sot:102588476| RNA-binding protein FUS	GO:0006950//response to stress	GO:0000166//nucleotide binding;GO:0003723//RNA binding	-
1052	tr|B6TL03|B6TL03_MAIZE	1.4±0.162	0.00998	sp|Q94CD8|E134_ARATH	Glucan endo-1,3-beta-glucosidase 4 OS=Arabidopsis thaliana GN=At3g13560 PE=1 SV=1	tr|B6TL03|B6TL03_MAIZE	Glucan endo-1,3-beta-glucosidase 4 OS=Zea mays PE=2 SV=1	-	-	K19892|1|1e-74|227|sbi:SORBI_02g040340| glucan endo-1,3-beta-glucosidase 4 [EC:3.2.1.39]		GO:0016787//hydrolase activity	-
1062	tr|A0A1D6NDJ4|A0A1D6NDJ4_MAIZE	3.97±2.571	0.04497	sp|P51615|MAOX_VITVI	NADP-dependent malic enzyme OS=Vitis vinifera PE=2 SV=1	tr|A0A1D6NDJ4|A0A1D6NDJ4_MAIZE	Malic enzyme OS=Zea mays GN=ZEAMMB73_Zm00001d043601 PE=3 SV=1	Malic enzyme	Energy production and conversion	K00029|1|0.0|1192|zma:100286036| malate dehydrogenase (oxaloacetate-decarboxylating)(NADP+) [EC:1.1.1.40]	GO:0055114//oxidation-reduction process;GO:0006108//malate metabolic process;GO:0051289//protein homotetramerization;GO:0046686//response to cadmium ion	GO:0051287//NAD binding;GO:0008270//zinc ion binding;GO:0050897//cobalt ion binding;GO:0004473//malate dehydrogenase (decarboxylating) (NADP+) activity;GO:0042803//protein homodimerization activity	GO:0005829//cytosol;GO:0005618//cell wall;GO:0009507//chloroplast;GO:0005886//plasma membrane;GO:0048046//apoplast
1064	tr|A0A1D6Q3Y3|A0A1D6Q3Y3_MAIZE	1.22±0.149	0.04783	sp|Q9LS90|LFR_ARATH	Armadillo repeat-containing protein LFR OS=Arabidopsis thaliana GN=LFR PE=2 SV=1	tr|A0A1D6Q3Y3|A0A1D6Q3Y3_MAIZE	Uncharacterized protein OS=Zea mays GN=103653695 PE=4 SV=1	-	-	-	GO:0048366//leaf development;GO:0009908//flower development		GO:0005634//nucleus
1107	tr|A0A1D6EZ48|A0A1D6EZ48_MAIZE	1.23±0.101	0.01585	sp|Q8H4S6|P2C64_ORYSJ	Probable protein phosphatase 2C 64 OS=Oryza sativa subsp. japonica GN=Os07g0566200 PE=2 SV=2	tr|A0A1D6EZ48|A0A1D6EZ48_MAIZE	Uncharacterized protein OS=Zea mays GN=100284392 PE=4 SV=1	-	-	K17506|1|3e-71|227|adu:107475582| protein phosphatase 1L [EC:3.1.3.16]!K19477|2|6e-25|108|atr:18426723| cGMP-dependent protein kinase 2 [EC:2.7.11.12]!K10147|4|3e-24|105|ccp:CHC_T00006477001| protein phosphatase 1D [EC:3.1.3.16]	GO:0008152//metabolic process	GO:0003824//catalytic activity	GO:0005886//plasma membrane
1113	tr|A0A1D6H1F7|A0A1D6H1F7_MAIZE	1.24±0.087	0.00916	sp|Q10Q08|RFA1B_ORYSJ	Replication protein A 70 kDa DNA-binding subunit B OS=Oryza sativa subsp. japonica GN=RPA1B PE=1 SV=1	tr|A0A1D6H1F7|A0A1D6H1F7_MAIZE	Uncharacterized protein OS=Zea mays GN=ZEAMMB73_Zm00001d015349 PE=4 SV=1	-	-	K07466|1|0.0|962|zma:103626664| replication factor A1	-	-	-
1190	tr|A0A1D6MLK0|A0A1D6MLK0_MAIZE	1.86±0.373	0.009356	sp|Q9M2Y6|Y3972_ARATH	Uncharacterized protein At3g49720 OS=Arabidopsis thaliana GN=At3g49720 PE=2 SV=1	tr|A0A1D6MLK0|A0A1D6MLK0_MAIZE	Uncharacterized protein OS=Zea mays GN=100272653 PE=4 SV=1	-	-	K01188|1|7e-55|186|cic:CICLE_v10029910mg| beta-glucosidase [EC:3.2.1.21]			GO:0009535//chloroplast thylakoid membrane;GO:0005794//Golgi apparatus;GO:0005886//plasma membrane
1198	tr|C0PIV7|C0PIV7_MAIZE	1.22±0.024	0.0002835	-	-	tr|C0PIV7|C0PIV7_MAIZE	Tetratricopeptide repeat (TPR)-like superfamily protein OS=Zea mays GN=100383763 PE=2 SV=1	-	-	K13217|1|0.0|639|zma:100383763| pre-mRNA-processing factor 39	GO:0048510//regulation of timing of transition from vegetative to reproductive phase;GO:0006396//RNA processing		GO:0005622//intracellular
1223	tr|C0P4Y2|C0P4Y2_MAIZE	1.26±0.067	0.003432	sp|P16273|PRPX_HORVU	Pathogen-related protein OS=Hordeum vulgare PE=2 SV=2	tr|C0P4Y2|C0P4Y2_MAIZE	Pathogenesis-related family protein OS=Zea mays GN=ZEAMMB73_Zm00001d040244 PE=2 SV=1	Predicted ester cyclase	General function prediction only	-	GO:0009607//response to biotic stimulus;GO:0006952//defense response	-	-
1227	tr|B8A349|B8A349_MAIZE	1.22±0.077	0.008462	sp|Q38950|2AAB_ARATH	Serine/threonine-protein phosphatase 2A 65 kDa regulatory subunit A beta isoform OS=Arabidopsis thaliana GN=PP2AA2 PE=1 SV=2	tr|B8A349|B8A349_MAIZE	Uncharacterized protein OS=Zea mays PE=2 SV=1	Predicted NTPase, NACHT family domain	Signal transduction mechanisms	K03456|1|0.0|1186|zma:103638140| serine/threonine-protein phosphatase 2A regulatory subunit A	GO:0046686//response to cadmium ion;GO:0009926//auxin polar transport;GO:0010119//regulation of stomatal movement;GO:0009723//response to ethylene;GO:0009789//positive regulation of abscisic acid-activated signaling pathway	GO:0008601//protein phosphatase type 2A regulator activity	GO:0005886//plasma membrane;GO:0005618//cell wall
1278	tr|C0P6S7|C0P6S7_MAIZE	1.23±0.121	0.02601	sp|Q6F6Y2|HPXO_ACIAD	FAD-dependent urate hydroxylase OS=Acinetobacter baylyi (strain ATCC 33305 / BD413 / ADP1) GN=hpxO PE=1 SV=1	tr|C0P6S7|C0P6S7_MAIZE	Uncharacterized protein OS=Zea mays PE=2 SV=1	2-polyprenyl-6-methoxyphenol hydroxylase and related FAD-dependent oxidoreductases	Coenzyme transport and metabolism;Energy production and conversion	K00480|1|1e-17|84.3|cmo:103503469| salicylate hydroxylase [EC:1.14.13.1]!K09838|2|7e-13|73.2|pxb:103956812| zeaxanthin epoxidase [EC:1.14.15.21]	GO:0055114//oxidation-reduction process	GO:0004497//monooxygenase activity	-
1283	tr|Q4W1F6|Q4W1F6_MAIZE	1.78±0.433	0.02071	sp|A2YIW7|TRXH_ORYSI	Thioredoxin H-type OS=Oryza sativa subsp. indica GN=TRXH PE=1 SV=1	tr|Q4W1F6|Q4W1F6_MAIZE	Thioredoxin OS=Zea mays GN=trxh2 PE=2 SV=1	Negative regulator of GroEL, contains thioredoxin-like and TPR-like domains	Posttranslational modification, protein turnover, chaperones	K03671|1|3e-77|227|zma:606487| thioredoxin 1	GO:0045454//cell redox homeostasis;GO:0006662//glycerol ether metabolic process	GO:0009055//electron carrier activity;GO:0015035//protein disulfide oxidoreductase activity	-
1288	tr|K7TZ57|K7TZ57_MAIZE	1.28±0.132	0.01876	-	-	tr|K7TZ57|K7TZ57_MAIZE	Uncharacterized protein OS=Zea mays GN=103641028 PE=4 SV=1	-	-	-	-	-	-
1297	tr|A0A1D6KQ58|A0A1D6KQ58_MAIZE	1.67±0.394	0.02449	sp|Q9SGP2|HSL1_ARATH	Receptor-like protein kinase HSL1 OS=Arabidopsis thaliana GN=HSL1 PE=2 SV=1	tr|A0A1D6KQ58|A0A1D6KQ58_MAIZE	Receptor-like protein kinase HSL1 OS=Zea mays GN=103643336 PE=3 SV=1	Leucine-rich repeat (LRR) protein	Transcription	K00924|1|0.0|857|adu:107468343|	GO:0046777//protein autophosphorylation	GO:0005524//ATP binding;GO:0004674//protein serine/threonine kinase activity	-
1313	tr|Q1PBI2|Q1PBI2_MAIZE	1.22±0.087	0.01173	sp|O81884|GALDH_ARATH	L-galactose dehydrogenase OS=Arabidopsis thaliana GN=LGALDH PE=1 SV=1	tr|Q1PBI2|Q1PBI2_MAIZE	L-galactose dehydrogenase OS=Zea mays GN=GalDH PE=2 SV=1	Predicted oxidoreductase (related to aryl-alcohol dehydrogenase)	General function prediction only	K17744|1|0.0|650|zma:732776| L-galactose dehydrogenase [EC:1.1.1.316]	GO:0019853//L-ascorbic acid biosynthetic process;GO:0006520//cellular amino acid metabolic process;GO:0055114//oxidation-reduction process	GO:0004353//glutamate dehydrogenase [NAD(P)+] activity;GO:0010349//L-galactose dehydrogenase activity;GO:0000166//nucleotide binding	-
1331	tr|A0A1D6F4P4|A0A1D6F4P4_MAIZE	1.24±0.05	0.00189	-	-	tr|A0A1D6F4P4|A0A1D6F4P4_MAIZE	Centromere protein-like OS=Zea mays GN=103647950 PE=4 SV=1	-	-	-	-	-	-
1336	tr|K7VBB3|K7VBB3_MAIZE	1.42±0.176	0.0113	sp|Q8BUV8|GP107_MOUSE	Protein GPR107 OS=Mus musculus GN=Gpr107 PE=1 SV=2	tr|K7VBB3|K7VBB3_MAIZE	Putative lung seven transmembrane receptor family protein OS=Zea mays GN=103636521 PE=4 SV=1	-	-	-			GO:0016023//cytoplasmic membrane-bounded vesicle;GO:0016021//integral component of membrane
1345	tr|B6TC15|B6TC15_MAIZE	1.48±0.29	0.03264	sp|Q41914|DEF04_ARATH	Defensin-like protein 4 OS=Arabidopsis thaliana GN=PDF2.1 PE=2 SV=2	tr|K7TQS7|K7TQS7_MAIZE	Low-molecular-weight cysteine-rich protein LCR70 OS=Zea mays GN=100282852 PE=3 SV=1	-	-	-	GO:0006952//defense response		GO:0016023//cytoplasmic membrane-bounded vesicle;GO:0009505//plant-type cell wall;GO:0005886//plasma membrane
1402	tr|A0A1D6N4F4|A0A1D6N4F4_MAIZE	1.27±0.117	0.01405	-	-	tr|A0A1D6N4F4|A0A1D6N4F4_MAIZE	Hydroxyproline-rich glycoprotein (HRGP) OS=Zea mays GN=ZEAMMB73_Zm00001d042493 PE=4 SV=1	-	-	-			GO:0016023//cytoplasmic membrane-bounded vesicle
1420	tr|A0A1D6ELH9|A0A1D6ELH9_MAIZE	1.24±0.053	0.002182	sp|Q9SZE7|PER51_ARATH	Peroxidase 51 OS=Arabidopsis thaliana GN=PER51 PE=2 SV=1	tr|A0A1D6ELH9|A0A1D6ELH9_MAIZE	Peroxidase OS=Zea mays GN=ZEAMMB73_Zm00001d005279 PE=3 SV=1	-	-	K00430|1|7e-173|483|zma:103647239| peroxidase [EC:1.11.1.7]	GO:0006979//response to oxidative stress;GO:0009651//response to salt stress;GO:0055114//oxidation-reduction process	GO:0046872//metal ion binding;GO:0020037//heme binding;GO:0004601//peroxidase activity	GO:0016023//cytoplasmic membrane-bounded vesicle
1436	tr|B6UE01|B6UE01_MAIZE	1.27±0.171	0.04175	sp|Q5I7K3|RS29_WHEAT	40S ribosomal protein S29 OS=Triticum aestivum GN=RPS29 PE=1 SV=1	tr|K3ZKE1|K3ZKE1_SETIT	Uncharacterized protein OS=Setaria italica GN=LOC101764710 PE=4 SV=1	Ribosomal protein S14	Translation, ribosomal structure and biogenesis	K02980|1|2e-35|116|zma:100303896| small subunit ribosomal protein S29e	GO:0006412//translation	GO:0003735//structural constituent of ribosome	GO:0022627//cytosolic small ribosomal subunit
1449	tr|B6T9G7|B6T9G7_MAIZE	1.31±0.167	0.02841	sp|Q69TB1|HEMH1_ORYSJ	Ferrochelatase-1, chloroplastic OS=Oryza sativa subsp. japonica GN=Os09g0297000 PE=2 SV=1	tr|B6T9G7|B6T9G7_MAIZE	Ferrochelatase OS=Zea mays PE=2 SV=1	Protoheme ferro-lyase (ferrochelatase)	Coenzyme transport and metabolism	K01772|1|0.0|881|zma:100216845| protoporphyrin/coproporphyrin ferrochelatase [EC:4.99.1.1 4.99.1.9]	GO:0006783//heme biosynthetic process;GO:0006979//response to oxidative stress	GO:0004325//ferrochelatase activity	GO:0009507//chloroplast;GO:0005739//mitochondrion
1450	tr|B4FPR3|B4FPR3_MAIZE	1.29±0.157	0.02692	sp|A7NS65|DNAJ_ROSCS	Chaperone protein DnaJ OS=Roseiflexus castenholzii (strain DSM 13941 / HLO8) GN=dnaJ PE=3 SV=1	tr|B4FPR3|B4FPR3_MAIZE	Chaperone DnaJ-domain superfamily protein OS=Zea mays GN=100272644 PE=2 SV=1	DnaJ-class molecular chaperone with C-terminal Zn finger domain	Posttranslational modification, protein turnover, chaperones	K14431|1|9e-95|290|mtr:MTR_3g073560| transcription factor TGA!K03686|2|7e-09|58.2|sly:101268084| molecular chaperone DnaJ	GO:0006457//protein folding	GO:0051082//unfolded protein binding;GO:0031072//heat shock protein binding	GO:0009536//plastid
1488	tr|A0A1D6QGV9|A0A1D6QGV9_MAIZE	1.39±0.129	0.006332	sp|Q9SJD4|LACS8_ARATH	Long chain acyl-CoA synthetase 8 OS=Arabidopsis thaliana GN=LACS8 PE=1 SV=1	tr|A0A1D6QGV9|A0A1D6QGV9_MAIZE	Long chain acyl-CoA synthetase 8 OS=Zea mays GN=ZEAMMB73_Zm00001d052399 PE=4 SV=1	Long-chain acyl-CoA synthetase (AMP-forming)	Lipid transport and metabolism	K01897|1|0.0|1474|zma:100304373| long-chain acyl-CoA synthetase [EC:6.2.1.3]	GO:0008152//metabolic process	GO:0003824//catalytic activity	GO:0005783//endoplasmic reticulum
1490	tr|A0A1D6LF56|A0A1D6LF56_MAIZE	1.27±0.131	0.02086	sp|A1Y2B7|SGS3_MAIZE	Protein SUPPRESSOR OF GENE SILENCING 3 homolog OS=Zea mays GN=SGS3 PE=1 SV=1	tr|A0A1D6LF56|A0A1D6LF56_MAIZE	Protein SUPPRESSOR OF GENE SILENCING 3-like protein OS=Zea mays GN=100037819 PE=4 SV=1	-	-	-	-	-	-
1494	tr|B6SWX3|B6SWX3_MAIZE	1.28±0.089	0.006105	sp|Q5VMI0|CGT_ORYSJ	UDP-glucose:2-hydroxyflavanone C-glucosyltransferase OS=Oryza sativa subsp. japonica GN=CGT PE=3 SV=1	tr|B6SWX3|B6SWX3_MAIZE	Anthocyanidin 3-O-glucosyltransferase OS=Zea mays GN=100281608 PE=2 SV=1	UDP:flavonoid glycosyltransferase YjiC, YdhE family	Carbohydrate transport and metabolism	K12356|1|2e-58|203|pvu:PHAVU_002G096500g| coniferyl-alcohol glucosyltransferase [EC:2.4.1.111]!K08237|2|3e-56|197|atr:18448121| hydroquinone glucosyltransferase [EC:2.4.1.218]	GO:0008152//metabolic process	GO:0016758//transferase activity, transferring hexosyl groups;GO:0000166//nucleotide binding	-
1503	tr|A0A1D6NA93|A0A1D6NA93_MAIZE	1.25±0.135	0.03023	sp|F4HXQ7|MYOB1_ARATH	Myosin-binding protein 1 OS=Arabidopsis thaliana GN=MYOB1 PE=1 SV=1	tr|A0A1D6NA93|A0A1D6NA93_MAIZE	Myosin-binding protein 1 OS=Zea mays GN=100279864 PE=4 SV=1	-	-	-	-	-	-
1528	tr|A0A1D6KPU8|A0A1D6KPU8_MAIZE	1.29±0.179	0.03724	sp|Q9LRA7|TPS9_ARATH	Probable alpha,alpha-trehalose-phosphate synthase [UDP-forming] 9 OS=Arabidopsis thaliana GN=TPS9 PE=2 SV=1	tr|A0A1D6KPU8|A0A1D6KPU8_MAIZE	Trehalose-6-phosphate synthase4 OS=Zea mays GN=103643324 PE=4 SV=1	Trehalose-6-phosphatase	Carbohydrate transport and metabolism	K16055|1|0.0|1371|zma:103643324| trehalose 6-phosphate synthase/phosphatase [EC:2.4.1.15 3.1.3.12]	GO:0005992//trehalose biosynthetic process	GO:0003824//catalytic activity	-
1545	tr|B6T1Q4|B6T1Q4_MAIZE	1.47±0.252	0.02252	-	-	tr|B6T1Q4|B6T1Q4_MAIZE	Putative uncharacterized protein OS=Zea mays PE=2 SV=1	-	-	K18179|1|2e-77|227|zma:100276300| cytochrome c oxidase assembly factor 6		GO:0004129//cytochrome-c oxidase activity	GO:0005739//mitochondrion;GO:0005634//nucleus
1592	tr|A0A1D6HB00|A0A1D6HB00_MAIZE	1.47±0.226	0.01784	-	-	tr|A0A1D6HB00|A0A1D6HB00_MAIZE	F11F12.5 protein OS=Zea mays GN=100275775 PE=4 SV=1	-	-	-	-	-	-
1598	tr|A0A1D6I5Q9|A0A1D6I5Q9_MAIZE	1.38±0.072	0.001193	sp|Q9M2Z8|MPCP2_ARATH	Mitochondrial phosphate carrier protein 2, mitochondrial OS=Arabidopsis thaliana GN=MPT2 PE=2 SV=1	tr|A0A1D6I5Q9|A0A1D6I5Q9_MAIZE	Mitochondrial phosphate carrier protein 2 mitochondrial OS=Zea mays GN=103632841 PE=3 SV=1	-	-	K15102|1|0.0|683|zma:103632841| solute carrier family 25 (mitochondrial phosphate transporter), member 3	GO:0006810//transport		GO:0016021//integral component of membrane
1613	tr|B4F9J5|B4F9J5_MAIZE	1.4±0.28	0.04983	sp|Q43260|DHE3_MAIZE	Glutamate dehydrogenase OS=Zea mays GN=GDH1 PE=1 SV=1	tr|B4F9J5|B4F9J5_MAIZE	Glutamate dehydrogenase OS=Zea mays GN=542220 PE=2 SV=1	Glutamate dehydrogenase/leucine dehydrogenase	Amino acid transport and metabolism	K00261|1|0.0|844|zma:100856888| glutamate dehydrogenase (NAD(P)+) [EC:1.4.1.3]	GO:0051171//regulation of nitrogen compound metabolic process;GO:0046686//response to cadmium ion;GO:0009646//response to absence of light;GO:0006520//cellular amino acid metabolic process;GO:0009651//response to salt stress;GO:0055114//oxidation-reduction process	GO:0004353//glutamate dehydrogenase [NAD(P)+] activity;GO:0050897//cobalt ion binding;GO:0005507//copper ion binding;GO:0005524//ATP binding;GO:0008270//zinc ion binding	GO:0005739//mitochondrion
1628	tr|K7UH13|K7UH13_MAIZE	1.34±0.203	0.0319	sp|Q9LZG0|ADK2_ARATH	Adenosine kinase 2 OS=Arabidopsis thaliana GN=ADK2 PE=1 SV=1	tr|K7UH13|K7UH13_MAIZE	Adenosine kinase 2 OS=Zea mays GN=103653801 PE=4 SV=1	Sugar or nucleoside kinase, ribokinase family	Carbohydrate transport and metabolism	K00856|1|0.0|705|zma:103653801| adenosine kinase [EC:2.7.1.20]	GO:0006166//purine ribonucleoside salvage;GO:0080094//response to trehalose-6-phosphate;GO:0006167//AMP biosynthetic process;GO:0016310//phosphorylation;GO:0046686//response to cadmium ion	GO:0004001//adenosine kinase activity;GO:0005507//copper ion binding;GO:0016773//phosphotransferase activity, alcohol group as acceptor	GO:0009507//chloroplast;GO:0005886//plasma membrane;GO:0048046//apoplast
1635	tr|A0A1D6GXH4|A0A1D6GXH4_MAIZE	1.22±0.102	0.01957	sp|Q5Z413|SIPL5_ORYSJ	Signal peptide peptidase-like 5 OS=Oryza sativa subsp. japonica GN=SPPL5 PE=2 SV=1	tr|A0A1D6GXH4|A0A1D6GXH4_MAIZE	Signal peptide peptidase-like 4 OS=Zea mays GN=100282629 PE=4 SV=1	Serine protease, subtilisin family	Posttranslational modification, protein turnover, chaperones	K09597|1|7e-65|213|zma:103654100| signal peptide peptidase-like 2B [EC:3.4.23.-]		GO:0004190//aspartic-type endopeptidase activity	GO:0016023//cytoplasmic membrane-bounded vesicle;GO:0016021//integral component of membrane;GO:0005768//endosome;GO:0005886//plasma membrane
1658	tr|B7ZY21|B7ZY21_MAIZE	1.31±0.202	0.0443	sp|O81316|SCL6_ARATH	Scarecrow-like protein 6 OS=Arabidopsis thaliana GN=SCL6 PE=1 SV=1	tr|B7ZY21|B7ZY21_MAIZE	GRAS transcription factor OS=Zea mays GN=GRAS10 PE=2 SV=1	-	-	K01369|1|1e-17|90.1|osa:107275984| legumain [EC:3.4.22.34]!K14494|2|3e-17|88.2|gmx:100785293| DELLA protein	GO:0006355//regulation of transcription, DNA-templated	-	-
1684	tr|A1XCI7|A1XCI7_MAIZE	1.26±0.138	0.02437	sp|O24379|LOX12_SOLTU	Linoleate 9S-lipoxygenase 2 OS=Solanum tuberosum GN=LOX1.2 PE=1 SV=1	tr|A1XCI7|A1XCI7_MAIZE	Lipoxygenase OS=Zea mays GN=LOX12 PE=2 SV=1	-	-	K00454|1|0.0|1634|zma:100037829| lipoxygenase [EC:1.13.11.12]	GO:0031408//oxylipin biosynthetic process;GO:0055114//oxidation-reduction process	GO:0005506//iron ion binding;GO:0016165//linoleate 13S-lipoxygenase activity	GO:0009536//plastid
1692	tr|A0A1D6GTY3|A0A1D6GTY3_MAIZE	1.21±0.115	0.02804	-	-	tr|A0A1D6GTY3|A0A1D6GTY3_MAIZE	Bifunctional inhibitor/lipid-transfer protein/seed storage 2S albumin superfamily protein OS=Zea mays GN=100193410 PE=4 SV=1	-	-	-	GO:0006869//lipid transport		GO:0016023//cytoplasmic membrane-bounded vesicle
1700	tr|Q8SA91|Q8SA91_MAIZE	1.34±0.111	0.006217	sp|Q7LHG5|YI31B_YEAST	Transposon Ty3-I Gag-Pol polyprotein OS=Saccharomyces cerevisiae (strain ATCC 204508 / S288c) GN=TY3B-I PE=3 SV=2	tr|Q8SA91|Q8SA91_MAIZE	Putative gag-pol polyprotein OS=Zea mays GN=Z195D10.11 PE=4 SV=1	-	-	K18195|1|9e-86|317|thj:104807150| rhamnogalacturonan endolyase [EC:4.2.2.23]!K11000|2|5e-77|288|zma:103644393| callose synthase [EC:2.4.1.-]!K08873|3|1e-76|290|ats:F775_09013| serine/threonine-protein kinase SMG1 [EC:2.7.11.1]!K01534|4|2e-63|242|ats:F775_21162| Cd2+/Zn2+-exporting ATPase [EC:3.6.3.3 3.6.3.5]!K00620|5|3e-62|240|bna:106392594| glutamate N-acetyltransferase / amino-acid N-acetyltran…	GO:0006278//RNA-dependent DNA replication;GO:0006508//proteolysis;GO:0015074//DNA integration;GO:0006310//DNA recombination	GO:0003964//RNA-directed DNA polymerase activity;GO:0003677//DNA binding;GO:0003723//RNA binding;GO:0004190//aspartic-type endopeptidase activity	-
1706	tr|A0A096RYW9|A0A096RYW9_MAIZE	1.22±0.132	0.03977	sp|Q9S7E9|GGT2_ARATH	Glutamate--glyoxylate aminotransferase 2 OS=Arabidopsis thaliana GN=GGAT2 PE=1 SV=1	tr|A0A096RYW9|A0A096RYW9_MAIZE	Pentatricopeptide repeat-containing protein ELI1 chloroplastic OS=Zea mays GN=100193853 PE=4 SV=1	Aspartate/methionine/tyrosine aminotransferase	Amino acid transport and metabolism	K14272|1|0.0|830|zma:100284842| glutamate--glyoxylate aminotransferase [EC:2.6.1.4 2.6.1.2 2.6.1.44]	GO:0009058//biosynthetic process	GO:0030170//pyridoxal phosphate binding;GO:0008483//transaminase activity	-
1715	tr|C4J6J2|C4J6J2_MAIZE	1.34±0.068	0.001392	sp|Q10S93|KAD1_ORYSJ	Probable adenylate kinase 1, chloroplastic OS=Oryza sativa subsp. japonica GN=Os03g0130400 PE=2 SV=1	tr|C4J6J2|C4J6J2_MAIZE	Uncharacterized protein OS=Zea mays PE=2 SV=1	Adenylate kinase or related kinase	Nucleotide transport and metabolism	K00939|1|1e-136|388|zma:100280768| adenylate kinase [EC:2.7.4.3]	GO:0046939//nucleotide phosphorylation;GO:0048364//root development;GO:0009165//nucleotide biosynthetic process;GO:0008652//cellular amino acid biosynthetic process;GO:0048367//shoot system development	GO:0004017//adenylate kinase activity;GO:0005524//ATP binding	GO:0005739//mitochondrion;GO:0009570//chloroplast stroma;GO:0005634//nucleus
1759	tr|A0A1D6ES19|A0A1D6ES19_MAIZE	1.26±0.065	0.002964	sp|Q07078|HSP83_ORYSJ	Heat shock protein 81-3 OS=Oryza sativa subsp. japonica GN=HSP81-3 PE=1 SV=2	tr|A0A1D6ES19|A0A1D6ES19_MAIZE	Heat shock protein 90-2 OS=Zea mays GN=103647533 PE=3 SV=1	Molecular chaperone, HSP90 family	Posttranslational modification, protein turnover, chaperones	K04079|1|0.0|1222|zma:103647533| molecular chaperone HtpG	GO:0006952//defense response;GO:0009414//response to water deprivation;GO:0006457//protein folding;GO:0009651//response to salt stress;GO:0010286//heat acclimation;GO:0009908//flower development;GO:0050821//protein stabilization;GO:0071277//cellular response to calcium ion;GO:0048366//leaf development	GO:0005524//ATP binding;GO:0051082//unfolded protein binding	GO:0005829//cytosol;GO:0005618//cell wall;GO:0005739//mitochondrion;GO:0005730//nucleolus;GO:0005886//plasma membrane;GO:0048046//apoplast
1796	tr|A0A1D6JT22|A0A1D6JT22_MAIZE	1.23±0.127	0.0299	sp|P26360|ATPG3_IPOBA	ATP synthase subunit gamma, mitochondrial OS=Ipomoea batatas GN=ATPC PE=1 SV=2	tr|A0A1D6JT22|A0A1D6JT22_MAIZE	ATP synthase subunit gamma OS=Zea mays GN=ZEAMMB73_Zm00001d028207 PE=3 SV=1	FoF1-type ATP synthase, gamma subunit	Energy production and conversion	K02136|1|0.0|551|sbi:SORBI_01g042930| F-type H+-transporting ATPase subunit gamma	GO:0042777//plasma membrane ATP synthesis coupled proton transport	GO:0046961//proton-transporting ATPase activity, rotational mechanism;GO:0008270//zinc ion binding;GO:0046933//proton-transporting ATP synthase activity, rotational mechanism;GO:0005524//ATP binding	GO:0009507//chloroplast;GO:0005618//cell wall;GO:0005730//nucleolus;GO:0005754//mitochondrial proton-transporting ATP synthase, catalytic core;GO:0005886//plasma membrane
1853	tr|B4FV87|B4FV87_MAIZE	1.39±0.217	0.02354	sp|A2WPN7|SALT_ORYSI	Salt stress-induced protein OS=Oryza sativa subsp. indica GN=SALT PE=1 SV=2	tr|B4FV87|B4FV87_MAIZE	Dirigent protein OS=Zea mays GN=100274518 PE=2 SV=1	Predicted 5' DNA nuclease, flap endonuclease-1-like, helix-3-turn-helix (H3TH) domain	Replication, recombination and repair	K04506|1|3e-08|57.8|bdi:104583002| E3 ubiquitin-protein ligase SIAH1 [EC:2.3.2.27]	-	-	-
1854	tr|C0PJR9|C0PJR9_MAIZE	1.44±0.061	0.0004307	sp|Q9SLN8|DBR_TOBAC	2-alkenal reductase (NADP(+)-dependent) OS=Nicotiana tabacum GN=DBR PE=1 SV=1	tr|C0PJR9|C0PJR9_MAIZE	Putative alcohol dehydrogenase superfamily protein OS=Zea mays GN=100383885 PE=2 SV=1	NADPH-dependent curcumin reductase CurA	Secondary metabolites biosynthesis, transport and catabolism;General function prediction only	K07119|1|6e-143|412|osa:4351817| uncharacterized protein	GO:0055114//oxidation-reduction process	GO:0016491//oxidoreductase activity;GO:0000166//nucleotide binding;GO:0008270//zinc ion binding	-
1867	tr|B4FAQ5|B4FAQ5_MAIZE	1.43±0.067	0.0006209	-	-	tr|B4FAQ5|B4FAQ5_MAIZE	VIP1 protein OS=Zea mays GN=100191935 PE=2 SV=1	-	-	-	-	-	-
1901	tr|A0A1D6JU70|A0A1D6JU70_MAIZE	1.41±0.241	0.03115	sp|Q84RR2|ARI2_ARATH	Probable E3 ubiquitin-protein ligase ARI2 OS=Arabidopsis thaliana GN=ARI2 PE=2 SV=1	tr|A0A1D6JU70|A0A1D6JU70_MAIZE	Putative E3 ubiquitin-protein ligase ARI2 OS=Zea mays GN=ZEAMMB73_Zm00001d028285 PE=4 SV=1	-	-	K11968|1|5e-143|416|zma:103633066| ariadne-1 [EC:2.3.2.27]		GO:0008270//zinc ion binding	-
1907	tr|B6TUR7|B6TUR7_MAIZE	1.34±0.148	0.01452	sp|O82081|UCC1_ARATH	Uclacyanin 1 OS=Arabidopsis thaliana GN=UCC1 PE=1 SV=1	tr|B6TUR7|B6TUR7_MAIZE	Blue copper protein OS=Zea mays PE=2 SV=1	-	-	K04733|1|3e-13|70.5|mdm:103419981| interleukin-1 receptor-associated kinase 4 [EC:2.7.11.1]!K03006|3|5e-08|55.5|thj:104811869| DNA-directed RNA polymerase II subunit RPB1 [EC:2.7.7.6]	GO:0022900//electron transport chain	GO:0005507//copper ion binding;GO:0009055//electron carrier activity	GO:0016023//cytoplasmic membrane-bounded vesicle
1908	tr|B6T999|B6T999_MAIZE	1.25±0.152	0.03796	sp|Q9FLX9|NLE1_ARATH	Notchless protein homolog OS=Arabidopsis thaliana GN=NLE1 PE=2 SV=1	tr|B6T999|B6T999_MAIZE	Notchless-like protein OS=Zea mays GN=100282591 PE=2 SV=1	WD40 repeat	General function prediction only	K14855|1|0.0|976|zma:100282591| ribosome assembly protein 4	GO:0006468//protein phosphorylation	GO:0004713//protein tyrosine kinase activity;GO:0005524//ATP binding;GO:0004674//protein serine/threonine kinase activity	GO:0005634//nucleus
1947	tr|B6TBJ2|B6TBJ2_MAIZE	1.25±0.036	0.0005795	sp|Q8LDV3|Y4320_ARATH	Uncharacterized protein At4g13200, chloroplastic OS=Arabidopsis thaliana GN=At4g13200 PE=2 SV=2	tr|B6TBJ2|B6TBJ2_MAIZE	Uncharacterized protein OS=Zea mays GN=100276451 PE=2 SV=1	-	-	-			GO:0009536//plastid
1996	tr|A0A1D6DTL5|A0A1D6DTL5_MAIZE	1.28±0.086	0.005727	sp|Q9FFE6|AAE5_ARATH	Probable acyl-activating enzyme 5, peroxisomal OS=Arabidopsis thaliana GN=AAE5 PE=2 SV=1	tr|A0A1D6DTL5|A0A1D6DTL5_MAIZE	Putative acyl-activating enzyme 5 peroxisomal OS=Zea mays GN=103645766 PE=4 SV=1	Acyl-CoA synthetase (AMP-forming)/AMP-acid ligase II	Lipid transport and metabolism;Secondary metabolites biosynthesis, transport and catabolism	K00666|1|1e-176|514|sbi:SORBI_10g012080| fatty-acyl-CoA synthase [EC:6.2.1.-]!K01904|5|3e-53|193|mus:103970530| 4-coumarate--CoA ligase [EC:6.2.1.12]	GO:0008152//metabolic process	GO:0003824//catalytic activity	GO:0005777//peroxisome
2110	tr|B4FJW3|B4FJW3_MAIZE	1.25±0.137	0.02819	-	-	tr|A0A0E0IH90|A0A0E0IH90_ORYNI	Uncharacterized protein OS=Oryza nivara PE=4 SV=1	-	-	K08266|1|7e-08|50.8|csl:COCSUDRAFT_46341| target of rapamycin complex subunit LST8			GO:0016023//cytoplasmic membrane-bounded vesicle;GO:0005747//mitochondrial respiratory chain complex I
2161	tr|B6TCC9|B6TCC9_MAIZE	1.24±0.123	0.02398	sp|B9FDT1|OST1B_ORYSJ	Dolichyl-diphosphooligosaccharide--protein glycosyltransferase subunit 1B OS=Oryza sativa subsp. japonica GN=OST1B PE=2 SV=1	tr|B6TCC9|B6TCC9_MAIZE	Dolichyl-diphosphooligosaccharide--protein glycosyltransferase subunit 1 OS=Zea mays GN=100282884 PE=2 SV=1	-	-	K12666|1|0.0|915|zma:100282884| oligosaccharyltransferase complex subunit alpha (ribophorin I)	GO:0006486//protein glycosylation	GO:0004579//dolichyl-diphosphooligosaccharide-protein glycotransferase activity	GO:0009505//plant-type cell wall;GO:0016023//cytoplasmic membrane-bounded vesicle;GO:0005886//plasma membrane;GO:0016021//integral component of membrane;GO:0005783//endoplasmic reticulum
2204	tr|B4FSY2|B4FSY2_MAIZE	1.6±0.073	0.0002431	sp|Q84TH4|SR45A_ARATH	Serine/arginine-rich splicing factor SR45a OS=Arabidopsis thaliana GN=SR45A PE=1 SV=1	tr|B4FSY2|B4FSY2_MAIZE	Transformer-2 protein OS=Zea mays PE=2 SV=1	RNA recognition motif (RRM) domain	Translation, ribosomal structure and biogenesis	K12897|1|2e-68|216|zma:100283023| transformer-2 protein		GO:0003676//nucleic acid binding;GO:0000166//nucleotide binding	GO:0009536//plastid
2209	tr|A0A097PQ14|A0A097PQ14_MAIZE	1.26±0.098	0.009622	sp|B4FHU1|ZCIS_MAIZE	15-cis-zeta-carotene isomerase, chloroplastic OS=Zea mays PE=1 SV=1	tr|A0A097PQ14|A0A097PQ14_MAIZE	15-cis-zeta-carotene isomerase (Fragment) OS=Zea mays PE=2 SV=1	Uncharacterized membrane protein	Function unknown	K15744|1|0.0|568|zma:100194203| zeta-carotene isomerase [EC:5.2.1.12]	GO:0016120//carotene biosynthetic process	GO:0016853//isomerase activity	GO:0031969//chloroplast membrane;GO:0016021//integral component of membrane
2214	tr|B6UEB0|B6UEB0_MAIZE	1.99±0.486	0.01271	-	-	tr|B6UEB0|B6UEB0_MAIZE	Bifunctional inhibitor/lipid-transfer protein/seed storage 2S albumin superfamily protein OS=Zea mays GN=100286092 PE=2 SV=1	-	-	K14684|1|9e-06|46.2|smo:SELMODRAFT_408131| solute carrier family 25 (mitochondrial phosphate transporter), member 23/24/25/41	GO:0006869//lipid transport		GO:0016023//cytoplasmic membrane-bounded vesicle
2217	tr|A0A1D6QSZ2|A0A1D6QSZ2_MAIZE	2.01±0.454	0.009646	sp|Q5D869|NRPE1_ARATH	DNA-directed RNA polymerase V subunit 1 OS=Arabidopsis thaliana GN=NRPE1 PE=1 SV=1	tr|A0A1D6QT04|A0A1D6QT04_MAIZE	DNA-directed RNA polymerase subunit OS=Zea mays GN=103654914 PE=3 SV=1	DNA-directed RNA polymerase, beta' subunit/160 kD subunit	Transcription	K16251|1|0.0|1394|zma:103654914| DNA-directed RNA polymerase V subunit 1 [EC:2.7.7.6]	GO:0006351//transcription, DNA-templated	GO:0003899//DNA-directed RNA polymerase activity;GO:0003677//DNA binding	-
2225	tr|B6SZN2|B6SZN2_MAIZE	1.37±0.265	0.04897	sp|Q93WL3|CLPT1_ARATH	ATP-dependent Clp protease ATP-binding subunit CLPT1, chloroplastic OS=Arabidopsis thaliana GN=CLPT1 PE=1 SV=1	tr|B6SZN2|B6SZN2_MAIZE	ATP-dependent Clp protease ATP-binding subunit CLPT1 chloroplastic OS=Zea mays GN=100281862 PE=2 SV=1	ATP-dependent Clp protease ATP-binding subunit ClpA	Posttranslational modification, protein turnover, chaperones	K03696|1|3e-15|78.2|sot:102594555| ATP-dependent Clp protease ATP-binding subunit ClpC	GO:0006508//proteolysis	GO:0008233//peptidase activity;GO:0005524//ATP binding	GO:0009941//chloroplast envelope;GO:0009570//chloroplast stroma;GO:0009579//thylakoid
2249	tr|A0A1D6GA94|A0A1D6GA94_MAIZE	1.75±0.198	0.002402	sp|O22941|IDE1_ARATH	Insulin-degrading enzyme-like 1, peroxisomal OS=Arabidopsis thaliana GN=PXM16 PE=2 SV=1	tr|A0A1D6GA94|A0A1D6GA94_MAIZE	Insulin-degrading enzyme-like 1 peroxisomal OS=Zea mays GN=ZEAMMB73_Zm00001d012628 PE=4 SV=1	Secreted/periplasmic Zn-dependent peptidases, insulinase-like	Posttranslational modification, protein turnover, chaperones	K01408|1|3e-94|298|zma:103651144| insulysin [EC:3.4.24.56]	GO:0006508//proteolysis	GO:0004222//metalloendopeptidase activity;GO:0008270//zinc ion binding	-
2253	tr|B6TJW3|B6TJW3_MAIZE	1.3±0.16	0.02678	sp|O65896|CDA1_ARATH	Cytidine deaminase 1 OS=Arabidopsis thaliana GN=CDA1 PE=1 SV=1	tr|B6TJW3|B6TJW3_MAIZE	CDA1 OS=Zea mays PE=2 SV=1	Cytidine deaminase	Nucleotide transport and metabolism	K01489|1|2e-174|488|zma:100283606| cytidine deaminase [EC:3.5.4.5]	GO:0009972//cytidine deamination	GO:0004126//cytidine deaminase activity;GO:0008270//zinc ion binding	-
2273	tr|B4FCW2|B4FCW2_MAIZE	1.6±0.207	0.005782	sp|Q9SGA2|GDPD1_ARATH	Glycerophosphodiester phosphodiesterase GDPD1, chloroplastic OS=Arabidopsis thaliana GN=GDPD1 PE=1 SV=1	tr|B4FCW2|B4FCW2_MAIZE	Glycerophosphodiester phosphodiesterase GDPD2 OS=Zea mays GN=100191201 PE=2 SV=1	-	-	K18696|1|2e-108|320|pda:103708094| glycerophosphodiester phosphodiesterase [EC:3.1.4.46]	GO:0006071//glycerol metabolic process;GO:0006629//lipid metabolic process	GO:0008889//glycerophosphodiester phosphodiesterase activity	GO:0016023//cytoplasmic membrane-bounded vesicle
2275	tr|A0A1D6MWV4|A0A1D6MWV4_MAIZE	1.27±0.049	0.001202	sp|Q41350|OLP1_SOLLC	Osmotin-like protein OS=Solanum lycopersicum PE=1 SV=1	tr|A0A1D6MWV4|A0A1D6MWV4_MAIZE	Osmotin-like protein OS=Zea mays GN=ZEAMMB73_Zm00001d041553 PE=4 SV=1	-	-	K12173|1|1e-15|77.4|gmx:100794341| BRCA1-A complex subunit BRE!K04733|2|4e-13|70.5|pop:POPTR_0004s01420g| interleukin-1 receptor-associated kinase 4 [EC:2.7.11.1]			GO:0016023//cytoplasmic membrane-bounded vesicle
2282	tr|K7U159|K7U159_MAIZE	1.27±0.062	0.002326	sp|A7QEU4|PER5_VITVI	Peroxidase 5 OS=Vitis vinifera GN=GSVIVT00037159001 PE=1 SV=2	tr|K7U159|K7U159_MAIZE	Peroxidase OS=Zea mays GN=103641351 PE=3 SV=1	-	-	K00430|1|0.0|637|zma:103641353| peroxidase [EC:1.11.1.7]	GO:0055114//oxidation-reduction process;GO:0006979//response to oxidative stress	GO:0020037//heme binding;GO:0046872//metal ion binding;GO:0004601//peroxidase activity	-
2295	tr|K7UDS6|K7UDS6_MAIZE	1.88±0.554	0.02919	sp|Q41761|HGGL2_MAIZE	4-hydroxy-7-methoxy-3-oxo-3,4-dihydro-2H-1,4-benzoxazin-2-yl glucoside beta-D-glucosidase 2, chloroplastic OS=Zea mays GN=GLU2 PE=1 SV=1	tr|K7TGE1|K7TGE1_MAIZE	Beta-glucosidase2 OS=Zea mays GN=ZEAMMB73_Zm00001d024037 PE=3 SV=1	Beta-glucosidase/6-phospho-beta-glucosidase/beta-galactosidase	Carbohydrate transport and metabolism	K01188|1|0.0|932|zma:732807| beta-glucosidase [EC:3.2.1.21]!K20835|3|0.0|746|zma:100281760| avenacosidase [EC:3.2.1.188]	GO:0005975//carbohydrate metabolic process;GO:0009736//cytokinin-activated signaling pathway	GO:0043169//cation binding;GO:0008422//beta-glucosidase activity	GO:0009507//chloroplast
2310	tr|B6T599|B6T599_MAIZE	1.29±0.07	0.002607	sp|P46209|USF_AQUPY	Protein usf OS=Aquifex pyrophilus GN=usf PE=4 SV=1	tr|B6T599|B6T599_MAIZE	Protein usf OS=Zea mays PE=2 SV=1	Dienelactone hydrolase	Secondary metabolites biosynthesis, transport and catabolism	K01061|1|0.0|503|zma:100282241| carboxymethylenebutenolidase [EC:3.1.1.45]	GO:0010043//response to zinc ion	GO:0016787//hydrolase activity	GO:0005739//mitochondrion;GO:0009507//chloroplast
2319	tr|K7TKV3|K7TKV3_MAIZE	1.37±0.061	0.0007897	sp|P60496|BABL_LILLO	Chemocyanin OS=Lilium longiflorum PE=1 SV=1	tr|B6TFW6|B6TFW6_MAIZE	Chemocyanin OS=Zea mays GN=100283222 PE=2 SV=1	-	-	K04733|1|1e-07|50.4|pxb:103945247| interleukin-1 receptor-associated kinase 4 [EC:2.7.11.1]		GO:0005507//copper ion binding;GO:0009055//electron carrier activity	GO:0016023//cytoplasmic membrane-bounded vesicle
2367	tr|B6SK48|B6SK48_MAIZE	1.33±0.075	0.002052	-	-	tr|B6SK48|B6SK48_MAIZE	Late embryogeneis abundant protein OS=Zea mays GN=ZEAMMB73_Zm00001d009943 PE=2 SV=1	-	-	-	-	-	-
2370	tr|B6UCK6|B6UCK6_MAIZE	4.38±2.21	0.01393	sp|P37220|ASR3_SOLLC	Abscisic stress-ripening protein 3 OS=Solanum lycopersicum GN=ASR3 PE=4 SV=2	tr|B6UCK6|B6UCK6_MAIZE	Abscisic stress ripening protein 1 OS=Zea mays PE=2 SV=1	-	-	-	-	-	-
2383	tr|A0A1D6MF16|A0A1D6MF16_MAIZE	1.31±0.036	0.0002948	sp|Q9D8Z1|ASCC1_MOUSE	Activating signal cointegrator 1 complex subunit 1 OS=Mus musculus GN=Ascc1 PE=1 SV=1	tr|A0A1D6MF16|A0A1D6MF16_MAIZE	Activating signal cointegrator 1 complex subunit 1 OS=Zea mays GN=103649543 PE=4 SV=1	-	-	K18666|1|0.0|658|zma:103649543| activating signal cointegrator complex subunit 1	GO:0006355//regulation of transcription, DNA-templated	GO:0003824//catalytic activity	GO:0005737//cytoplasm
2397	tr|A0A1D6MF62|A0A1D6MF62_MAIZE	1.26±0.114	0.01449	sp|Q9LV48|PERK1_ARATH	Proline-rich receptor-like protein kinase PERK1 OS=Arabidopsis thaliana GN=PERK1 PE=2 SV=1	tr|A0A1D6MF62|A0A1D6MF62_MAIZE	Proline-rich receptor-like protein kinase PERK1 OS=Zea mays GN=100383766 PE=4 SV=1	PASTA domain, binds beta-lactams	Cell wall/membrane/envelope biogenesis	K04730|1|0.0|788|zma:100383766| interleukin-1 receptor-associated kinase 1 [EC:2.7.11.1]!K04733|3|0.0|644|sbi:SORBI_03g001090| interleukin-1 receptor-associated kinase 4 [EC:2.7.11.1]	GO:0006468//protein phosphorylation	GO:0005524//ATP binding;GO:0004674//protein serine/threonine kinase activity	GO:0005886//plasma membrane;GO:0009536//plastid
2413	tr|A0A1D6E7A5|A0A1D6E7A5_MAIZE	1.23±0.071	0.006108	-	-	tr|A0A1D6E7A5|A0A1D6E7A5_MAIZE	Uncharacterized protein OS=Zea mays GN=ZEAMMB73_Zm00001d003184 PE=4 SV=2	-	-	-			GO:0016023//cytoplasmic membrane-bounded vesicle;GO:0005739//mitochondrion
2502	tr|B7ZXS4|B7ZXS4_MAIZE	1.34±0.091	0.003209	sp|Q9LVJ1|SBT14_ARATH	Subtilisin-like protease SBT1.4 OS=Arabidopsis thaliana GN=SBT1.4 PE=2 SV=1	tr|B7ZXS4|B7ZXS4_MAIZE	Uncharacterized protein OS=Zea mays PE=2 SV=1	Putative cell wall-binding domain	Cell wall/membrane/envelope biogenesis	K04733|1|3e-42|170|pop:POPTR_0004s14760g| interleukin-1 receptor-associated kinase 4 [EC:2.7.11.1]!K13199|2|3e-19|96.7|mtr:MTR_7g081660| plasminogen activator inhibitor 1 RNA-binding protein!K01183|3|1e-11|71.2|aip:107646397| chitinase [EC:3.2.1.14]	GO:0006508//proteolysis;GO:0043086//negative regulation of catalytic activity	GO:0042802//identical protein binding;GO:0004252//serine-type endopeptidase activity	GO:0009505//plant-type cell wall;GO:0005773//vacuole;GO:0016023//cytoplasmic membrane-bounded vesicle;GO:0005886//plasma membrane;GO:0048046//apoplast
2531	tr|B6T0A9|B6T0A9_MAIZE	1.22±0.02	0.0001624	sp|Q9FSV7|SST_FESAR	Sucrose:sucrose 1-fructosyltransferase OS=Festuca arundinacea GN=1-SST PE=1 SV=1	tr|B6T0A9|B6T0A9_MAIZE	Beta-fructofuranosidase 1 OS=Zea mays GN=542324 PE=2 SV=1	Sucrose-6-phosphate hydrolase SacC, GH32 family	Carbohydrate transport and metabolism	K01193|1|0.0|1244|zma:542324| beta-fructofuranosidase [EC:3.2.1.26]	GO:0005975//carbohydrate metabolic process	GO:0050306//sucrose 1F-fructosyltransferase activity;GO:0004575//sucrose alpha-glucosidase activity;GO:0051669//fructan beta-fructosidase activity	GO:0000325//plant-type vacuole;GO:0009505//plant-type cell wall
2560	tr|A0A1D6DU10|A0A1D6DU10_MAIZE	1.25±0.029	0.0003133	-	-	tr|A0A1D6DU10|A0A1D6DU10_MAIZE	Trypsin family protein OS=Zea mays GN=ZEAMMB73_Zm00001d001884 PE=4 SV=1	-	-	-	GO:0008152//metabolic process	GO:0003824//catalytic activity	-
2585	tr|B4FVT1|B4FVT1_MAIZE	1.35±0.125	0.007264	sp|A7QEU4|PER5_VITVI	Peroxidase 5 OS=Vitis vinifera GN=GSVIVT00037159001 PE=1 SV=2	tr|B4FVT1|B4FVT1_MAIZE	Peroxidase OS=Zea mays GN=100273479 PE=2 SV=1	-	-	K00430|1|0.0|695|zma:100273479| peroxidase [EC:1.11.1.7]	GO:0006979//response to oxidative stress;GO:0055114//oxidation-reduction process	GO:0046872//metal ion binding;GO:0020037//heme binding;GO:0004601//peroxidase activity	GO:0016023//cytoplasmic membrane-bounded vesicle
2631	tr|A0A1D6M251|A0A1D6M251_MAIZE	1.42±0.283	0.03893	sp|P43279|MAOC_ORYSJ	NADP-dependent malic enzyme, chloroplastic OS=Oryza sativa subsp. japonica GN=ME6 PE=2 SV=2	tr|A0A1D6M251|A0A1D6M251_MAIZE	Malic enzyme OS=Zea mays GN=ZEAMMB73_Zm00001d037961 PE=3 SV=1	Malic enzyme	Energy production and conversion	K00029|1|0.0|780|zma:542331| malate dehydrogenase (oxaloacetate-decarboxylating)(NADP+) [EC:1.1.1.40]	GO:0055114//oxidation-reduction process;GO:0006108//malate metabolic process;GO:0051289//protein homotetramerization;GO:0046686//response to cadmium ion	GO:0051287//NAD binding;GO:0008270//zinc ion binding;GO:0050897//cobalt ion binding;GO:0004473//malate dehydrogenase (decarboxylating) (NADP+) activity;GO:0042803//protein homodimerization activity	GO:0005829//cytosol;GO:0005618//cell wall;GO:0009507//chloroplast;GO:0005886//plasma membrane;GO:0048046//apoplast
2675	tr|B4FKG5|B4FKG5_MAIZE	2.03±0.685	0.03017	-	-	tr|B4FKG5|B4FKG5_MAIZE	Abscisic acid stress ripening1 OS=Zea mays GN=542304 PE=2 SV=1	-	-	-	-	-	-
2698	tr|A0A1D6M3J7|A0A1D6M3J7_MAIZE	1.31±0.079	0.003236	sp|Q9C8J7|TRO_ARATH	Protein TRAUCO OS=Arabidopsis thaliana GN=TRO PE=1 SV=1	tr|A0A1D6M3J7|A0A1D6M3J7_MAIZE	Protein TRAUCO OS=Zea mays GN=ZEAMMB73_Zm00001d038129 PE=4 SV=1	-	-	K14964|1|3e-88|260|zma:103631512| Set1/Ash2 histone methyltransferase complex subunit ASH2	-	-	-
2700	tr|C0PI06|C0PI06_MAIZE	1.28±0.088	0.005558	sp|Q94KK7|SYP52_ARATH	Syntaxin-52 OS=Arabidopsis thaliana GN=SYP52 PE=1 SV=1	tr|C0PI06|C0PI06_MAIZE	Uncharacterized protein OS=Zea mays PE=2 SV=1	-	-	K08501|1|8e-137|385|zma:100217094| syntaxin 8!K08503|2|4e-132|373|sita:101778863| syntaxin of plants SYP5			GO:0005773//vacuole
2701	tr|A0A1D6HUR0|A0A1D6HUR0_MAIZE	1.22±0.067	0.004918	sp|Q67YC9|Y4141_ARATH	Uncharacterized protein At4g14100 OS=Arabidopsis thaliana GN=At4g14100 PE=2 SV=1	tr|A0A1D6HUR0|A0A1D6HUR0_MAIZE	Uncharacterized protein OS=Zea mays GN=100276381 PE=4 SV=1	-	-	-			GO:0016023//cytoplasmic membrane-bounded vesicle;GO:0005773//vacuole
2706	tr|B6TT83|B6TT83_MAIZE	1.27±0.058	0.001937	-	-	tr|B6TT83|B6TT83_MAIZE	SRC2 OS=Zea mays PE=2 SV=1	-	-	K19747|1|7e-41|154|vvi:100243942| BAHD acyltransferase [EC:2.3.1.-]!K05747|2|1e-24|105|egr:104421114| Wiskott-Aldrich syndrome protein!K01759|3|7e-08|57.8|aip:107644408| lactoylglutathione lyase [EC:4.4.1.5]	-	-	-
2755	tr|K7TUZ4|K7TUZ4_MAIZE	1.37±0.171	0.01545	sp|Q9ZRT5|GSTT1_ARATH	Glutathione S-transferase T1 OS=Arabidopsis thaliana GN=GSTT1 PE=2 SV=1	tr|K7TUZ4|K7TUZ4_MAIZE	Glutathione S-transferase T1 OS=Zea mays GN=ZEAMMB73_Zm00001d048923 PE=4 SV=1	Glutathione S-transferase	Posttranslational modification, protein turnover, chaperones	K00799|1|4e-119|343|zma:103652802| glutathione S-transferase [EC:2.5.1.18]	-	-	-
2773	tr|A0A1D6Q1Q2|A0A1D6Q1Q2_MAIZE	1.27±0.115	0.01395	sp|O81395|DRTS_MAIZE	Bifunctional dihydrofolate reductase-thymidylate synthase OS=Zea mays GN=DRTS PE=2 SV=1	tr|A0A1D6Q1Q2|A0A1D6Q1Q2_MAIZE	Bifunctional dihydrofolate reductase-thymidylate synthase 2 OS=Zea mays GN=103653497 PE=3 SV=1	Dihydrofolate reductase	Coenzyme transport and metabolism	K13998|1|0.0|587|zma:103653497|	GO:0046654//tetrahydrofolate biosynthetic process;GO:0055114//oxidation-reduction process;GO:0006730//one-carbon metabolic process;GO:0032259//methylation;GO:0006545//glycine biosynthetic process;GO:0006231//dTMP biosynthetic process	GO:0004799//thymidylate synthase activity;GO:0004146//dihydrofolate reductase activity	GO:0005737//cytoplasm
2779	tr|A0A1D6IBK1|A0A1D6IBK1_MAIZE	1.53±0.315	0.02917	sp|Q9FL59|FTIP1_ARATH	FT-interacting protein 1 OS=Arabidopsis thaliana GN=FTIP1 PE=1 SV=1	tr|A0A1D6IBK1|A0A1D6IBK1_MAIZE	C2 calcium/lipid-binding plant phosphoribosyltransferase family protein OS=Zea mays GN=103633176 PE=4 SV=1	-	-	K04733|1|1e-122|397|ats:F775_15305| interleukin-1 receptor-associated kinase 4 [EC:2.7.11.1]	-	-	-
2796	tr|B4G0J0|B4G0J0_MAIZE	1.61±0.117	0.0009776	sp|D4B2Q8|CFMB_ARTBC	GPI-anchored CFEM domain protein ARB_02741 OS=Arthroderma benhamiae (strain ATCC MYA-4681 / CBS 112371) GN=ARB_02741 PE=1 SV=1	tr|B4G0J0|B4G0J0_MAIZE	Uncharacterized protein OS=Zea mays PE=2 SV=1	-	-	-	-	-	-
2798	tr|A0A1D6HAM5|A0A1D6HAM5_MAIZE	1.22±0.079	0.008926	sp|Q9SY73|PTALR_ARATH	NADPH-dependent pterin aldehyde reductase OS=Arabidopsis thaliana GN=At1g10310 PE=1 SV=1	tr|B6TNL8|B6TNL8_MAIZE	Uncharacterized protein OS=Zea mays PE=2 SV=1	NAD(P)-dependent dehydrogenase, short-chain alcohol dehydrogenase family	Lipid transport and metabolism;Secondary metabolites biosynthesis, transport and catabolism;General function prediction only	K00059|1|1e-12|69.7|vcn:VOLCADRAFT_79385| 3-oxoacyl-[acyl-carrier protein] reductase [EC:1.1.1.100]	GO:0006760//folic acid-containing compound metabolic process;GO:0055114//oxidation-reduction process	GO:0000166//nucleotide binding;GO:0016616//oxidoreductase activity, acting on the CH-OH group of donors, NAD or NADP as acceptor	GO:0005829//cytosol
2810	tr|A0A1D6NMC4|A0A1D6NMC4_MAIZE	1.23±0.146	0.04544	sp|Q5ZDJ6|C3H8_ORYSJ	Zinc finger CCCH domain-containing protein 8 OS=Oryza sativa subsp. japonica GN=Os01g0616400 PE=2 SV=2	tr|A0A1D6NMC4|A0A1D6NMC4_MAIZE	Zinc finger CCCH domain-containing protein 37 OS=Zea mays GN=ZEAMMB73_Zm00001d044481 PE=4 SV=1	-	-	K03260|1|1e-18|90.5|obr:102720157| translation initiation factor 4G		GO:0008270//zinc ion binding;GO:0003676//nucleic acid binding	-
2812	tr|A0A1D6ES24|A0A1D6ES24_MAIZE	1.27±0.143	0.02376	sp|Q9SJ81|FLA7_ARATH	Fasciclin-like arabinogalactan protein 7 OS=Arabidopsis thaliana GN=FLA7 PE=1 SV=1	tr|A0A1D6ES24|A0A1D6ES24_MAIZE	Fasciclin-like arabinogalactan protein 7 OS=Zea mays GN=103647534 PE=4 SV=1	Uncaracterized surface protein containing fasciclin (FAS1) repeats	General function prediction only	K19519|1|8e-13|71.2|atr:105420786| transforming growth factor-beta-induced protein	-	-	-
2823	tr|A0A1D6FVH4|A0A1D6FVH4_MAIZE	1.45±0.107	0.002349	sp|Q9FYB7|RSZ32_ARATH	Serine/arginine-rich splicing factor RS2Z32 OS=Arabidopsis thaliana GN=RS2Z32 PE=1 SV=1	tr|A0A1D6FVH4|A0A1D6FVH4_MAIZE	Serine/arginine-rich splicing factor RS2Z32 OS=Zea mays GN=ZEAMMB73_Zm00001d011004 PE=4 SV=1	RNA recognition motif (RRM) domain	Translation, ribosomal structure and biogenesis	K12896|1|2e-89|267|zma:100193414| splicing factor, arginine/serine-rich 7		GO:0003676//nucleic acid binding;GO:0000166//nucleotide binding;GO:0008270//zinc ion binding	GO:0005739//mitochondrion
2824	tr|B6TUJ8|B6TUJ8_MAIZE	1.73±0.294	0.01009	sp|Q9LJQ5|RTNLI_ARATH	Reticulon-like protein B9 OS=Arabidopsis thaliana GN=RTNLB9 PE=2 SV=1	tr|B6TUJ8|B6TUJ8_MAIZE	Reticulon-like protein OS=Zea mays GN=100284518 PE=2 SV=1	-	-	K20721|1|2e-63|200|egu:105048761| reticulon-1!K20720|2|2e-58|187|spen:107019858| reticulon-4			GO:0016020//membrane;GO:0005783//endoplasmic reticulum
2826	tr|A0A1D6H1C3|A0A1D6H1C3_MAIZE	1.21±0.063	0.005059	sp|O65388|PLY2_ARATH	Putative pectate lyase 2 OS=Arabidopsis thaliana GN=At1g11920 PE=3 SV=2	tr|A0A1D6H1C3|A0A1D6H1C3_MAIZE	Pectin lyase-like superfamily protein OS=Zea mays GN=ZEAMMB73_Zm00001d015328 PE=4 SV=1	Pectate lyase	Carbohydrate transport and metabolism	K01728|1|4e-64|202|zma:100283618| pectate lyase [EC:4.2.2.2]		GO:0030570//pectate lyase activity	-
2830	tr|A0A1D6MBZ9|A0A1D6MBZ9_MAIZE	1.31±0.132	0.0132	sp|Q0DG35|GLT2_ORYSJ	Glutamate synthase 2 [NADH], chloroplastic OS=Oryza sativa subsp. japonica GN=Os05g0555600 PE=2 SV=2	tr|A0A1D6MBZ9|A0A1D6MBZ9_MAIZE	Glutamate synthase 1 [NADH] chloroplastic OS=Zea mays GN=ZEAMMB73_Zm00001d038948 PE=4 SV=1	Glutamate synthase domain 3	Amino acid transport and metabolism	K00264|1|0.0|2008|zma:103630705| glutamate synthase (NADPH/NADH) [EC:1.4.1.13 1.4.1.14]	GO:0022900//electron transport chain;GO:0006537//glutamate biosynthetic process;GO:0006807//nitrogen compound metabolic process;GO:0046686//response to cadmium ion	GO:0051536//iron-sulfur cluster binding;GO:0050660//flavin adenine dinucleotide binding;GO:0015036//disulfide oxidoreductase activity;GO:0010181//FMN binding;GO:0005506//iron ion binding;GO:0016040//glutamate synthase (NADH) activity	GO:0009570//chloroplast stroma
2831	tr|C0P7I7|C0P7I7_MAIZE	1.21±0.076	0.009616	-	-	tr|C0P7I7|C0P7I7_MAIZE	Uncharacterized protein OS=Zea mays GN=100382423 PE=2 SV=1	-	-	-	-	-	-
2868	tr|B4FER8|B4FER8_MAIZE	1.45±0.278	0.03372	sp|O04066|ACBP_RICCO	Acyl-CoA-binding protein OS=Ricinus communis PE=3 SV=1	tr|B4FER8|B4FER8_MAIZE	Acyl-CoA-binding protein OS=Zea mays PE=2 SV=1	Acyl-CoA-binding protein	Lipid transport and metabolism	K08762|1|3e-61|183|zma:100193362| diazepam-binding inhibitor (GABA receptor modulator, acyl-CoA-binding protein)	GO:0050826//response to freezing;GO:0006869//lipid transport	GO:0000062//fatty-acyl-CoA binding;GO:0031210//phosphatidylcholine binding	GO:0005886//plasma membrane;GO:0005829//cytosol
2872	tr|A0A1D6M9X4|A0A1D6M9X4_MAIZE	1.58±0.214	0.006779	sp|P47917|ZRP4_MAIZE	O-methyltransferase ZRP4 OS=Zea mays GN=ZRP4 PE=2 SV=1	tr|A0A1D6M9X4|A0A1D6M9X4_MAIZE	O-methyltransferase ZRP4 OS=Zea mays GN=103630606 PE=3 SV=1	Ubiquinone/menaquinone biosynthesis C-methylase UbiE	Coenzyme transport and metabolism	K16040|1|2e-102|309|vvi:100233030| trans-resveratrol di-O-methyltransferase [EC:2.1.1.240]!K13259|2|1e-91|281|vra:106780380| 2,7,4'-trihydroxyisoflavanone 4'-O-methyltransferase / isoflavone 4'-O-methyltransferase [EC:2.1.1.212 2.1.1.46]	GO:0032259//methylation	GO:0008171//O-methyltransferase activity;GO:0046983//protein dimerization activity	-
2877	tr|A0A1D6FVZ5|A0A1D6FVZ5_MAIZE	1.21±0.111	0.02547	sp|Q940T5|RDUF2_ARATH	E3 ubiquitin-protein ligase RDUF2 OS=Arabidopsis thaliana GN=DURF2 PE=1 SV=1	tr|A0A1D6FVZ5|A0A1D6FVZ5_MAIZE	Putative RING zinc finger domain superfamily protein OS=Zea mays GN=ZEAMMB73_Zm00001d011076 PE=4 SV=1	-	-	K11982|1|2e-62|207|vvi:100256404| E3 ubiquitin-protein ligase RNF115/126 [EC:2.3.2.27]	-	-	-
2896	tr|B6TGL7|B6TGL7_MAIZE	1.24±0.097	0.01258	sp|Q9C9C4|ENO1_ARATH	Enolase 1, chloroplastic OS=Arabidopsis thaliana GN=ENO1 PE=1 SV=1	tr|A0A1D6EPE4|A0A1D6EPE4_MAIZE	Enolase OS=Zea mays GN=100283280 PE=3 SV=1	Enolase	Carbohydrate transport and metabolism	K01689|1|0.0|877|zma:100283280| enolase [EC:4.2.1.11]	GO:0006096//glycolytic process;GO:0010090//trichome morphogenesis	GO:0004634//phosphopyruvate hydratase activity;GO:0000287//magnesium ion binding	GO:0009986//cell surface;GO:0000015//phosphopyruvate hydratase complex;GO:0009507//chloroplast
2902	tr|A0A1D6ENZ1|A0A1D6ENZ1_MAIZE	1.31±0.053	0.0008669	sp|P24465|C71A1_PERAE	Cytochrome P450 71A1 OS=Persea americana GN=CYP71A1 PE=1 SV=2	tr|A0A1D6ENZ1|A0A1D6ENZ1_MAIZE	Cytochrome P450 84A1 OS=Zea mays GN=ZEAMMB73_Zm00001d005577 PE=3 SV=2	Cytochrome P450	Secondary metabolites biosynthesis, transport and catabolism;Defense mechanisms	K07410|1|0.0|545|ats:F775_17104| cytochrome P450 family 1 subfamily B polypeptide 1 [EC:1.14.14.1]!K00512|2|6e-120|362|ats:F775_52187| steroid 17alpha-monooxygenase / 17alpha-hydroxyprogesterone deacetylase [EC:1.14.14.19 1.14.14.32]!K20562|3|2e-117|357|sot:102595097| biphenyl-4-hydroxylase!K05280|4|5e-115|351|pxb:103930751| flavonoid 3'-monooxygenase [EC:1.14.13.21]	GO:0055114//oxidation-reduction process	GO:0020037//heme binding;GO:0016705//oxidoreductase activity, acting on paired donors, with incorporation or reduction of molecular oxygen;GO:0004497//monooxygenase activity;GO:0005506//iron ion binding;GO:0009055//electron carrier activity	GO:0016023//cytoplasmic membrane-bounded vesicle
2904	tr|C4IZJ5|C4IZJ5_MAIZE	1.22±0.1	0.01758	sp|Q8L748|NU107_ARATH	Nuclear pore complex protein NUP107 OS=Arabidopsis thaliana GN=NUP107 PE=1 SV=1	tr|A0A1D6PPR5|A0A1D6PPR5_MAIZE	Nuclear pore complex protein NUP107 OS=Zea mays GN=103652739 PE=4 SV=1	-	-	K14301|1|0.0|930|zma:100272594| nuclear pore complex protein Nup107	GO:0006810//transport		GO:0005643//nuclear pore
2908	tr|A0A1D6EP57|A0A1D6EP57_MAIZE	1.42±0.173	0.0113	sp|Q9C7D6|SCP17_ARATH	Serine carboxypeptidase-like 17 OS=Arabidopsis thaliana GN=SCPL17 PE=2 SV=1	tr|A0A1D6EP57|A0A1D6EP57_MAIZE	Serine carboxypeptidase-like 19 OS=Zea mays GN=100284785 PE=3 SV=1	Carboxypeptidase C (cathepsin A)	Amino acid transport and metabolism	K16296|1|0.0|922|zma:100284785| serine carboxypeptidase-like clade I [EC:3.4.16.-]	GO:0006508//proteolysis	GO:0004185//serine-type carboxypeptidase activity	-
2909	tr|K7UQU7|K7UQU7_MAIZE	1.73±0.412	0.02141	sp|Q2R4J1|GDT13_ORYSJ	GDT1-like protein 3 OS=Oryza sativa subsp. japonica GN=Os11g0472500 PE=2 SV=1	tr|C4JA27|C4JA27_MAIZE	GDT1-like protein 3 OS=Zea mays GN=100502473 PE=2 SV=1	Putative Ca2+/H+ antiporter, TMEM165/GDT1 family	General function prediction only	-			GO:0016023//cytoplasmic membrane-bounded vesicle;GO:0016021//integral component of membrane
3006	tr|B6U4K6|B6U4K6_MAIZE	1.24±0.028	0.0003214	sp|Q8LQ68|HXK6_ORYSJ	Hexokinase-6 OS=Oryza sativa subsp. japonica GN=HXK6 PE=2 SV=1	tr|B6U4K6|B6U4K6_MAIZE	Phosphotransferase OS=Zea mays PE=2 SV=1	Hexokinase	Carbohydrate transport and metabolism	K00844|1|0.0|895|zma:100170246| hexokinase [EC:2.7.1.1]	GO:0012501//programmed cell death;GO:0010255//glucose mediated signaling pathway;GO:0006096//glycolytic process;GO:0016310//phosphorylation;GO:0051156//glucose 6-phosphate metabolic process;GO:0009747//hexokinase-dependent signaling	GO:0008270//zinc ion binding;GO:0005524//ATP binding;GO:0004340//glucokinase activity;GO:0008865//fructokinase activity	GO:0005739//mitochondrion;GO:0009536//plastid;GO:0005773//vacuole;GO:0005634//nucleus;GO:0005886//plasma membrane
3011	tr|K7V657|K7V657_MAIZE	1.51±0.119	0.001914	sp|Q69KL9|RZ21A_ORYSJ	Serine/arginine-rich splicing factor RSZ21A OS=Oryza sativa subsp. japonica GN=RSZ21A PE=2 SV=1	tr|A0A1D6NTG8|A0A1D6NTG8_MAIZE	Serine/arginine-rich splicing factor RSZ22 OS=Zea mays GN=100282961 PE=4 SV=1	-	-	K12896|1|4e-60|186|zma:100282961| splicing factor, arginine/serine-rich 7		GO:0008270//zinc ion binding;GO:0003676//nucleic acid binding;GO:0000166//nucleotide binding	-
3013	tr|A0A1D6LKQ6|A0A1D6LKQ6_MAIZE	1.37±0.188	0.0207	-	-	tr|A0A1D6LKQ6|A0A1D6LKQ6_MAIZE	Uncharacterized protein OS=Zea mays GN=103629460 PE=4 SV=1	-	-	-	-	-	-
3042	tr|A0A1D6LEL6|A0A1D6LEL6_MAIZE	1.33±0.077	0.002038	sp|Q7XA40|RGA3_SOLBU	Putative disease resistance protein RGA3 OS=Solanum bulbocastanum GN=RGA3 PE=2 SV=2	tr|A0A1D6LEL6|A0A1D6LEL6_MAIZE	Disease resistance RPP13-like protein 4 OS=Zea mays GN=ZEAMMB73_Zm00001d035125 PE=4 SV=1	Leucine-rich repeat (LRR) protein	Transcription	K15078|1|9e-35|149|rcu:8276537| structure-specific endonuclease subunit SLX1 [EC:3.6.1.-]!K19613|4|9e-31|135|nnu:104609115| leucine-rich repeat protein SHOC2	-	-	-
3055	tr|C0PF11|C0PF11_MAIZE	1.54±0.296	0.02274	sp|O64668|PSNA_ARATH	Presenilin-like protein At1g08700 OS=Arabidopsis thaliana GN=At1g08700 PE=1 SV=1	tr|C0PF11|C0PF11_MAIZE	Presenilin OS=Zea mays PE=2 SV=1	-	-	K04505|1|0.0|749|zma:100282893| presenilin 1 [EC:3.4.23.-]		GO:0004190//aspartic-type endopeptidase activity	GO:0016023//cytoplasmic membrane-bounded vesicle;GO:0016021//integral component of membrane
3089	tr|C0P762|C0P762_MAIZE	1.22±0.125	0.03136	sp|O81970|C71A9_SOYBN	Cytochrome P450 71A9 OS=Glycine max GN=CYP71A9 PE=2 SV=1	tr|C0P762|C0P762_MAIZE	Cytochrome P450 71B10 OS=Zea mays GN=100382386 PE=2 SV=1	Cytochrome P450	Secondary metabolites biosynthesis, transport and catabolism;Defense mechanisms	K20617|1|0.0|983|zma:100382386| cytochrome P450 family 71 subfamily A	GO:0055114//oxidation-reduction process	GO:0020037//heme binding;GO:0016705//oxidoreductase activity, acting on paired donors, with incorporation or reduction of molecular oxygen;GO:0004497//monooxygenase activity;GO:0005506//iron ion binding;GO:0009055//electron carrier activity	-
3103	tr|A0A1D6DUY3|A0A1D6DUY3_MAIZE	1.3±0.206	0.04825	-	-	tr|A0A1D6DUY3|A0A1D6DUY3_MAIZE	Uncharacterized protein OS=Zea mays GN=103645809 PE=4 SV=1	-	-	-	-	-	-
3122	tr|B4G1H3|B4G1H3_MAIZE	1.23±0.075	0.006403	sp|Q9MA41|CTL1_ARATH	Chitinase-like protein 1 OS=Arabidopsis thaliana GN=CTL1 PE=1 SV=1	tr|B4G1H3|B4G1H3_MAIZE	Chitinase-like protein 1 OS=Zea mays GN=100274504 PE=2 SV=1	Chitodextrinase	Carbohydrate transport and metabolism	K00434|1|9e-167|482|obr:102718860| L-ascorbate peroxidase [EC:1.11.1.11]!K20547|2|2e-58|194|mus:103978702| basic endochitinase B [EC:3.2.1.14]	GO:0009825//multidimensional cell growth;GO:0010053//root epidermal cell differentiation;GO:0006032//chitin catabolic process;GO:0043255//regulation of carbohydrate biosynthetic process;GO:0016998//cell wall macromolecule catabolic process;GO:0009414//response to water deprivation;GO:0009651//response to salt stress;GO:0009735//response to cytokinin;GO:0009408//response to heat;GO:0009809//lignin…	GO:0004568//chitinase activity	GO:0016023//cytoplasmic membrane-bounded vesicle;GO:0005886//plasma membrane
3171	tr|B6SKF9|B6SKF9_MAIZE	1.28±0.116	0.01123	-	-	tr|B6SKF9|B6SKF9_MAIZE	Glycosyltransferase OS=Zea mays PE=2 SV=1	-	-	K18207|1|1e-103|318|lja:Lj1g3v0000010.1| protein O-mannose beta-1,4-N-acetylglucosaminyltransferase [EC:2.4.1.312]!K18134|3|2e-97|306|nnu:104613333| protein O-GlcNAc transferase [EC:2.4.1.255]		GO:0016757//transferase activity, transferring glycosyl groups	GO:0005739//mitochondrion
3172	tr|A0A1D6F1Z1|A0A1D6F1Z1_MAIZE	1.32±0.105	0.005699	sp|Q9FMG4|SC35_ARATH	Serine/arginine-rich splicing factor SC35 OS=Arabidopsis thaliana GN=SC35 PE=1 SV=1	tr|A0A1D6F1Z1|A0A1D6F1Z1_MAIZE	Serine/arginine-rich splicing factor SC35 OS=Zea mays GN=100272627 PE=4 SV=1	RNA recognition motif (RRM) domain	Translation, ribosomal structure and biogenesis	K12891|1|3e-68|207|zma:100272627| splicing factor, arginine/serine-rich 2		GO:0003676//nucleic acid binding;GO:0000166//nucleotide binding	GO:0016020//membrane;GO:0005829//cytosol;GO:0016607//nuclear speck;GO:0005739//mitochondrion
3176	tr|B6TY37|B6TY37_MAIZE	1.24±0.141	0.03261	-	-	tr|B4FCN4|B4FCN4_MAIZE	Uncharacterized protein OS=Zea mays GN=100192794 PE=2 SV=1	-	-	-	-	-	-
3189	tr|A0A1D6MSI2|A0A1D6MSI2_MAIZE	1.31±0.138	0.01542	sp|Q39214|RPM1_ARATH	Disease resistance protein RPM1 OS=Arabidopsis thaliana GN=RPM1 PE=1 SV=1	tr|A0A1D6MSI2|A0A1D6MSI2_MAIZE	Os01g23380-like protein OS=Zea mays GN=ZEAMMB73_Zm00001d040743 PE=4 SV=1	ATP-, maltotriose- and DNA-dependent transcriptional regulator MalT	Transcription	K13457|1|5e-149|462|bdi:100824945| disease resistance protein RPM1	GO:0006915//apoptotic process;GO:0006952//defense response	GO:0017111//nucleoside-triphosphatase activity;GO:0043531//ADP binding;GO:0005524//ATP binding	-
3217	tr|B6TDE0|B6TDE0_MAIZE	1.55±0.309	0.02399	sp|Q9SLN8|DBR_TOBAC	2-alkenal reductase (NADP(+)-dependent) OS=Nicotiana tabacum GN=DBR PE=1 SV=1	tr|B6TDE0|B6TDE0_MAIZE	NADP-dependent oxidoreductase P1 OS=Zea mays PE=2 SV=1	NADPH-dependent curcumin reductase CurA	Secondary metabolites biosynthesis, transport and catabolism;General function prediction only	K07119|1|0.0|679|sbi:SORBI_03g009270| uncharacterized protein!K08070|5|9e-159|452|crb:CARUB_v10016301mg| 2-alkenal reductase [EC:1.3.1.74]	GO:0055114//oxidation-reduction process	GO:0016491//oxidoreductase activity;GO:0000166//nucleotide binding;GO:0008270//zinc ion binding	-
3393	tr|C0PCC1|C0PCC1_MAIZE	1.61±0.283	0.01378	sp|P24825|CHS2_MAIZE	Chalcone synthase C2 OS=Zea mays GN=C2 PE=3 SV=1	tr|C0PCC1|C0PCC1_MAIZE	Chalcone synthase C2 OS=Zea mays GN=100274415 PE=2 SV=1	Predicted naringenin-chalcone synthase	Secondary metabolites biosynthesis, transport and catabolism	K00660|1|0.0|646|zma:100274415| chalcone synthase [EC:2.3.1.74]	GO:0006979//response to oxidative stress;GO:0009753//response to jasmonic acid;GO:0010224//response to UV-B;GO:0009926//auxin polar transport;GO:0009611//response to wounding;GO:0009715//chalcone biosynthetic process;GO:0031540//regulation of anthocyanin biosynthetic process;GO:0009629//response to gravity	GO:0016210//naringenin-chalcone synthase activity	GO:0009705//plant-type vacuole membrane;GO:0005783//endoplasmic reticulum;GO:0005634//nucleus
3407	tr|B6TEH8|B6TEH8_MAIZE	1.23±0.039	0.0009392	sp|Q4R1I9|ANGLT_ROSHC	Anthocyanidin 5,3-O-glucosyltransferase OS=Rosa hybrid cultivar GN=RhGT1 PE=2 SV=1	tr|B4F9P0|B4F9P0_MAIZE	Glycosyltransferase OS=Zea mays GN=100191664 PE=2 SV=1	UDP:flavonoid glycosyltransferase YjiC, YdhE family	Carbohydrate transport and metabolism	K12938|1|8e-112|340|fve:101302986| anthocyanidin 5,3-O-glucosyltransferase [EC:2.4.1.-]!K08237|2|4e-110|336|atr:18448121| hydroquinone glucosyltransferase [EC:2.4.1.218]	GO:0008152//metabolic process	GO:0016758//transferase activity, transferring hexosyl groups	-
3423	tr|B6SM59|B6SM59_MAIZE	1.33±0.132	0.01063	sp|O49636|MPC4_ARATH	Mitochondrial pyruvate carrier 4 OS=Arabidopsis thaliana GN=MPC4 PE=3 SV=1	tr|B6SM59|B6SM59_MAIZE	Mitochondrial pyruvate carrier OS=Zea mays PE=2 SV=1	-	-	-			GO:0005739//mitochondrion
3479	tr|B4FNM9|B4FNM9_MAIZE	1.69±0.191	0.002818	sp|Q6K9C3|RZP23_ORYSJ	Serine/arginine-rich splicing factor RSZ23 OS=Oryza sativa subsp. japonica GN=RSZ23 PE=2 SV=1	tr|B4FNM9|B4FNM9_MAIZE	Arginine/serine-rich splicing factor RSZ28IV OS=Zea mays GN=RSZ28 PE=2 SV=1	-	-	K12896|1|1e-43|143|zma:100272442| splicing factor, arginine/serine-rich 7		GO:0046872//metal ion binding;GO:0097159//organic cyclic compound binding;GO:1901363//heterocyclic compound binding	-
3484	tr|B6SM71|B6SM71_MAIZE	1.37±0.097	0.003052	sp|Q09020|PR4_PHAVU	Wound-induced basic protein OS=Phaseolus vulgaris GN=PR4 PE=2 SV=1	tr|B6SM71|B6SM71_MAIZE	Uncharacterized protein OS=Zea mays PE=2 SV=1	-	-	-	-	-	-
3506	tr|A0A1D6MA79|A0A1D6MA79_MAIZE	1.28±0.082	0.004697	sp|Q852Q2|OSK1_ORYSJ	Serine/threonine protein kinase OSK1 OS=Oryza sativa subsp. japonica GN=OSK1 PE=1 SV=1	tr|A0A1D6MA79|A0A1D6MA79_MAIZE	Non-specific serine/threonine protein kinase OS=Zea mays GN=100384241 PE=3 SV=1	Serine/threonine protein kinase	Signal transduction mechanisms	K07198|1|0.0|835|sbi:SORBI_09g026450| 5'-AMP-activated protein kinase, catalytic alpha subunit [EC:2.7.11.11]	GO:0006468//protein phosphorylation	GO:0004713//protein tyrosine kinase activity;GO:0005524//ATP binding;GO:0004674//protein serine/threonine kinase activity	-
3515	tr|P93519|P93519_MAIZE	1.37±0.225	0.03482	sp|P49237|E13B_MAIZE	Glucan endo-1,3-beta-glucosidase, acidic isoform OS=Zea mays PE=2 SV=1	tr|P93519|P93519_MAIZE	PRm 6b OS=Zea mays GN=PRm 6b PE=2 SV=1	-	-	K19891|1|1e-51|181|crb:CARUB_v10019481mg| glucan endo-1,3-beta-glucosidase 1/2/3 [EC:3.2.1.39]!K19893|2|2e-51|180|sita:101769517| glucan endo-1,3-beta-glucosidase 5/6 [EC:3.2.1.39]	GO:0005975//carbohydrate metabolic process;GO:0009409//response to cold;GO:0009617//response to bacterium;GO:0009817//defense response to fungus, incompatible interaction;GO:0009651//response to salt stress	GO:0004553//hydrolase activity, hydrolyzing O-glycosyl compounds;GO:0043169//cation binding	GO:0005773//vacuole;GO:0005886//plasma membrane;GO:0005618//cell wall;GO:0048046//apoplast
3573	tr|C0PER5|C0PER5_MAIZE	1.34±0.16	0.0149	sp|Q54BM5|BBP_DICDI	Branchpoint-bridging protein OS=Dictyostelium discoideum GN=sf1 PE=3 SV=1	tr|C0PER5|C0PER5_MAIZE	RNA-binding KH domain-containing protein OS=Zea mays GN=100383283 PE=2 SV=1	-	-	K13095|1|0.0|1131|zma:100383283| splicing factor 1	-	-	-
3636	tr|A0A1D6JVN8|A0A1D6JVN8_MAIZE	1.39±0.125	0.005695	sp|Q6BLQ3|SNU13_DEBHA	13 kDa ribonucleoprotein-associated protein OS=Debaryomyces hansenii (strain ATCC 36239 / CBS 767 / JCM 1990 / NBRC 0083 / IGC 2968) GN=SNU13 PE=3 SV=1	tr|A0A1D6JVN8|A0A1D6JVN8_MAIZE	Ribosomal protein L7Ae/L30e/S12e/Gadd45 family protein OS=Zea mays GN=100282785 PE=4 SV=1	Ribosomal protein L7Ae or related RNA K-turn-binding protein	Translation, ribosomal structure and biogenesis	K12845|1|1e-36|122|zma:103633413| U4/U6 small nuclear ribonucleoprotein SNU13	GO:0042254//ribosome biogenesis	GO:0003723//RNA binding	GO:0005730//nucleolus;GO:0030529//ribonucleoprotein complex
3658	tr|B8A038|B8A038_MAIZE	1.23±0.044	0.001413	-	-	tr|B8A038|B8A038_MAIZE	HSP20-like chaperones superfamily protein OS=Zea mays GN=100279810 PE=2 SV=1	-	-	-	GO:0042538//hyperosmotic salinity response		GO:0009941//chloroplast envelope
3664	tr|B4FIE4|B4FIE4_MAIZE	1.25±0.089	0.007993	sp|Q9LTV6|DECR2_ARATH	Peroxisomal 2,4-dienoyl-CoA reductase OS=Arabidopsis thaliana GN=At3g12800 PE=2 SV=1	tr|B6T5Z2|B6T5Z2_MAIZE	NAD(P)-binding Rossmann-fold superfamily protein OS=Zea mays GN=100194355 PE=2 SV=1	NAD(P)-dependent dehydrogenase, short-chain alcohol dehydrogenase family	Lipid transport and metabolism;Secondary metabolites biosynthesis, transport and catabolism;General function prediction only	K13237|1|0.0|538|zma:100194355| peroxisomal 2,4-dienoyl-CoA reductase [EC:1.3.1.34]	GO:0055114//oxidation-reduction process	GO:0016491//oxidoreductase activity;GO:0000166//nucleotide binding	GO:0005777//peroxisome;GO:0005886//plasma membrane
3697	tr|B4FWD0|B4FWD0_MAIZE	1.21±0.042	0.001619	sp|Q9LSQ5|FQR1_ARATH	NAD(P)H dehydrogenase (quinone) FQR1 OS=Arabidopsis thaliana GN=FQR1 PE=1 SV=1	tr|B4FWD0|B4FWD0_MAIZE	NAD(P)H dehydrogenase (Quinone) FQR1 OS=Zea mays GN=ZEAMMB73_Zm00001d012607 PE=2 SV=1	Multimeric flavodoxin WrbA	Energy production and conversion	K03809|1|5e-145|404|zma:100285365| NAD(P)H dehydrogenase (quinone) [EC:1.6.5.2]	GO:0055114//oxidation-reduction process;GO:0009733//response to auxin;GO:0045892//negative regulation of transcription, DNA-templated	GO:0016655//oxidoreductase activity, acting on NAD(P)H, quinone or similar compound as acceptor;GO:0010181//FMN binding	GO:0005773//vacuole;GO:0005886//plasma membrane
3702	tr|A0A1D6PTY1|A0A1D6PTY1_MAIZE	2.76±1.291	0.02938	sp|Q381V6|PIF4_TRYB2	ATP-dependent DNA helicase PIF4 OS=Trypanosoma brucei brucei (strain 927/4 GUTat10.1) GN=PIF4 PE=3 SV=1	tr|A0A1D6PTY1|A0A1D6PTY1_MAIZE	Uncharacterized protein OS=Zea mays GN=ZEAMMB73_Zm00001d049353 PE=4 SV=1	ATP-dependent exoDNAse (exonuclease V), alpha subunit, helicase superfamily I	Replication, recombination and repair	K15255|1|0.0|1031|zma:103650039| ATP-dependent DNA helicase PIF1 [EC:3.6.4.12]	-	-	-
3721	tr|B6SPS2|B6SPS2_MAIZE	1.27±0.119	0.01431	-	-	tr|B6SPS2|B6SPS2_MAIZE	Putative uncharacterized protein OS=Zea mays PE=2 SV=1	-	-	-	-	-	-
3728	tr|A0A1D6LPD3|A0A1D6LPD3_MAIZE	1.27±0.07	0.003528	sp|Q9MA55|ACBP4_ARATH	Acyl-CoA-binding domain-containing protein 4 OS=Arabidopsis thaliana GN=ACBP4 PE=1 SV=1	tr|A0A1D6LPD3|A0A1D6LPD3_MAIZE	Uncharacterized protein OS=Zea mays GN=ZEAMMB73_Zm00001d036562 PE=4 SV=1	-	-	K04733|1|4e-14|78.2|bdi:100844626| interleukin-1 receptor-associated kinase 4 [EC:2.7.11.1]	GO:0006869//lipid transport	GO:0000062//fatty-acyl-CoA binding	GO:0005829//cytosol;GO:0005634//nucleus
3737	tr|Q9FQA9|Q9FQA9_MAIZE	1.27±0.148	0.02841	sp|Q06398|GSTU6_ORYSJ	Probable glutathione S-transferase GSTU6 OS=Oryza sativa subsp. japonica GN=GSTU6 PE=2 SV=2	tr|Q9FQA9|Q9FQA9_MAIZE	Glutathione S-transferase GST 30 OS=Zea mays GN=541841 PE=2 SV=1	Glutathione S-transferase	Posttranslational modification, protein turnover, chaperones	K00799|1|2e-143|403|zma:541841| glutathione S-transferase [EC:2.5.1.18]	GO:0009704//de-etiolation;GO:0048527//lateral root development;GO:0046686//response to cadmium ion;GO:0060416//response to growth hormone;GO:0080167//response to karrikin	GO:0004364//glutathione transferase activity	GO:0009507//chloroplast
3742	tr|K7VWF2|K7VWF2_MAIZE	1.21±0.112	0.02923	sp|Q803G5|SAM5A_DANRE	Sorting and assembly machinery component 50 homolog A OS=Danio rerio GN=samm50a PE=2 SV=1	tr|K7VWF2|K7VWF2_MAIZE	Outer membrane OMP85 family protein OS=Zea mays GN=ZEAMMB73_Zm00001d010590 PE=4 SV=1	Outer membrane protein assembly factor BamA	Cell wall/membrane/envelope biogenesis	K07277|1|0.0|959|zma:100274105| outer membrane protein insertion porin family			GO:0005739//mitochondrion;GO:0019867//outer membrane;GO:0009536//plastid
3748	tr|C0PDB0|C0PDB0_MAIZE	1.21±0.061	0.004567	sp|P12782|PGKH_WHEAT	Phosphoglycerate kinase, chloroplastic OS=Triticum aestivum PE=2 SV=1	tr|C0PDB0|C0PDB0_MAIZE	Phosphoglycerate kinase OS=Zea mays PE=2 SV=1	3-phosphoglycerate kinase	Carbohydrate transport and metabolism	K00927|1|0.0|813|zma:100281237| phosphoglycerate kinase [EC:2.7.2.3]	GO:0019253//reductive pentose-phosphate cycle;GO:0009409//response to cold;GO:0006096//glycolytic process;GO:0016310//phosphorylation;GO:0046686//response to cadmium ion	GO:0004618//phosphoglycerate kinase activity;GO:0005524//ATP binding	GO:0005618//cell wall;GO:0005739//mitochondrion;GO:0009941//chloroplast envelope;GO:0009579//thylakoid;GO:0009570//chloroplast stroma;GO:0016020//membrane;GO:0005634//nucleus;GO:0010319//stromule;GO:0048046//apoplast
3777	tr|B5U8J8|B5U8J8_MAIZE	1.37±0.242	0.04181	sp|Q10MX3|ASNS1_ORYSJ	Asparagine synthetase [glutamine-hydrolyzing] 1 OS=Oryza sativa subsp. japonica GN=Os03g0291500 PE=2 SV=1	tr|B5U8J8|B5U8J8_MAIZE	Asparagine synthetase OS=Zea mays GN=AsnS3 PE=2 SV=1	Asparagine synthetase B (glutamine-hydrolyzing)	Amino acid transport and metabolism	K01953|1|0.0|1117|zma:100192350| asparagine synthase (glutamine-hydrolysing) [EC:6.3.5.4]	GO:0006355//regulation of transcription, DNA-templated;GO:0006541//glutamine metabolic process;GO:0070981//L-asparagine biosynthetic process	GO:0003677//DNA binding;GO:0005524//ATP binding;GO:0004066//asparagine synthase (glutamine-hydrolyzing) activity	-
3789	tr|K7TG92|K7TG92_MAIZE	1.7±0.355	0.01658	sp|P49235|HGGL1_MAIZE	4-hydroxy-7-methoxy-3-oxo-3,4-dihydro-2H-1,4-benzoxazin-2-yl glucoside beta-D-glucosidase 1, chloroplastic OS=Zea mays GN=GLU1 PE=1 SV=1	tr|Q53WW9|Q53WW9_MAIZE	Beta-D-glucosidase OS=Zea mays GN=glu1 PE=2 SV=1	Beta-glucosidase/6-phospho-beta-glucosidase/beta-galactosidase	Carbohydrate transport and metabolism	K01188|1|0.0|1112|zma:542414| beta-glucosidase [EC:3.2.1.21]!K20835|4|0.0|822|zma:100281760| avenacosidase [EC:3.2.1.188]	GO:0005975//carbohydrate metabolic process;GO:0009736//cytokinin-activated signaling pathway	GO:0043169//cation binding;GO:0008422//beta-glucosidase activity	GO:0009507//chloroplast
3796	tr|A0A1D6MRZ3|A0A1D6MRZ3_MAIZE	1.28±0.164	0.03464	sp|Q8VY22|TBL38_ARATH	Protein trichome birefringence-like 38 OS=Arabidopsis thaliana GN=TBL38 PE=2 SV=1	tr|A0A1D6MRZ3|A0A1D6MRZ3_MAIZE	Protein trichome birefringence-like 39 OS=Zea mays GN=103650115 PE=4 SV=1	-	-	K16573|1|4e-39|152|pda:103722329| gamma-tubulin complex component 6			GO:0016023//cytoplasmic membrane-bounded vesicle;GO:0005773//vacuole;GO:0005739//mitochondrion
3802	tr|B4FH68|B4FH68_MAIZE	1.21±0.04	0.001414	sp|Q96520|PER12_ARATH	Peroxidase 12 OS=Arabidopsis thaliana GN=PER12 PE=1 SV=1	tr|B4FH68|B4FH68_MAIZE	Peroxidase OS=Zea mays GN=100194034 PE=2 SV=1	-	-	K00430|1|0.0|640|zma:100194034| peroxidase [EC:1.11.1.7]	GO:0006979//response to oxidative stress;GO:0055114//oxidation-reduction process	GO:0046872//metal ion binding;GO:0020037//heme binding;GO:0004601//peroxidase activity	GO:0009505//plant-type cell wall;GO:0005773//vacuole;GO:0016023//cytoplasmic membrane-bounded vesicle;GO:0016020//membrane
3832	tr|B4FR97|B4FR97_MAIZE	1.24±0.156	0.04469	sp|Q6ERW5|CAD8D_ORYSJ	Probable cinnamyl alcohol dehydrogenase 8D OS=Oryza sativa subsp. japonica GN=CAD8D PE=2 SV=1	tr|B4FR97|B4FR97_MAIZE	Putative cinnamyl alcohol dehydrogenase 6 OS=Zea mays GN=100272868 PE=2 SV=1	D-arabinose 1-dehydrogenase, Zn-dependent alcohol dehydrogenase family	Carbohydrate transport and metabolism	K00083|1|0.0|626|zma:100272868| cinnamyl-alcohol dehydrogenase [EC:1.1.1.195]	GO:0009626//plant-type hypersensitive response;GO:0009617//response to bacterium;GO:0055114//oxidation-reduction process	GO:0018456//aryl-alcohol dehydrogenase (NAD+) activity;GO:0008270//zinc ion binding;GO:0000166//nucleotide binding	GO:0048046//apoplast;GO:0009536//plastid
3837	tr|B6STL7|B6STL7_MAIZE	1.41±0.268	0.04203	sp|P43188|KADC_MAIZE	Adenylate kinase, chloroplastic OS=Zea mays GN=ADK1 PE=1 SV=1	tr|B6STL7|B6STL7_MAIZE	Adenylate kinase OS=Zea mays PE=2 SV=1	Adenylate kinase or related kinase	Nucleotide transport and metabolism	K00939|1|6e-179|497|zma:100281242| adenylate kinase [EC:2.7.4.3]	GO:0046939//nucleotide phosphorylation;GO:0009165//nucleotide biosynthetic process	GO:0004017//adenylate kinase activity;GO:0005524//ATP binding	GO:0009570//chloroplast stroma
3855	tr|A0A1D6N1X1|A0A1D6N1X1_MAIZE	1.44±0.197	0.01407	sp|Q8RUN1|ACA1_ORYSJ	Calcium-transporting ATPase 1, plasma membrane-type OS=Oryza sativa subsp. japonica GN=ACA1 PE=2 SV=1	tr|A0A1D6N1X1|A0A1D6N1X1_MAIZE	Calcium-transporting ATPase OS=Zea mays GN=103650775 PE=3 SV=1	Magnesium-transporting ATPase (P-type)	Inorganic ion transport and metabolism	K01537|1|0.0|1924|zma:103650775| Ca2+-transporting ATPase [EC:3.6.3.8]	GO:0051707//response to other organism;GO:0006754//ATP biosynthetic process;GO:0006970//response to osmotic stress;GO:0070588//calcium ion transmembrane transport;GO:0065007//biological regulation	GO:0046872//metal ion binding;GO:0005388//calcium-transporting ATPase activity;GO:0005516//calmodulin binding;GO:0005524//ATP binding	GO:0000325//plant-type vacuole;GO:0005774//vacuolar membrane;GO:0016021//integral component of membrane
3866	tr|Q672R6|Q672R6_MAIZE	1.24±0.097	0.0117	sp|Q6K8J4|ISPG_ORYSJ	4-hydroxy-3-methylbut-2-en-1-yl diphosphate synthase (ferredoxin), chloroplastic OS=Oryza sativa subsp. japonica GN=ISPG PE=2 SV=1	tr|Q672R6|Q672R6_MAIZE	Hydroxymethylbutenyl 4-diphosphate synthase OS=Zea mays GN=Hds1 PE=2 SV=1	4-hydroxy-3-methylbut-2-en-1-yl diphosphate synthase IspG/GcpE	Lipid transport and metabolism	K03526|1|0.0|1483|zma:542690| (E)-4-hydroxy-3-methylbut-2-enyl-diphosphate synthase [EC:1.17.7.1 1.17.7.3]	GO:0016114//terpenoid biosynthetic process;GO:0009401//phosphoenolpyruvate-dependent sugar phosphotransferase system;GO:0055114//oxidation-reduction process	GO:0046429//4-hydroxy-3-methylbut-2-en-1-yl diphosphate synthase activity;GO:0005506//iron ion binding;GO:0005351//sugar:proton symporter activity;GO:0051539//4 iron, 4 sulfur cluster binding	GO:0009536//plastid
3887	tr|C4J9H0|C4J9H0_MAIZE	1.31±0.191	0.03811	sp|Q94FB9|AB1D_ARATH	ABC transporter D family member 1 OS=Arabidopsis thaliana GN=ABCC1 PE=1 SV=1	tr|C4J9H0|C4J9H0_MAIZE	Uncharacterized protein OS=Zea mays PE=2 SV=1	ABC-type uncharacterized transport system, permease and ATPase components	General function prediction only	K05677|1|2e-149|421|dosa:Os01t0966100-01| ATP-binding cassette, subfamily D (ALD), member 3	GO:0015916//fatty-acyl-CoA transport;GO:0006635//fatty acid beta-oxidation;GO:0010030//positive regulation of seed germination;GO:0055085//transmembrane transport;GO:0006200//ATP catabolic process	GO:0042626//ATPase activity, coupled to transmembrane movement of substances;GO:0005524//ATP binding	GO:0046861//glyoxysomal membrane;GO:0016021//integral component of membrane;GO:0005739//mitochondrion
3890	tr|A0A1D6L5H3|A0A1D6L5H3_MAIZE	1.49±0.139	0.00316	sp|Q6WNQ8|C81E8_MEDTR	Cytochrome P450 81E8 OS=Medicago truncatula GN=CYP81E8 PE=2 SV=1	tr|A0A1D6L5H3|A0A1D6L5H3_MAIZE	Cytochrome P450 family 81 subfamily D polypeptide 8 OS=Zea mays GN=ZEAMMB73_Zm00001d034095 PE=4 SV=2	-	-	K00517|1|3e-89|280|osa:4334183| !K13260|3|4e-43|159|mtr:MTR_5g016410| isoflavone 2'-hydroxylase [EC:1.14.13.89]		GO:0016491//oxidoreductase activity;GO:0005488//binding	-
3900	tr|A0A1D6KQU8|A0A1D6KQU8_MAIZE	1.57±0.201	0.005354	sp|Q42602|C89A2_ARATH	Cytochrome P450 89A2 OS=Arabidopsis thaliana GN=CYP89A2 PE=2 SV=2	tr|A0A1D6KQU8|A0A1D6KQU8_MAIZE	Cytochrome P450 family 87 subfamily A polypeptide 6 OS=Zea mays GN=ZEAMMB73_Zm00001d032458 PE=3 SV=1	Cytochrome P450	Secondary metabolites biosynthesis, transport and catabolism;Defense mechanisms	K07408|1|0.0|805|sbi:SORBI_01g017160| cytochrome P450 family 1 subfamily A polypeptide 1 [EC:1.14.14.1]	GO:0022900//electron transport chain	GO:0020037//heme binding;GO:0016705//oxidoreductase activity, acting on paired donors, with incorporation or reduction of molecular oxygen;GO:0004497//monooxygenase activity;GO:0005506//iron ion binding;GO:0009055//electron carrier activity	-
3946	tr|B6SSB7|B6SSB7_MAIZE	1.23±0.086	0.009576	sp|Q9LV60|CRR55_ARATH	Cysteine-rich repeat secretory protein 55 OS=Arabidopsis thaliana GN=CRRSP55 PE=2 SV=1	tr|B6SSB7|B6SSB7_MAIZE	Protein kinase OS=Zea mays GN=100281111 PE=2 SV=1	-	-	K04733|1|9e-23|101|vra:106769423| interleukin-1 receptor-associated kinase 4 [EC:2.7.11.1]			GO:0016023//cytoplasmic membrane-bounded vesicle
3960	tr|A0A1D6IE47|A0A1D6IE47_MAIZE	1.22±0.05	0.002342	sp|O82081|UCC1_ARATH	Uclacyanin 1 OS=Arabidopsis thaliana GN=UCC1 PE=1 SV=1	tr|A0A1D6IE47|A0A1D6IE47_MAIZE	Cupredoxin superfamily protein OS=Zea mays GN=103633266 PE=4 SV=1	-	-	K04733|1|1e-09|60.8|mdm:103419981| interleukin-1 receptor-associated kinase 4 [EC:2.7.11.1]!K03006|3|8e-08|55.5|thj:104811869| DNA-directed RNA polymerase II subunit RPB1 [EC:2.7.7.6]		GO:0005507//copper ion binding;GO:0009055//electron carrier activity	GO:0016023//cytoplasmic membrane-bounded vesicle
3967	tr|B8A247|B8A247_MAIZE	1.24±0.109	0.01692	sp|P21226|CHI2_PEA	Endochitinase A2 OS=Pisum sativum GN=CHI2 PE=1 SV=2	tr|B8A247|B8A247_MAIZE	Uncharacterized protein OS=Zea mays PE=2 SV=1	Chitodextrinase	Carbohydrate transport and metabolism	K20547|1|3e-66|197|zma:100280135| basic endochitinase B [EC:3.2.1.14]	GO:0006032//chitin catabolic process;GO:0016998//cell wall macromolecule catabolic process;GO:0005975//carbohydrate metabolic process;GO:0009871//jasmonic acid and ethylene-dependent systemic resistance, ethylene mediated signaling pathway;GO:0046686//response to cadmium ion;GO:0050832//defense response to fungus	GO:0008843//endochitinase activity;GO:0008061//chitin binding;GO:0016231//beta-N-acetylglucosaminidase activity	GO:0005773//vacuole;GO:0005886//plasma membrane
3995	tr|B6SN51|B6SN51_MAIZE	1.46±0.18	0.00832	sp|Q9ZPE7|EXO_ARATH	Protein EXORDIUM OS=Arabidopsis thaliana GN=EXO PE=2 SV=1	tr|B6SN51|B6SN51_MAIZE	Phi-1-like phosphate-induced protein OS=Zea mays PE=2 SV=1	-	-	K14299|1|1e-15|80.5|mdm:103418195| nucleoporin SEH1			GO:0016023//cytoplasmic membrane-bounded vesicle
4012	tr|A0A1D6IE38|A0A1D6IE38_MAIZE	1.38±0.055	0.0005029	sp|Q9FJU9|E1313_ARATH	Glucan endo-1,3-beta-glucosidase 13 OS=Arabidopsis thaliana GN=At5g56590 PE=1 SV=1	tr|A0A1D6IE38|A0A1D6IE38_MAIZE	O-Glycosyl hydrolase family 17 protein OS=Zea mays GN=103633263 PE=3 SV=1	-	-	K19891|1|8e-88|284|smo:SELMODRAFT_87871| glucan endo-1,3-beta-glucosidase 1/2/3 [EC:3.2.1.39]		GO:0003824//catalytic activity	-
4015	tr|A0A1D6PC23|A0A1D6PC23_MAIZE	1.21±0.083	0.01228	-	-	tr|A0A1D6PC23|A0A1D6PC23_MAIZE	Calcium-dependent phosphotriesterase superfamily protein OS=Zea mays GN=ZEAMMB73_Zm00001d047638 PE=4 SV=1	Sugar lactone lactonase YvrE	Carbohydrate transport and metabolism	-			GO:0005783//endoplasmic reticulum
4038	tr|B6TG98|B6TG98_MAIZE	1.33±0.16	0.0185	sp|Q41001|BCP_PEA	Blue copper protein OS=Pisum sativum PE=2 SV=1	tr|K7V5H2|K7V5H2_MAIZE	Copper ion binding protein OS=Zea mays GN=ZEAMMB73_Zm00001d044898 PE=4 SV=1	-	-	-		GO:0005507//copper ion binding;GO:0009055//electron carrier activity	GO:0016023//cytoplasmic membrane-bounded vesicle
4096	tr|A0A1D6LRB7|A0A1D6LRB7_MAIZE	1.57±0.21	0.007167	sp|Q9LY46|TBL29_ARATH	Protein ESKIMO 1 OS=Arabidopsis thaliana GN=ESK1 PE=1 SV=1	tr|A0A1D6LRB7|A0A1D6LRB7_MAIZE	Putative ribosomal protein S4 (RPS4A) family protein OS=Zea mays GN=ZEAMMB73_Zm00001d036814 PE=4 SV=1	-	-	-	GO:0050826//response to freezing		GO:0009536//plastid
4108	tr|A0A1D6EBW5|A0A1D6EBW5_MAIZE	1.25±0.129	0.02268	-	-	tr|A0A1D6EBW5|A0A1D6EBW5_MAIZE	Mitochondrial import inner membrane translocase subunit Tim17/Tim22/Tim23 family protein OS=Zea mays GN=ZEAMMB73_Zm00001d003846 PE=4 SV=1	-	-	-			GO:0016021//integral component of membrane;GO:0005773//vacuole;GO:0005739//mitochondrion;GO:0009941//chloroplast envelope;GO:0005886//plasma membrane
4114	tr|B4FB72|B4FB72_MAIZE	1.8±0.291	0.005673	sp|P25892|RIP9_MAIZE	Ribosome-inactivating protein 9 OS=Zea mays GN=CRIP9 PE=1 SV=1	tr|A0A1D6IIN7|A0A1D6IIN7_MAIZE	rRNA N-glycosidase OS=Zea mays GN=ZEAMMB73_Zm00001d022032 PE=3 SV=1	-	-	K10523|1|2e-16|82.8|sita:101752949| speckle-type POZ protein	GO:0006952//defense response;GO:0017148//negative regulation of translation	GO:0030598//rRNA N-glycosylase activity	-
4120	tr|A0A1D6GW54|A0A1D6GW54_MAIZE	1.27±0.054	0.001565	-	-	tr|A0A1D6GW54|A0A1D6GW54_MAIZE	Bifunctional inhibitor/lipid-transfer protein/seed storage 2S albumin superfamily protein OS=Zea mays GN=103626441 PE=4 SV=1	-	-	-			GO:0016023//cytoplasmic membrane-bounded vesicle
4186	tr|B4FT05|B4FT05_MAIZE	1.33±0.211	0.03376	sp|F4JDJ0|HIP47_ARATH	Heavy metal-associated isoprenylated plant protein 47 OS=Arabidopsis thaliana GN=HIPP47 PE=3 SV=1	tr|B4FT05|B4FT05_MAIZE	Heavy metal-associated domain containing protein OS=Zea mays GN=100284161 PE=2 SV=1	-	-	-	-	-	-
4210	tr|B6SP50|B6SP50_MAIZE	1.37±0.181	0.01897	sp|P46302|RS28_MAIZE	40S ribosomal protein S28 OS=Zea mays GN=RPS28 PE=3 SV=1	tr|B6SP50|B6SP50_MAIZE	40S ribosomal protein S28 OS=Zea mays PE=2 SV=1	Ribosomal protein S28E/S33	Translation, ribosomal structure and biogenesis	K02979|1|4e-28|98.6|dosa:Os10t0411700-01| small subunit ribosomal protein S28e	GO:0006412//translation	GO:0003735//structural constituent of ribosome	GO:0005886//plasma membrane;GO:0005618//cell wall;GO:0022627//cytosolic small ribosomal subunit
4233	tr|A0A1D6JY08|A0A1D6JY08_MAIZE	1.37±0.105	0.003691	sp|Q9LZM1|ORP3A_ARATH	Oxysterol-binding protein-related protein 3A OS=Arabidopsis thaliana GN=ORP3A PE=1 SV=1	tr|A0A1D6JY08|A0A1D6JY08_MAIZE	Oxysterol-binding protein-related protein 3B OS=Zea mays GN=100285774 PE=4 SV=1	-	-	K20174|1|2e-48|162|pda:103703508| oxysterol-binding protein-related protein 1/2	GO:0009567//double fertilization forming a zygote and endosperm	GO:0032934//sterol binding	GO:0005783//endoplasmic reticulum
4259	tr|C4J4U3|C4J4U3_MAIZE	1.47±0.062	0.000337	sp|Q9SVU5|GDL67_ARATH	GDSL esterase/lipase At4g28780 OS=Arabidopsis thaliana GN=At4g28780 PE=2 SV=1	tr|C4J4U3|C4J4U3_MAIZE	GDSL esterase/lipase OS=Zea mays GN=100501638 PE=2 SV=1	Phospholipase/lecithinase/hemolysin	Lipid transport and metabolism;General function prediction only	K10960|1|9e-38|148|atr:18422248| geranylgeranyl diphosphate/geranylgeranyl-bacteriochlorophyllide a reductase [EC:1.3.1.83 1.3.1.111]!K00679|2|3e-36|144|cic:CICLE_v10027727mg| phospholipid:diacylglycerol acyltransferase [EC:2.3.1.158]!K01188|3|2e-19|94.4|aly:ARALYDRAFT_316517| beta-glucosidase [EC:3.2.1.21]!K21026|4|7e-18|88.2|mus:103978854| acetylajmaline esterase [EC:3.1.1.80]	GO:0006629//lipid metabolic process	GO:0016788//hydrolase activity, acting on ester bonds	GO:0016023//cytoplasmic membrane-bounded vesicle
4307	tr|A0A1D6NB61|A0A1D6NB61_MAIZE	1.48±0.316	0.03866	-	-	tr|A0A1D6NB61|A0A1D6NB61_MAIZE	SGS domain-containing protein OS=Zea mays GN=100282523 PE=4 SV=1	-	-	K04507|1|8e-73|221|zma:100282523| calcyclin binding protein	-	-	-
4352	sp|Q00008|PRMS_MAIZE	1.25±0.057	0.00221	sp|Q00008|PRMS_MAIZE	Pathogenesis-related protein PRMS OS=Zea mays GN=PRMS PE=2 SV=1	tr|Q2XXC2|Q2XXC2_ZEADI	Pathogenesis-related maize seed protein OS=Zea diploperennis GN=prms PE=3 SV=1	Uncharacterized conserved protein YkwD, contains CAP (CSP/antigen 5/PR1) domain	Function unknown	K13449|1|5e-98|283|sbi:SORBI_10g001940| pathogenesis-related protein 1	GO:0006952//defense response;GO:0009607//response to biotic stimulus		GO:0005576//extracellular region;GO:0016023//cytoplasmic membrane-bounded vesicle
4367	tr|B6SY92|B6SY92_MAIZE	1.27±0.101	0.009762	sp|Q9FLD5|ASD_ARATH	AAA-ATPase ASD, mitochondrial OS=Arabidopsis thaliana GN=AATP1 PE=1 SV=1	tr|B6SY92|B6SY92_MAIZE	ATPase 3 OS=Zea mays PE=2 SV=1	AAA+-type ATPase, SpoVK/Ycf46/Vps4 family	Cell wall/membrane/envelope biogenesis;Cell cycle control, cell division, chromosome partitioning;Signal transduction mechanisms	K08900|1|0.0|853|sbi:SORBI_08g023150| mitochondrial chaperone BCS1	GO:0009737//response to abscisic acid;GO:0051301//cell division	GO:0005524//ATP binding;GO:0017111//nucleoside-triphosphatase activity	GO:0005783//endoplasmic reticulum;GO:0005739//mitochondrion
4385	tr|Q49HE1|Q49HE1_MAIZE	1.45±0.075	0.0006829	sp|Q69TI0|OPR5_ORYSJ	Putative 12-oxophytodienoate reductase 5 OS=Oryza sativa subsp. japonica GN=OPR5 PE=2 SV=1	tr|Q49HE1|Q49HE1_MAIZE	12-oxo-phytodienoic acid reductase OS=Zea mays GN=OPR4 PE=2 SV=1	2,4-dienoyl-CoA reductase or related NADH-dependent reductase, Old Yellow Enzyme (OYE) family	Energy production and conversion	K05894|1|0.0|734|zma:732732| 12-oxophytodienoic acid reductase [EC:1.3.1.42]	GO:0055114//oxidation-reduction process	GO:0010181//FMN binding;GO:0016629//12-oxophytodienoate reductase activity	-
4420	tr|Q8W4W2|Q8W4W2_MAIZE	1.28±0.152	0.02776	sp|O23732|GSHB_BRAJU	Glutathione synthetase, chloroplastic OS=Brassica juncea GN=GSH2 PE=2 SV=1	tr|Q8W4W2|Q8W4W2_MAIZE	Glutathione synthetase OS=Zea mays GN=gsh2 PE=2 SV=1	-	-	K01920|1|0.0|792|zma:542055| glutathione synthase [EC:6.3.2.3]	GO:0009753//response to jasmonic acid;GO:0006750//glutathione biosynthetic process	GO:0005524//ATP binding;GO:0004363//glutathione synthase activity	GO:0009507//chloroplast;GO:0005829//cytosol
4459	tr|K7TWH6|K7TWH6_MAIZE	1.27±0.085	0.005855	sp|Q2QYE1|APY3_ORYSJ	Probable apyrase 3 OS=Oryza sativa subsp. japonica GN=APY3 PE=2 SV=2	tr|C5YR30|C5YR30_SORBI	Uncharacterized protein OS=Sorghum bicolor GN=SORBI_008G022100 PE=3 SV=1	Golgi nucleoside diphosphatase	Nucleotide transport and metabolism	K14641|1|0.0|700|sbi:SORBI_08g001970| apyrase [EC:3.6.1.5]		GO:0016787//hydrolase activity	GO:0016023//cytoplasmic membrane-bounded vesicle
4462	tr|B6TMX2|B6TMX2_MAIZE	1.43±0.125	0.003504	sp|Q6PH85|DCNL2_HUMAN	DCN1-like protein 2 OS=Homo sapiens GN=DCUN1D2 PE=1 SV=1	tr|A0A1D6IKH7|A0A1D6IKH7_MAIZE	Defective in cullin neddylation protein OS=Zea mays GN=ZEAMMB73_Zm00001d022231 PE=4 SV=1	-	-	K17822|1|0.0|517|zma:100277354| DCN1-like protein 1/2			GO:0016023//cytoplasmic membrane-bounded vesicle
4490	tr|B6TDX6|B6TDX6_MAIZE	1.28±0.081	0.004459	sp|O04496|AED3_ARATH	Aspartyl protease AED3 OS=Arabidopsis thaliana GN=AED3 PE=1 SV=1	tr|B6TDX6|B6TDX6_MAIZE	Aspartic proteinase nepenthesin-1 OS=Zea mays PE=2 SV=1	-	-	K02882|1|1e-25|113|adu:107496420| large subunit ribosomal protein L18Ae!K01381|3|8e-15|79.0|smo:SELMODRAFT_13348| saccharopepsin [EC:3.4.23.25]!K00924|5|4e-14|78.2|bna:106384521|	GO:0006508//proteolysis	GO:0004190//aspartic-type endopeptidase activity	GO:0009505//plant-type cell wall;GO:0016023//cytoplasmic membrane-bounded vesicle;GO:0009507//chloroplast;GO:0048046//apoplast
4500	tr|B6T4R2|B6T4R2_MAIZE	1.27±0.073	0.003695	sp|Q9AYU0|QR2_TRIVS	Quinone-oxidoreductase QR2 OS=Triphysaria versicolor PE=1 SV=1	tr|B6T4R2|B6T4R2_MAIZE	Flavoprotein wrbA OS=Zea mays GN=100279567 PE=2 SV=1	Multimeric flavodoxin WrbA	Energy production and conversion	K03809|1|1e-143|402|zma:100279567| NAD(P)H dehydrogenase (quinone) [EC:1.6.5.2]	GO:0055114//oxidation-reduction process;GO:0009733//response to auxin;GO:0045892//negative regulation of transcription, DNA-templated	GO:0016655//oxidoreductase activity, acting on NAD(P)H, quinone or similar compound as acceptor;GO:0010181//FMN binding	GO:0005773//vacuole;GO:0005886//plasma membrane
4512	tr|B6SZ69|B6SZ69_MAIZE	1.44±0.15	0.006364	sp|P27322|HSP72_SOLLC	Heat shock cognate 70 kDa protein 2 OS=Solanum lycopersicum GN=HSC-2 PE=2 SV=1	tr|B6SZ69|B6SZ69_MAIZE	Heat shock cognate 70 kDa protein 2 OS=Zea mays GN=100281806 PE=2 SV=1	Molecular chaperone DnaK (HSP70)	Posttranslational modification, protein turnover, chaperones	K03283|1|0.0|1214|zma:100281806| heat shock 70kDa protein 1/8	GO:0006950//response to stress	GO:0005524//ATP binding	-
4537	tr|A0A1D6HJQ5|A0A1D6HJQ5_MAIZE	1.24±0.154	0.03997	sp|Q9LQ55|DRP2B_ARATH	Dynamin-2B OS=Arabidopsis thaliana GN=DRP2B PE=1 SV=2	tr|A0A1D6HJQ5|A0A1D6HJQ5_MAIZE	Dynamin-2A OS=Zea mays GN=103627697 PE=3 SV=1	-	-	K01528|1|0.0|1732|zma:103627697| dynamin GTPase [EC:3.6.5.5]	GO:0006184//GTP catabolic process	GO:0005543//phospholipid binding;GO:0003924//GTPase activity;GO:0005525//GTP binding	-
4542	tr|Q5EUD0|Q5EUD0_MAIZE	1.72±0.409	0.01978	sp|Q5WA72|PDI15_ORYSJ	Protein disulfide isomerase-like 1-5 OS=Oryza sativa subsp. japonica GN=PDIL1-5 PE=2 SV=1	tr|Q5EUD0|Q5EUD0_MAIZE	Protein disulfide isomerase OS=Zea mays GN=PDIL1-5 PE=2 SV=1	Negative regulator of GroEL, contains thioredoxin-like and TPR-like domains	Posttranslational modification, protein turnover, chaperones	K09580|1|0.0|888|zma:606418| protein disulfide-isomerase A1 [EC:5.3.4.1]	GO:0045454//cell redox homeostasis	GO:0016853//isomerase activity	GO:0016023//cytoplasmic membrane-bounded vesicle;GO:0005783//endoplasmic reticulum
4545	tr|A0A1D6KNW4|A0A1D6KNW4_MAIZE	1.23±0.116	0.02237	sp|F4JSE7|EDR2_ARATH	Protein ENHANCED DISEASE RESISTANCE 2 OS=Arabidopsis thaliana GN=EDR2 PE=2 SV=1	tr|A0A1D6KNW4|A0A1D6KNW4_MAIZE	Protein ENHANCED DISEASE RESISTANCE 2 OS=Zea mays GN=100502200 PE=4 SV=1	-	-	-		GO:0005543//phospholipid binding	GO:0005886//plasma membrane
4610	tr|B4FF24|B4FF24_MAIZE	1.29±0.162	0.02844	sp|Q9ZV36|UXS6_ARATH	UDP-glucuronic acid decarboxylase 6 OS=Arabidopsis thaliana GN=UXS6 PE=2 SV=1	tr|B4FF24|B4FF24_MAIZE	UDP-glucuronic acid decarboxylase 5 OS=Zea mays GN=100193447 PE=2 SV=1	Nucleoside-diphosphate-sugar epimerase	Cell wall/membrane/envelope biogenesis	K08678|1|0.0|697|zma:100193447| UDP-glucuronate decarboxylase [EC:4.1.1.35]	GO:0042732//D-xylose metabolic process;GO:0044237//cellular metabolic process	GO:0048040//UDP-glucuronate decarboxylase activity;GO:0050662//coenzyme binding;GO:0000166//nucleotide binding	GO:0016023//cytoplasmic membrane-bounded vesicle;GO:0005886//plasma membrane
4668	tr|A0A1D6Q5Z6|A0A1D6Q5Z6_MAIZE	1.25±0.091	0.009611	sp|Q9M0Y8|NSF_ARATH	Vesicle-fusing ATPase OS=Arabidopsis thaliana GN=NSF PE=2 SV=2	tr|A0A1D6Q5Z6|A0A1D6Q5Z6_MAIZE	Vesicle-fusing ATPase OS=Zea mays GN=100193565 PE=4 SV=1	ATP-dependent 26S proteasome regulatory subunit	Posttranslational modification, protein turnover, chaperones	K06027|1|0.0|1436|sbi:SORBI_01g014140| vesicle-fusing ATPase [EC:3.6.4.6]		GO:0017111//nucleoside-triphosphatase activity;GO:0005524//ATP binding	GO:0005773//vacuole
4678	tr|A0A1D6F992|A0A1D6F992_MAIZE	1.25±0.106	0.0138	sp|Q9FFN1|PP363_ARATH	Pentatricopeptide repeat-containing protein At5g03800 OS=Arabidopsis thaliana GN=EMB175 PE=2 SV=1	tr|A0A1D6F992|A0A1D6F992_MAIZE	Pentatricopeptide repeat-containing protein103 OS=Zea mays GN=103648257 PE=4 SV=1	-	-	K17285|1|4e-86|300|aly:ARALYDRAFT_330113| selenium-binding protein 1!K15271|4|4e-84|299|egr:104423905| ATP-dependent DNA helicase HFM1/MER3 [EC:3.6.4.12]			GO:0009536//plastid
4682	tr|B6UG11|B6UG11_MAIZE	1.44±0.165	0.008217	sp|P36591|DYR_SCHPO	Dihydrofolate reductase OS=Schizosaccharomyces pombe (strain 972 / ATCC 24843) GN=dfr1 PE=2 SV=2	tr|B6UG11|B6UG11_MAIZE	Putative uncharacterized protein OS=Zea mays PE=2 SV=1	-	-	K02183|1|4e-74|234|ats:F775_28887| calmodulin		GO:0016787//hydrolase activity	GO:0005777//peroxisome
4683	tr|B4FP34|B4FP34_MAIZE	1.3±0.18	0.03324	sp|Q9ZR07|FRDA_ARATH	Frataxin, mitochondrial OS=Arabidopsis thaliana GN=FH PE=1 SV=2	tr|B4FP34|B4FP34_MAIZE	Frataxin OS=Zea mays GN=100279847 PE=2 SV=1	Iron-binding protein CyaY, frataxin homolog	Inorganic ion transport and metabolism	K19054|1|4e-147|409|zma:100279847| frataxin [EC:1.16.3.1]	GO:0042542//response to hydrogen peroxide;GO:0009060//aerobic respiration	GO:0004322//ferroxidase activity	GO:0005739//mitochondrion
4708	tr|A0A1D6ECQ2|A0A1D6ECQ2_MAIZE	1.63±0.36	0.01929	sp|Q9FYG2|CMTA4_ARATH	Calmodulin-binding transcription activator 4 OS=Arabidopsis thaliana GN=CMTA4 PE=1 SV=1	tr|A0A1D6ECQ9|A0A1D6ECQ9_MAIZE	Calmodulin-binding transcription activator 4 OS=Zea mays GN=ZEAMMB73_Zm00001d003958 PE=4 SV=1	Ankyrin repeat	Signal transduction mechanisms	-	-	-	-
4734	tr|A0A1D6QB10|A0A1D6QB10_MAIZE	1.49±0.328	0.03949	-	-	tr|A0A1D6QB10|A0A1D6QB10_MAIZE	(Csu525(RpL17)), mRNA OS=Zea mays GN=100276492 PE=4 SV=1	-	-	-	-	-	-
4759	tr|A0A1D6HZD4|A0A1D6HZD4_MAIZE	1.21±0.103	0.02068	sp|Q653B6|HAK18_ORYSJ	Potassium transporter 18 OS=Oryza sativa subsp. japonica GN=HAK18 PE=2 SV=1	tr|A0A1D6HZD4|A0A1D6HZD4_MAIZE	Potassium transporter 10 OS=Zea mays GN=100191398 PE=4 SV=1	K+ transporter	Inorganic ion transport and metabolism	K03549|1|0.0|812|zma:100191398| KUP system potassium uptake protein	GO:0009555//pollen development;GO:0071805//potassium ion transmembrane transport	GO:0015079//potassium ion transmembrane transporter activity	GO:0005886//plasma membrane
4767	tr|A0A1D6KRT5|A0A1D6KRT5_MAIZE	1.21±0.07	0.007086	sp|Q9LN20|P4H3_ARATH	Probable prolyl 4-hydroxylase 3 OS=Arabidopsis thaliana GN=P4H3 PE=2 SV=1	tr|A0A1D6KRT5|A0A1D6KRT5_MAIZE	Putative prolyl 4-hydroxylase 3 OS=Zea mays GN=ZEAMMB73_Zm00001d032573 PE=4 SV=1	Proline 4-hydroxylase (includes Rps23 Pro-64 3,4-dihydroxylase Tpa1), contains SM-20 domain	Translation, ribosomal structure and biogenesis;Posttranslational modification, protein turnover, chaperones	K00472|1|4e-131|378|zma:100193348| prolyl 4-hydroxylase [EC:1.14.11.2]		GO:0016705//oxidoreductase activity, acting on paired donors, with incorporation or reduction of molecular oxygen;GO:0005488//binding	GO:0005739//mitochondrion
4773	tr|B6TBQ1|B6TBQ1_MAIZE	1.21±0.04	0.001315	sp|Q6L4S3|HIRL1_ORYSJ	Hypersensitive-induced response protein-like protein 1 OS=Oryza sativa subsp. japonica GN=HIRL1 PE=2 SV=1	tr|B6TBQ1|B6TBQ1_MAIZE	Hypersensitive-induced response protein OS=Zea mays PE=2 SV=1	Regulator of protease activity HflC, stomatin/prohibitin superfamily	Posttranslational modification, protein turnover, chaperones	-			GO:0016020//membrane
4783	tr|B6SYF0|B6SYF0_MAIZE	1.67±0.351	0.01773	sp|Q93YN1|CRPK1_ARATH	Cold-responsive protein kinase 1 OS=Arabidopsis thaliana GN=CRPK1 PE=1 SV=1	tr|B6SYF0|B6SYF0_MAIZE	Serine/threonine-protein kinase receptor OS=Zea mays PE=2 SV=1	PASTA domain, binds beta-lactams	Cell wall/membrane/envelope biogenesis	K04733|1|0.0|523|sita:101766954| interleukin-1 receptor-associated kinase 4 [EC:2.7.11.1]	GO:0006468//protein phosphorylation	GO:0005524//ATP binding;GO:0004674//protein serine/threonine kinase activity	GO:0005739//mitochondrion
4820	tr|A0A1D6NKT6|A0A1D6NKT6_MAIZE	1.28±0.178	0.04419	sp|Q8R3Q2|PP6R2_MOUSE	Serine/threonine-protein phosphatase 6 regulatory subunit 2 OS=Mus musculus GN=Ppp6r2 PE=1 SV=1	tr|A0A1D6NKT6|A0A1D6NKT6_MAIZE	SIT4 phosphatase-associated family protein OS=Zea mays GN=103652598 PE=4 SV=1	-	-	K15501|1|0.0|1037|zma:103652598| serine/threonine-protein phosphatase 6 regulatory subunit 3			GO:0005886//plasma membrane
4880	tr|C0P6H1|C0P6H1_MAIZE	1.27±0.099	0.008978	sp|Q9NW68|BSDC1_HUMAN	BSD domain-containing protein 1 OS=Homo sapiens GN=BSDC1 PE=1 SV=1	tr|C0P6H1|C0P6H1_MAIZE	BSD domain-containing protein OS=Zea mays GN=100382319 PE=2 SV=1	-	-	K00234|1|7e-09|61.6|zma:103644679| succinate dehydrogenase (ubiquinone) flavoprotein subunit [EC:1.3.5.1]	-	-	-
4886	tr|A0A1D6MQF7|A0A1D6MQF7_MAIZE	1.29±0.131	0.01525	sp|Q81ST7|BSHA_BACAN	N-acetyl-alpha-D-glucosaminyl L-malate synthase OS=Bacillus anthracis GN=bshA PE=1 SV=1	tr|A0A1D6MQF7|A0A1D6MQF7_MAIZE	UDP-Glycosyltransferase superfamily protein OS=Zea mays GN=100191545 PE=4 SV=1	Glycosyltransferase involved in cell wall bisynthesis	Cell wall/membrane/envelope biogenesis	-	GO:0009058//biosynthetic process	-	-
4897	tr|B4FIT7|B4FIT7_MAIZE	1.25±0.051	0.001613	sp|Q9LKJ1|HIBC1_ARATH	3-hydroxyisobutyryl-CoA hydrolase 1 OS=Arabidopsis thaliana GN=CHY1 PE=1 SV=1	tr|B4FIT7|B4FIT7_MAIZE	3-hydroxyisobutyryl-CoA hydrolase 1 OS=Zea mays GN=100283469 PE=2 SV=1	Enoyl-CoA hydratase/carnithine racemase	Lipid transport and metabolism	K05605|1|0.0|755|zma:100283469| 3-hydroxyisobutyryl-CoA hydrolase [EC:3.1.2.4]	GO:0006574//valine catabolic process;GO:0009409//response to cold;GO:0009733//response to auxin	GO:0003860//3-hydroxyisobutyryl-CoA hydrolase activity	-
4948	tr|A0A1D6DW37|A0A1D6DW37_MAIZE	1.25±0.088	0.008656	sp|P25776|ORYA_ORYSJ	Oryzain alpha chain OS=Oryza sativa subsp. japonica GN=Os04g0650000 PE=1 SV=2	tr|A0A1D6DW37|A0A1D6DW37_MAIZE	Insect resistance3 OS=Zea mays GN=100037824 PE=3 SV=1	Cysteine protease, C1A family	Posttranslational modification, protein turnover, chaperones	K16292|1|2e-176|504|ppp:PHYPADRAFT_204314| KDEL-tailed cysteine endopeptidase [EC:3.4.22.-]!K01365|3|4e-150|435|bna:106439437| cathepsin L [EC:3.4.22.15]	GO:0006508//proteolysis	GO:0004623//phospholipase A2 activity;GO:0004197//cysteine-type endopeptidase activity	GO:0016023//cytoplasmic membrane-bounded vesicle
5011	tr|Q9ZP60|Q9ZP60_MAIZE	1.59±0.281	0.01338	sp|Q03662|GSTX1_TOBAC	Probable glutathione S-transferase OS=Nicotiana tabacum PE=2 SV=1	tr|Q9ZP60|Q9ZP60_MAIZE	GST7 protein OS=Zea mays GN=gst7 PE=2 SV=1	Predicted phosphohydrolase, protein tyrosine phosphatase (PTP) superfamily, DUF442 family	General function prediction only	K00799|1|6e-168|464|zma:542587| glutathione S-transferase [EC:2.5.1.18]		GO:0004364//glutathione transferase activity	-
5021	tr|A0A1D6HSQ3|A0A1D6HSQ3_MAIZE	1.79±0.131	0.0006065	sp|Q55C17|TECR_DICDI	Very-long-chain enoyl-CoA reductase OS=Dictyostelium discoideum GN=gpsn2 PE=3 SV=1	tr|A0A1D6HSQ3|A0A1D6HSQ3_MAIZE	3-oxo-5-alpha-steroid 4-dehydrogenase family protein OS=Zea mays GN=103633692 PE=4 SV=1	-	-	K10258|1|3e-162|454|zma:103633692| very-long-chain enoyl-CoA reductase [EC:1.3.1.93]!K12343|4|3e-78|241|sita:101780736| 3-oxo-5-alpha-steroid 4-dehydrogenase 1 [EC:1.3.1.22]			GO:0043231//intracellular membrane-bounded organelle;GO:0044444//cytoplasmic part;GO:0016020//membrane
5044	tr|B4FIH2|B4FIH2_MAIZE	1.42±0.178	0.01253	-	-	tr|B4FIH2|B4FIH2_MAIZE	Uncharacterized protein OS=Zea mays PE=2 SV=1	-	-	-	-	-	-
5047	tr|B6SGM3|B6SGM3_MAIZE	1.25±0.122	0.01927	sp|Q9FV52|MAP1B_ARATH	Methionine aminopeptidase 1B, chloroplastic OS=Arabidopsis thaliana GN=MAP1B PE=2 SV=2	tr|B6SGM3|B6SGM3_MAIZE	Methionine aminopeptidase OS=Zea mays PE=2 SV=1	Methionine aminopeptidase	Translation, ribosomal structure and biogenesis	K01265|1|0.0|603|sbi:SORBI_06g028100| methionyl aminopeptidase [EC:3.4.11.18]	GO:0009987//cellular process;GO:0006508//proteolysis	GO:0046872//metal ion binding;GO:0008235//metalloexopeptidase activity;GO:0004177//aminopeptidase activity	GO:0009536//plastid
5052	tr|B4G1F9|B4G1F9_MAIZE	1.53±0.195	0.008553	sp|Q6PAF4|NSE1_XENLA	Non-structural maintenance of chromosomes element 1 homolog OS=Xenopus laevis GN=nsmce1 PE=2 SV=1	tr|B4G1F9|B4G1F9_MAIZE	Embryo defective 1379 OS=Zea mays GN=100274498 PE=2 SV=1	-	-	-	-	-	-
5071	tr|K7V9P0|K7V9P0_MAIZE	1.4±0.228	0.0332	sp|P93604|LRK10_WHEAT	Rust resistance kinase Lr10 OS=Triticum aestivum GN=LRK10 PE=2 SV=1	tr|A0A1D6FD27|A0A1D6FD27_MAIZE	PR5-like receptor kinase OS=Zea mays GN=ZEAMMB73_Zm00001d008465 PE=3 SV=1	P pilus assembly protein, chaperone PapD	Extracellular structures	K04733|1|0.0|589|dosa:Os01t0117500-00| interleukin-1 receptor-associated kinase 4 [EC:2.7.11.1]	GO:0006468//protein phosphorylation	GO:0004713//protein tyrosine kinase activity;GO:0005524//ATP binding;GO:0004674//protein serine/threonine kinase activity	GO:0016023//cytoplasmic membrane-bounded vesicle
5113	tr|A0A1D6IVG7|A0A1D6IVG7_MAIZE	1.52±0.205	0.009004	sp|A3F5L3|DES2_SORBI	Fatty acid desaturase DES2 OS=Sorghum bicolor GN=DES2 PE=2 SV=1	tr|B4FTK2|B4FTK2_MAIZE	Delta(12)-fatty-acid desaturase OS=Zea mays GN=100273207 PE=2 SV=1	Fatty acid desaturase	Lipid transport and metabolism	K10256|1|0.0|716|zma:100273207| omega-6 fatty acid desaturase / acyl-lipid omega-6 desaturase (Delta-12 desaturase) [EC:1.14.19.6 1.14.19.22]	GO:0055114//oxidation-reduction process;GO:0006629//lipid metabolic process	GO:0045485//omega-6 fatty acid desaturase activity;GO:0016720//delta12-fatty acid dehydrogenase activity;GO:0016717//oxidoreductase activity, acting on paired donors, with oxidation of a pair of donors resulting in the reduction of molecular oxygen to two molecules of water	GO:0016020//membrane
5119	tr|B4FSK8|B4FSK8_MAIZE	1.31±0.108	0.006931	sp|Q6PS57|CKS1_ORYSJ	Cyclin-dependent kinases regulatory subunit 1 OS=Oryza sativa subsp. japonica GN=CKS1 PE=2 SV=1	tr|B4FSK8|B4FSK8_MAIZE	Cyclin-dependent kinases regulatory subunit OS=Zea mays GN=100280869 PE=2 SV=1	-	-	K02219|1|2e-50|156|zma:100280869| cyclin-dependent kinase regulatory subunit CKS1	GO:0000278//mitotic cell cycle;GO:0042023//DNA endoreduplication;GO:0016310//phosphorylation;GO:0051726//regulation of cell cycle	GO:0016301//kinase activity;GO:0016538//cyclin-dependent protein serine/threonine kinase regulator activity	GO:0005737//cytoplasm;GO:0005634//nucleus
5144	tr|B6TEC1|B6TEC1_MAIZE	1.26±0.048	0.001143	sp|Q9FJ95|DHSO_ARATH	Sorbitol dehydrogenase OS=Arabidopsis thaliana GN=SDH PE=1 SV=1	tr|B6TEC1|B6TEC1_MAIZE	Sorbitol dehydrogenase OS=Zea mays PE=2 SV=1	Threonine dehydrogenase or related Zn-dependent dehydrogenase	Amino acid transport and metabolism;General function prediction only	K00008|1|0.0|658|zma:100283066| L-iditol 2-dehydrogenase [EC:1.1.1.14]	GO:0055114//oxidation-reduction process	GO:0016491//oxidoreductase activity;GO:0000166//nucleotide binding;GO:0008270//zinc ion binding	-
5164	tr|A0A1D6LZJ4|A0A1D6LZJ4_MAIZE	1.22±0.045	0.001748	sp|Q6AT26|CESA1_ORYSJ	Probable cellulose synthase A catalytic subunit 1 [UDP-forming] OS=Oryza sativa subsp. japonica GN=CESA1 PE=2 SV=1	tr|Q9LLI8|Q9LLI8_MAIZE	Cellulose synthase OS=Zea mays GN=CesA-2 PE=2 SV=1	Glycosyltransferase, catalytic subunit of cellulose synthase and poly-beta-1,6-N-acetylglucosamine synthase	Cell motility	K10999|1|0.0|1703|zma:542564| cellulose synthase A [EC:2.4.1.12]	GO:0009833//plant-type primary cell wall biogenesis;GO:0030244//cellulose biosynthetic process;GO:0042538//hyperosmotic salinity response	GO:0008270//zinc ion binding;GO:0016760//cellulose synthase (UDP-forming) activity	GO:0016021//integral component of membrane;GO:0005794//Golgi apparatus;GO:0005886//plasma membrane
5178	tr|B6UBY9|B6UBY9_MAIZE	1.3±0.171	0.03148	sp|P39598|YWBO_BACSU	Uncharacterized protein YwbO OS=Bacillus subtilis (strain 168) GN=ywbO PE=4 SV=1	tr|B6UBY9|B6UBY9_MAIZE	Putative uncharacterized protein OS=Zea mays PE=2 SV=1	Predicted dithiol-disulfide isomerase, DsbA family	Posttranslational modification, protein turnover, chaperones	K11649|1|8e-18|85.1|ota:Ot13g00290| SWI/SNF related-matrix-associated actin-dependent regulator of chromatin subfamily C	GO:0009817//defense response to fungus, incompatible interaction	GO:0015035//protein disulfide oxidoreductase activity	GO:0009536//plastid
5186	tr|A0A1D6IYQ2|A0A1D6IYQ2_MAIZE	1.28±0.169	0.04082	sp|Q8LF97|ASK21_ARATH	SKP1-like protein 21 OS=Arabidopsis thaliana GN=ASK21 PE=2 SV=1	tr|A0A1D6IYQ2|A0A1D6IYQ2_MAIZE	SKP1-like protein 21 OS=Zea mays GN=ZEAMMB73_Zm00001d024311 PE=4 SV=1	-	-	K03094|1|6e-93|273|zma:100273625| S-phase kinase-associated protein 1	GO:0006511//ubiquitin-dependent protein catabolic process	-	-
5194	tr|B6SMD0|B6SMD0_MAIZE	1.26±0.097	0.009401	-	-	tr|B6SQJ7|B6SQJ7_MAIZE	Putative uncharacterized protein OS=Zea mays PE=2 SV=1	-	-	-	-	-	-
5224	tr|A0A1D6E3T2|A0A1D6E3T2_MAIZE	1.21±0.084	0.01268	sp|Q8RXN6|PRP31_ARATH	U4/U6 small nuclear ribonucleoprotein Prp31 homolog OS=Arabidopsis thaliana GN=PRP31 PE=1 SV=1	tr|A0A1D6E3T2|A0A1D6E3T2_MAIZE	Pre-mRNA processing ribonucleoprotein binding region-containing protein OS=Zea mays GN=100194058 PE=4 SV=1	RNA processing factor Prp31, contains Nop domain	Translation, ribosomal structure and biogenesis	K12844|1|0.0|564|zma:100194058| U4/U6 small nuclear ribonucleoprotein PRP31	-	-	-
5225	tr|B6TZX9|B6TZX9_MAIZE	1.47±0.317	0.0426	sp|Q9MA75|VIP1_ARATH	Transcription factor VIP1 OS=Arabidopsis thaliana GN=VIP1 PE=1 SV=1	tr|B6TZX9|B6TZX9_MAIZE	Transcription factor RF2b OS=Zea mays PE=2 SV=1	-	-	K20557|1|2e-83|249|zma:100285024| transcription factor VIP1	GO:0006355//regulation of transcription, DNA-templated	GO:0003700//sequence-specific DNA binding transcription factor activity;GO:0043565//sequence-specific DNA binding;GO:0046983//protein dimerization activity	-
5229	tr|B4FLE0|B4FLE0_MAIZE	1.32±0.122	0.009755	sp|P47917|ZRP4_MAIZE	O-methyltransferase ZRP4 OS=Zea mays GN=ZRP4 PE=2 SV=1	tr|B4FLE0|B4FLE0_MAIZE	O-methyltransferase ZRP4 OS=Zea mays GN=ZEAMMB73_Zm00001d049020 PE=2 SV=1	Ubiquinone/menaquinone biosynthesis C-methylase UbiE	Coenzyme transport and metabolism	K16040|1|3e-94|288|vvi:100233030| trans-resveratrol di-O-methyltransferase [EC:2.1.1.240]!K13262|2|2e-83|260|vvi:100243529| isoflavone-7-O-methyltransferase [EC:2.1.1.150]!K13259|3|7e-72|231|vra:106780380| 2,7,4'-trihydroxyisoflavanone 4'-O-methyltransferase / isoflavone 4'-O-methyltransferase [EC:2.1.1.212 2.1.1.46]!K13230|4|6e-71|229|zma:100147731| 2,4,7-trihydroxy-1,4-benzoxazin-3-one-glucosid…	GO:0032259//methylation	GO:0008171//O-methyltransferase activity;GO:0046983//protein dimerization activity	-
5258	tr|B6TL00|B6TL00_MAIZE	1.25±0.115	0.01687	sp|Q84UL5|CML32_ORYSJ	Probable calcium-binding protein CML32 OS=Oryza sativa subsp. japonica GN=CML32 PE=2 SV=1	tr|B6TL00|B6TL00_MAIZE	Calcium-binding protein CAST OS=Zea mays PE=2 SV=1	Ca2+-binding protein, EF-hand superfamily	Signal transduction mechanisms	K13448|1|8e-99|288|zma:100283718| calcium-binding protein CML	-	-	-
5299	tr|K7UN70|K7UN70_MAIZE	1.23±0.097	0.01454	sp|Q0J930|GUN13_ORYSJ	Endoglucanase 13 OS=Oryza sativa subsp. japonica GN=GLU6 PE=2 SV=1	tr|K7UN70|K7UN70_MAIZE	Endoglucanase OS=Zea mays GN=103642193 PE=2 SV=1	Cellulase/cellobiase CelA1	Carbohydrate transport and metabolism	K01179|1|2e-170|502|bvg:104902660| endoglucanase [EC:3.2.1.4]	GO:0005975//carbohydrate metabolic process	GO:0004553//hydrolase activity, hydrolyzing O-glycosyl compounds;GO:0030246//carbohydrate binding	GO:0016023//cytoplasmic membrane-bounded vesicle
5310	tr|A0A1D6EH08|A0A1D6EH08_MAIZE	1.25±0.048	0.001493	sp|Q53QK0|Y1103_ORYSJ	Flavonoid O-methyltransferase-like protein Os11g0303600 OS=Oryza sativa subsp. japonica GN=Os11g0303600 PE=2 SV=1	tr|A0A1D6EH08|A0A1D6EH08_MAIZE	O-methyltransferase ZRP4 OS=Zea mays GN=ZEAMMB73_Zm00001d004687 PE=3 SV=1	-	-	K13262|1|3e-40|147|vvi:100243529| isoflavone-7-O-methyltransferase [EC:2.1.1.150]!K16040|2|4e-38|141|vvi:100233030| trans-resveratrol di-O-methyltransferase [EC:2.1.1.240]!K13259|5|3e-25|107|vra:106780380| 2,7,4'-trihydroxyisoflavanone 4'-O-methyltransferase / isoflavone 4'-O-methyltransferase [EC:2.1.1.212 2.1.1.46]		GO:0008168//methyltransferase activity	-
5311	tr|A0A1D6JR43|A0A1D6JR43_MAIZE	1.24±0.059	0.002733	-	-	tr|A0A1D6JR43|A0A1D6JR43_MAIZE	Uncharacterized protein OS=Zea mays GN=ZEAMMB73_Zm00001d027981 PE=4 SV=1	-	-	-	-	-	-
5349	tr|A0A1D6FI72|A0A1D6FI72_MAIZE	1.27±0.062	0.002229	sp|A8MS68|PLPD1_ARATH	Dihydrolipoyl dehydrogenase 1, chloroplastic OS=Arabidopsis thaliana GN=LPD1 PE=2 SV=1	tr|A0A1D6FI72|A0A1D6FI72_MAIZE	Dihydrolipoyl dehydrogenase OS=Zea mays GN=100381818 PE=4 SV=1	Pyruvate/2-oxoglutarate dehydrogenase complex, dihydrolipoamide dehydrogenase (E3) component or related enzyme	Energy production and conversion	K00382|1|0.0|608|bdi:100826755| dihydrolipoamide dehydrogenase [EC:1.8.1.4]	GO:0045454//cell redox homeostasis;GO:0022900//electron transport chain	GO:0050660//flavin adenine dinucleotide binding;GO:0015036//disulfide oxidoreductase activity;GO:0004148//dihydrolipoyl dehydrogenase activity	GO:0009536//plastid
5367	tr|B4G0X5|B4G0X5_MAIZE	1.36±0.075	0.001529	sp|Q96518|PER16_ARATH	Peroxidase 16 OS=Arabidopsis thaliana GN=PER16 PE=1 SV=2	tr|B4G0X5|B4G0X5_MAIZE	Peroxidase OS=Zea mays GN=100274427 PE=2 SV=1	-	-	K00430|1|0.0|625|zma:100274427| peroxidase [EC:1.11.1.7]	GO:0055114//oxidation-reduction process;GO:0006979//response to oxidative stress	GO:0020037//heme binding;GO:0046872//metal ion binding;GO:0004601//peroxidase activity	GO:0005739//mitochondrion
5398	tr|A0A1D6H078|A0A1D6H078_MAIZE	1.24±0.018	8.248e-05	sp|D9J101|OMT8_MAIZE	Benzoate O-methyltransferase OS=Zea mays GN=OMT8 PE=1 SV=1	tr|A0A1D6H078|A0A1D6H078_MAIZE	Salicylate/benzoate carboxyl methyltransferase OS=Zea mays GN=ZEAMMB73_Zm00001d015224 PE=4 SV=1	Cyclopropane fatty-acyl-phospholipid synthase and related methyltransferases	Lipid transport and metabolism	K08241|1|3e-79|247|mus:103969738| jasmonate O-methyltransferase [EC:2.1.1.141]	GO:0032259//methylation	GO:0008168//methyltransferase activity	-
5414	tr|B4FLA6|B4FLA6_MAIZE	1.38±0.239	0.03682	sp|Q8L860|TOL9_ARATH	TOM1-like protein 9 OS=Arabidopsis thaliana GN=TOL9 PE=1 SV=1	tr|B4FLA6|B4FLA6_MAIZE	Uncharacterized protein OS=Zea mays PE=2 SV=1	-	-	-	GO:0006886//intracellular protein transport		GO:0005622//intracellular
5428	tr|B4FNU4|B4FNU4_MAIZE	1.32±0.214	0.04697	sp|Q0WTP1|AUG7_ARATH	AUGMIN subunit 7 OS=Arabidopsis thaliana GN=AUG7 PE=1 SV=1	tr|B4FNU4|B4FNU4_MAIZE	Uncharacterized protein OS=Zea mays PE=2 SV=1	-	-	-	-	-	-
5467	tr|A0A1D6MZT6|A0A1D6MZT6_MAIZE	1.39±0.212	0.02037	-	-	tr|A0A1D6MZT6|A0A1D6MZT6_MAIZE	ARM repeat superfamily protein OS=Zea mays GN=ZEAMMB73_Zm00001d041932 PE=4 SV=1	-	-	K14772|1|0.0|608|zma:103649658| U3 small nucleolar RNA-associated protein 20	-	-	-
5469	tr|A0A1D6KR80|A0A1D6KR80_MAIZE	1.57±0.337	0.0273	sp|O03982|HIP39_ARATH	Heavy metal-associated isoprenylated plant protein 39 OS=Arabidopsis thaliana GN=HIPP39 PE=2 SV=1	tr|A0A1D6KR80|A0A1D6KR80_MAIZE	Copper transport protein family OS=Zea mays GN=100276276 PE=4 SV=1	-	-	-	GO:0030001//metal ion transport	GO:0046872//metal ion binding	GO:0016023//cytoplasmic membrane-bounded vesicle
5504	tr|A0A1D6MC82|A0A1D6MC82_MAIZE	1.39±0.109	0.003581	sp|Q8BVY0|RL1D1_MOUSE	Ribosomal L1 domain-containing protein 1 OS=Mus musculus GN=Rsl1d1 PE=1 SV=1	tr|A0A1D6MC82|A0A1D6MC82_MAIZE	Ribosomal protein L1p/L10e family OS=Zea mays GN=ZEAMMB73_Zm00001d038975 PE=4 SV=1	-	-	K14775|1|0.0|580|zma:100191559| ribosome biogenesis protein UTP30	GO:0006412//translation	GO:0003735//structural constituent of ribosome;GO:0003723//RNA binding	GO:0015934//large ribosomal subunit
5520	tr|A0A1D6FQZ4|A0A1D6FQZ4_MAIZE	1.34±0.105	0.00521	-	-	tr|A0A1D6FQZ4|A0A1D6FQZ4_MAIZE	Uncharacterized protein OS=Zea mays GN=ZEAMMB73_Zm00001d010428 PE=4 SV=1	-	-	-	-	-	-
5528	tr|A0A1D6F6P3|A0A1D6F6P3_MAIZE	1.48±0.215	0.01353	sp|Q9LMP1|WAK2_ARATH	Wall-associated receptor kinase 2 OS=Arabidopsis thaliana GN=WAK2 PE=1 SV=1	tr|A0A1D6F6P3|A0A1D6F6P3_MAIZE	Wall-associated kinase 2-like protein OS=Zea mays GN=103648069 PE=4 SV=1	Serine/threonine protein kinase	Signal transduction mechanisms	K04733|1|0.0|1279|zma:103648069| interleukin-1 receptor-associated kinase 4 [EC:2.7.11.1]	GO:0006468//protein phosphorylation	GO:0005524//ATP binding;GO:0004674//protein serine/threonine kinase activity	-
5560	tr|A0A1D6JFJ4|A0A1D6JFJ4_MAIZE	1.38±0.086	0.002022	sp|Q7Y201|PME13_ARATH	Probable pectinesterase/pectinesterase inhibitor 13 OS=Arabidopsis thaliana GN=PME13 PE=2 SV=2	tr|A0A1D6JFJ4|A0A1D6JFJ4_MAIZE	Pectinesterase OS=Zea mays GN=ZEAMMB73_Zm00001d026422 PE=4 SV=1	Superfamily II DNA helicase RecQ	Replication, recombination and repair	K15255|1|0.0|687|zma:103642936| ATP-dependent DNA helicase PIF1 [EC:3.6.4.12]	GO:0042545//cell wall modification;GO:0043086//negative regulation of catalytic activity	GO:0030599//pectinesterase activity;GO:0045330//aspartyl esterase activity;GO:0004857//enzyme inhibitor activity	GO:0005618//cell wall
5580	tr|A0A1D6NW15|A0A1D6NW15_MAIZE	1.25±0.134	0.02607	sp|P04713|SSG1_MAIZE	Granule-bound starch synthase 1, chloroplastic/amyloplastic OS=Zea mays GN=WAXY PE=3 SV=1	tr|A0A1D6NW15|A0A1D6NW15_MAIZE	Granule-bound starch synthase 1 chloroplastic/amyloplastic OS=Zea mays GN=541854 PE=4 SV=1	Glycogen synthase	Carbohydrate transport and metabolism	K13679|1|1e-24|101|zma:541854| granule-bound starch synthase [EC:2.4.1.242]	GO:0005982//starch metabolic process;GO:0009058//biosynthetic process	GO:0004373//glycogen (starch) synthase activity	GO:0009568//amyloplast starch grain;GO:0009507//chloroplast
5622	tr|A0A1D6KG37|A0A1D6KG37_MAIZE	1.67±0.125	0.0008296	-	-	tr|A0A1D6KG37|A0A1D6KG37_MAIZE	Uncharacterized protein OS=Zea mays GN=ZEAMMB73_Zm00001d031042 PE=4 SV=1	-	-	K10891|1|0.0|611|zma:103648272| fanconi anemia group D2 protein	-	-	-
5627	tr|A0A1D6JZU3|A0A1D6JZU3_MAIZE	1.37±0.102	0.003349	sp|Q05736|PR1_ASPOF	Pathogenesis-related protein 1 OS=Asparagus officinalis GN=PR1 PE=2 SV=1	tr|A0A1D6JZU3|A0A1D6JZU3_MAIZE	Pathogenesis-related protein 10 OS=Zea mays GN=103634525 PE=3 SV=1	-	-	K14496|1|1e-06|50.1|csv:101206842| abscisic acid receptor PYR/PYL family	GO:0009607//response to biotic stimulus;GO:0006952//defense response	-	-
5631	tr|C0P8Z6|C0P8Z6_MAIZE	1.55±0.236	0.01135	sp|B3LF83|Y74B2_ARATH	Probable inactive linolenate hydroperoxide lyase OS=Arabidopsis thaliana GN=CYP74B2 PE=2 SV=1	tr|C0P8Z6|C0P8Z6_MAIZE	Uncharacterized protein OS=Zea mays PE=2 SV=1	Cytochrome P450	Secondary metabolites biosynthesis, transport and catabolism;Defense mechanisms	K10528|1|4e-96|290|zma:542163| hydroperoxide lyase [EC:4.1.2.-]	GO:0055114//oxidation-reduction process;GO:0044238//primary metabolic process;GO:0032787//monocarboxylic acid metabolic process;GO:0009611//response to wounding;GO:0042430//indole-containing compound metabolic process	GO:0016829//lyase activity;GO:0016705//oxidoreductase activity, acting on paired donors, with incorporation or reduction of molecular oxygen;GO:0009055//electron carrier activity;GO:0004497//monooxygenase activity;GO:0020037//heme binding;GO:0005506//iron ion binding	GO:0009941//chloroplast envelope
5635	tr|B6SWS3|B6SWS3_MAIZE	1.22±0.13	0.03418	sp|Q42600|C84A1_ARATH	Cytochrome P450 84A1 OS=Arabidopsis thaliana GN=CYP84A1 PE=1 SV=1	tr|B6SWS3|B6SWS3_MAIZE	Cytochrome P450 CYP84A33v1 OS=Zea mays PE=2 SV=1	Cytochrome P450	Secondary metabolites biosynthesis, transport and catabolism;Defense mechanisms	K09755|1|0.0|822|zma:103643375| ferulate-5-hydroxylase [EC:1.14.-.-]	GO:0010224//response to UV-B;GO:0022900//electron transport chain	GO:0046424//ferulate 5-hydroxylase activity;GO:0009055//electron carrier activity;GO:0005506//iron ion binding;GO:0020037//heme binding;GO:0016705//oxidoreductase activity, acting on paired donors, with incorporation or reduction of molecular oxygen	GO:0005783//endoplasmic reticulum
5659	tr|A0A1D6DX68|A0A1D6DX68_MAIZE	1.23±0.035	0.0007084	sp|Q9C5E5|DGK5_ARATH	Diacylglycerol kinase 5 OS=Arabidopsis thaliana GN=DGK5 PE=2 SV=1	tr|A0A1D6DX68|A0A1D6DX68_MAIZE	Diacylglycerol kinase OS=Zea mays GN=100127510 PE=3 SV=1	-	-	K00901|1|0.0|950|zma:100127510| diacylglycerol kinase (ATP) [EC:2.7.1.107]	GO:0007205//protein kinase C-activating G-protein coupled receptor signaling pathway;GO:0016310//phosphorylation	GO:0004143//diacylglycerol kinase activity	GO:0009507//chloroplast
5668	tr|A0A1D6FYP8|A0A1D6FYP8_MAIZE	1.29±0.18	0.03406	sp|Q80YV2|NIPA_MOUSE	Nuclear-interacting partner of ALK OS=Mus musculus GN=Zc3hc1 PE=1 SV=1	tr|A0A1D6FYP8|A0A1D6FYP8_MAIZE	C3HC zinc finger-like OS=Zea mays GN=100273822 PE=4 SV=1	-	-	-		GO:0008270//zinc ion binding	GO:0005739//mitochondrion;GO:0005634//nucleus
5686	tr|A0A1D6EN58|A0A1D6EN58_MAIZE	1.35±0.152	0.01341	sp|Q9SJ52|NHL10_ARATH	NDR1/HIN1-like protein 10 OS=Arabidopsis thaliana GN=NHL10 PE=2 SV=1	tr|A0A1D6EN58|A0A1D6EN58_MAIZE	Uncharacterized protein OS=Zea mays GN=103647315 PE=4 SV=1	-	-	-	-	-	-
5695	tr|B6TFX8|B6TFX8_MAIZE	1.26±0.119	0.01859	sp|Q8W0E4|SAT1_ORYSJ	Probable serine acetyltransferase 1 OS=Oryza sativa subsp. japonica GN=SAT1 PE=2 SV=1	tr|B6TFX8|B6TFX8_MAIZE	Serine acetyltransferase 3 OS=Zea mays PE=2 SV=1	Serine acetyltransferase	Amino acid transport and metabolism	K00640|1|1e-165|466|zma:541958| serine O-acetyltransferase [EC:2.3.1.30]		GO:0016740//transferase activity	GO:0005737//cytoplasm
5718	tr|B8A1Y5|B8A1Y5_MAIZE	1.28±0.119	0.01365	sp|Q9SRQ3|PE191_ARATH	Peroxisome biogenesis protein 19-1 OS=Arabidopsis thaliana GN=PEX19-1 PE=1 SV=1	tr|B8A1Y5|B8A1Y5_MAIZE	Uncharacterized protein OS=Zea mays PE=2 SV=1	-	-	K13337|1|7e-111|322|zma:100303903| peroxin-19			GO:0005829//cytosol;GO:0005739//mitochondrion;GO:0005777//peroxisome
5720	tr|A0A1D6PA82|A0A1D6PA82_MAIZE	1.44±0.171	0.008942	sp|Q8RXS6|INO80_ARATH	DNA helicase INO80 OS=Arabidopsis thaliana GN=INO80 PE=2 SV=2	tr|A0A1D6PA82|A0A1D6PA82_MAIZE	DNA helicase INO80 OS=Zea mays GN=ZEAMMB73_Zm00001d047471 PE=4 SV=1	Superfamily II DNA or RNA helicase, SNF2 family	Transcription;Replication, recombination and repair	K11665|1|0.0|2080|zma:103640309| DNA helicase INO80 [EC:3.6.4.12]	GO:0045739//positive regulation of DNA repair;GO:0016444//somatic cell DNA recombination	GO:0003677//DNA binding;GO:0005524//ATP binding;GO:0004386//helicase activity	-
5722	tr|A0A1D6QJ15|A0A1D6QJ15_MAIZE	1.26±0.152	0.03302	sp|Q8W468|ARI8_ARATH	Probable E3 ubiquitin-protein ligase ARI8 OS=Arabidopsis thaliana GN=ARI8 PE=2 SV=1	tr|A0A1D6QJ15|A0A1D6QJ15_MAIZE	Putative RING zinc finger domain superfamily protein OS=Zea mays GN=ZEAMMB73_Zm00001d052709 PE=4 SV=1	-	-	K11968|1|3e-72|229|zma:103654420| ariadne-1 [EC:2.3.2.27]		GO:0046872//metal ion binding	GO:0005739//mitochondrion
5750	tr|K7TLQ9|K7TLQ9_MAIZE	1.27±0.158	0.03243	sp|Q6NWJ4|DNJC2_DANRE	DnaJ homolog subfamily C member 2 OS=Danio rerio GN=dnajc2 PE=2 SV=1	tr|K7TLQ9|K7TLQ9_MAIZE	Putative MYB DNA-binding domain superfamily protein OS=Zea mays GN=100282280 PE=4 SV=1	-	-	K09522|1|2e-17|86.3|smo:SELMODRAFT_74197| DnaJ homolog subfamily C member 2	GO:0048767//root hair elongation		GO:0005886//plasma membrane;GO:0005783//endoplasmic reticulum
5766	tr|B6U6Y3|B6U6Y3_MAIZE	1.39±0.084	0.001668	sp|Q9SLN8|DBR_TOBAC	2-alkenal reductase (NADP(+)-dependent) OS=Nicotiana tabacum GN=DBR PE=1 SV=1	tr|B6U6Y3|B6U6Y3_MAIZE	Putative uncharacterized protein OS=Zea mays PE=2 SV=1	NADPH-dependent curcumin reductase CurA	Secondary metabolites biosynthesis, transport and catabolism;General function prediction only	K07119|1|2e-83|254|osa:4351817| uncharacterized protein!K08070|3|6e-82|250|bna:106435943| 2-alkenal reductase [EC:1.3.1.74]	GO:0055114//oxidation-reduction process	GO:0032440//2-alkenal reductase [NAD(P)] activity;GO:0000166//nucleotide binding;GO:0008270//zinc ion binding	-
5792	tr|A0A1D6LCT3|A0A1D6LCT3_MAIZE	1.42±0.152	0.007907	sp|Q8GU84|AB48G_ORYSJ	ABC transporter G family member 48 OS=Oryza sativa subsp. japonica GN=ABCG48 PE=3 SV=1	tr|A0A1D6LCT3|A0A1D6LCT3_MAIZE	ABC transporter G family member 34 OS=Zea mays GN=ZEAMMB73_Zm00001d034940 PE=3 SV=1	ABC-type multidrug transport system, ATPase component	Defense mechanisms	K05681|1|5e-42|167|vcn:VOLCADRAFT_73319| ATP-binding cassette, subfamily G (WHITE), member 2	GO:0006200//ATP catabolic process	GO:0005524//ATP binding;GO:0016887//ATPase activity	GO:0009536//plastid;GO:0016020//membrane
5801	tr|O82087|O82087_MAIZE	1.51±0.161	0.004821	sp|P31110|TLP_ORYSJ	Thaumatin-like protein OS=Oryza sativa subsp. japonica GN=Os12g0628600 PE=1 SV=1	tr|B4FV91|B4FV91_MAIZE	Pathogenesis related protein5 OS=Zea mays GN=542720 PE=2 SV=1	-	-	K04733|1|2e-60|200|sbi:SORBI_03g025670| interleukin-1 receptor-associated kinase 4 [EC:2.7.11.1]	-	-	-
5802	tr|A0A1D6JQN6|A0A1D6JQN6_MAIZE	1.35±0.139	0.01083	sp|Q9C717|FLXL3_ARATH	Protein FLX-like 3 OS=Arabidopsis thaliana GN=FLXL3 PE=1 SV=1	tr|A0A1D6JQN6|A0A1D6JQN6_MAIZE	Uncharacterized protein OS=Zea mays GN=100273257 PE=4 SV=1	-	-	-	-	-	-
5814	tr|A0A1D6LMW7|A0A1D6LMW7_MAIZE	1.34±0.102	0.005399	sp|P0DL10|TD1_MAIZE	Leucine-rich repeat receptor-like kinase protein THICK TASSEL DWARF1 OS=Zea mays GN=TD1 PE=2 SV=1	tr|A0A1D6LMW7|A0A1D6LMW7_MAIZE	Leucine-rich receptor-like kinase family protein OS=Zea mays GN=103629561 PE=4 SV=1	Leucine-rich repeat (LRR) protein	Transcription	K00924|1|3e-43|157|brp:103832028|	GO:0006468//protein phosphorylation;GO:0032940//secretion by cell;GO:0009887//organ morphogenesis;GO:0010080//regulation of floral meristem growth;GO:0048833//specification of floral organ number	GO:0004674//protein serine/threonine kinase activity;GO:0005524//ATP binding;GO:0004713//protein tyrosine kinase activity	GO:0016020//membrane
5842	tr|K7V6J5|K7V6J5_MAIZE	1.21±0.12	0.03396	-	-	tr|K7V6J5|K7V6J5_MAIZE	Protein GLUTAMINE DUMPER 5 OS=Zea mays GN=ZEAMMB73_Zm00001d053729 PE=4 SV=1	-	-	-	-	-	-
5847	tr|A0A1D6LXV8|A0A1D6LXV8_MAIZE	1.29±0.109	0.00912	sp|Q9C658|DCP5_ARATH	Protein decapping 5 OS=Arabidopsis thaliana GN=DCP5 PE=1 SV=1	tr|A0A1D6LXV8|A0A1D6LXV8_MAIZE	Protein decapping 5 OS=Zea mays GN=100272404 PE=4 SV=1	-	-	K18749|1|0.0|1003|zma:100272404| protein LSM14	GO:0031087//deadenylation-independent decapping of nuclear-transcribed mRNA;GO:0017148//negative regulation of translation;GO:0033962//cytoplasmic mRNA processing body assembly	-	-
5858	tr|A0A1D6P4E8|A0A1D6P4E8_MAIZE	1.21±0.041	0.001553	sp|O67409|TRPB2_AQUAE	Tryptophan synthase beta chain 2 OS=Aquifex aeolicus (strain VF5) GN=trpB2 PE=3 SV=1	tr|A0A1D6P4E8|A0A1D6P4E8_MAIZE	Tryptophan synthase beta type 2 OS=Zea mays GN=ZEAMMB73_Zm00001d046676 PE=4 SV=1	Predicted alternative tryptophan synthase beta-subunit (paralog of TrpB)	Amino acid transport and metabolism	K06001|1|0.0|727|sbi:SORBI_10g024680| tryptophan synthase beta chain [EC:4.2.1.20]	GO:0000162//tryptophan biosynthetic process	GO:0004834//tryptophan synthase activity;GO:0030170//pyridoxal phosphate binding	GO:0009536//plastid
5886	tr|C0PA18|C0PA18_MAIZE	1.23±0.103	0.01712	sp|Q9FYA6|BCAT5_ARATH	Branched-chain-amino-acid aminotransferase 5, chloroplastic OS=Arabidopsis thaliana GN=BCAT5 PE=1 SV=1	tr|C0PA18|C0PA18_MAIZE	Branched-chain-amino-acid aminotransferase OS=Zea mays PE=2 SV=1	Branched-chain amino acid aminotransferase/4-amino-4-deoxychorismate lyase	Amino acid transport and metabolism;Coenzyme transport and metabolism	K00826|1|0.0|672|zma:103639621| branched-chain amino acid aminotransferase [EC:2.6.1.42]	GO:0009081//branched-chain amino acid metabolic process	GO:0052654//L-leucine transaminase activity;GO:0052656//L-isoleucine transaminase activity;GO:0052655//L-valine transaminase activity	GO:0009507//chloroplast
5889	tr|B4FVP3|B4FVP3_MAIZE	1.26±0.06	0.002532	sp|A3A871|C71Z6_ORYSJ	Ent-isokaurene C2-hydroxylase OS=Oryza sativa subsp. japonica GN=CYP71Z6 PE=1 SV=1	tr|B4FVP3|B4FVP3_MAIZE	Ent-cassadiene C2-hydroxylase OS=Zea mays GN=100273457 PE=2 SV=1	Cytochrome P450	Secondary metabolites biosynthesis, transport and catabolism;Defense mechanisms	K07418|1|0.0|597|obr:102705222| cytochrome P450 family 2 subfamily J [EC:1.14.14.1]!K16083|2|0.0|582|osa:4329725| ent-isokaurene C2-hydroxylase [EC:1.14.13.143]!K21291|4|0.0|575|dosa:Os02t0570700-01| ent-cassadiene C2-hydroxylase [EC:1.14.13.-]	GO:0055114//oxidation-reduction process	GO:0020037//heme binding;GO:0016705//oxidoreductase activity, acting on paired donors, with incorporation or reduction of molecular oxygen;GO:0004497//monooxygenase activity;GO:0005506//iron ion binding;GO:0009055//electron carrier activity	-
5903	tr|B6SPA1|B6SPA1_MAIZE	1.31±0.156	0.02065	sp|P48504|QCR6_SOLTU	Cytochrome b-c1 complex subunit 6 OS=Solanum tuberosum PE=1 SV=2	tr|B6SPA1|B6SPA1_MAIZE	Cytochrome b-c1 complex subunit 6 OS=Zea mays GN=ZEAMMB73_Zm00001d016722 PE=2 SV=1	-	-	K00416|1|1e-44|140|sbi:SORBI_04g022156| ubiquinol-cytochrome c reductase subunit 6	GO:0006122//mitochondrial electron transport, ubiquinol to cytochrome c	GO:0008121//ubiquinol-cytochrome-c reductase activity	-
5942	tr|C0PD93|C0PD93_MAIZE	1.22±0.072	0.0065	sp|Q9M8T3|Y2910_ARATH	Putative gamma-glutamylcyclotransferase At3g02910 OS=Arabidopsis thaliana GN=At3g02910 PE=2 SV=2	tr|C0PD93|C0PD93_MAIZE	Putative gamma-glutamylcyclotransferase OS=Zea mays GN=100383127 PE=2 SV=1	Uncharacterized conserved protein YtfP, gamma-glutamylcyclotransferase (GGCT)/AIG2-like family	General function prediction only	K19761|1|2e-136|383|zma:100383127| gamma-glutamylaminecyclotransferase [EC:2.3.2.-]	GO:0080167//response to karrikin	-	-
5949	tr|B6U1Q8|B6U1Q8_MAIZE	1.33±0.201	0.03685	-	-	tr|B6U1Q8|B6U1Q8_MAIZE	Hydrolase OS=Zea mays PE=2 SV=1	Pimeloyl-ACP methyl ester carboxylesterase	Coenzyme transport and metabolism;General function prediction only	-		GO:0016787//hydrolase activity	GO:0005739//mitochondrion
5969	tr|B6U154|B6U154_MAIZE	1.23±0.121	0.02761	sp|Q9SRN1|NHL2_ARATH	NDR1/HIN1-like protein 2 OS=Arabidopsis thaliana GN=NHL2 PE=2 SV=1	tr|B4FTY8|B4FTY8_MAIZE	Harpin inducing protein OS=Zea mays GN=ZEAMMB73_Zm00001d026662 PE=2 SV=1	-	-	-			GO:0016023//cytoplasmic membrane-bounded vesicle;GO:0009536//plastid
5990	tr|A0A1D6FWN1|A0A1D6FWN1_MAIZE	1.35±0.185	0.02149	sp|Q9FXT6|PEX14_ARATH	Peroxisomal membrane protein PEX14 OS=Arabidopsis thaliana GN=PEX14 PE=1 SV=2	tr|A0A1D6FWN1|A0A1D6FWN1_MAIZE	Peroxisomal membrane protein PEX14 OS=Zea mays GN=100283640 PE=4 SV=1	-	-	K13343|1|0.0|687|zma:100283640| peroxin-14!K16284|3|2e-152|459|bdi:100834599| E3 ubiquitin-protein ligase SIS3 [EC:2.3.2.27]	GO:0016558//protein import into peroxisome matrix;GO:0045892//negative regulation of transcription, DNA-templated	GO:0003714//transcription corepressor activity	GO:0005778//peroxisomal membrane
5992	tr|A0A1D6FV20|A0A1D6FV20_MAIZE	1.34±0.181	0.02388	sp|Q5ZKQ3|RPAP3_CHICK	RNA polymerase II-associated protein 3 OS=Gallus gallus GN=RPAP3 PE=2 SV=1	tr|A0A1D6FV20|A0A1D6FV20_MAIZE	Tetratricopeptide repeat (TPR)-like superfamily protein OS=Zea mays GN=100192799 PE=4 SV=1	Tetratricopeptide (TPR) repeat	General function prediction only	K19870|1|2e-26|115|smo:SELMODRAFT_406354| sperm-associated antigen 1!K04460|5|9e-16|82.8|nnu:104608995| serine/threonine-protein phosphatase 5 [EC:3.1.3.16]	-	-	-
6010	tr|A0A1D6Q9S5|A0A1D6Q9S5_MAIZE	1.27±0.101	0.009982	-	-	tr|A0A1D6Q9S5|A0A1D6Q9S5_MAIZE	Uncharacterized protein OS=Zea mays GN=ZEAMMB73_Zm00001d051784 PE=4 SV=1	-	-	K15111|1|1e-08|51.2|sbi:SORBI_04g028930| solute carrier family 25 (mitochondrial S-adenosylmethionine transporter), member 26	-	-	-
6082	tr|B4FRW3|B4FRW3_MAIZE	1.3±0.2	0.04681	-	-	tr|B4FRW3|B4FRW3_MAIZE	Uncharacterized protein OS=Zea mays PE=2 SV=1	-	-	K18045|1|4e-83|261|sita:101755591| tyrosine-protein phosphatase SIW14 [EC:3.1.3.48]	-	-	-
6095	tr|A0A1D6F5N5|A0A1D6F5N5_MAIZE	1.85±0.484	0.02154	sp|Q94AG2|SERK1_ARATH	Somatic embryogenesis receptor kinase 1 OS=Arabidopsis thaliana GN=SERK1 PE=1 SV=2	tr|A0A1D6F5N5|A0A1D6F5N5_MAIZE	BRASSINOSTEROID INSENSITIVE 1-associated receptor kinase 1 OS=Zea mays GN=103648015 PE=4 SV=1	Leucine-rich repeat (LRR) protein	Transcription	K13416|1|1e-60|194|mdm:103452430| brassinosteroid insensitive 1-associated receptor kinase 1 [EC:2.7.10.1 2.7.11.1]!K13418|2|2e-59|201|sind:105158921| somatic embryogenesis receptor kinase 1 [EC:2.7.10.1 2.7.11.1]	GO:0016310//phosphorylation	GO:0016301//kinase activity	GO:0016023//cytoplasmic membrane-bounded vesicle
6106	tr|B6U7P6|B6U7P6_MAIZE	1.34±0.059	0.0009729	sp|O82081|UCC1_ARATH	Uclacyanin 1 OS=Arabidopsis thaliana GN=UCC1 PE=1 SV=1	tr|B6U7P6|B6U7P6_MAIZE	Blue copper protein OS=Zea mays PE=2 SV=1	-	-	K04733|1|8e-12|66.2|mdm:103419981| interleukin-1 receptor-associated kinase 4 [EC:2.7.11.1]!K03006|3|1e-08|56.6|thj:104811869| DNA-directed RNA polymerase II subunit RPB1 [EC:2.7.7.6]			GO:0016023//cytoplasmic membrane-bounded vesicle
6116	tr|Q9LL87|Q9LL87_MAIZE	1.21±0.119	0.0323	sp|P82953|LECH_HORVV	Horcolin OS=Hordeum vulgare subsp. vulgare PE=1 SV=2	tr|Q9LL87|Q9LL87_MAIZE	Dirigent protein OS=Zea mays PE=2 SV=1	Predicted 5' DNA nuclease, flap endonuclease-1-like, helix-3-turn-helix (H3TH) domain	Replication, recombination and repair	K04506|1|2e-11|66.6|bdi:104583002| E3 ubiquitin-protein ligase SIAH1 [EC:2.3.2.27]!K19027|2|1e-06|53.9|smo:SELMODRAFT_443317| zinc finger FYVE domain-containing protein 26	-	-	-
6126	tr|A0A1D6EBS5|A0A1D6EBS5_MAIZE	1.46±0.219	0.01421	sp|Q08047|GLGB_MAIZE	1,4-alpha-glucan-branching enzyme 2, chloroplastic/amyloplastic OS=Zea mays GN=SBE1 PE=1 SV=1	tr|A0A1D6EBS5|A0A1D6EBS5_MAIZE	Starch branching enzyme IIa OS=Zea mays GN=542342 PE=4 SV=1	1,4-alpha-glucan branching enzyme	Carbohydrate transport and metabolism	K00700|1|0.0|1562|zma:542342| 1,4-alpha-glucan branching enzyme [EC:2.4.1.18]	GO:0005978//glycogen biosynthetic process;GO:0005982//starch metabolic process	GO:0004553//hydrolase activity, hydrolyzing O-glycosyl compounds;GO:0043169//cation binding;GO:0003844//1,4-alpha-glucan branching enzyme activity	GO:0009570//chloroplast stroma
6205	tr|Q8RUA7|Q8RUA7_MAIZE	1.23±0.119	0.02552	sp|Q3ZC22|HSBP1_BOVIN	Heat shock factor-binding protein 1 OS=Bos taurus GN=HSBP1 PE=3 SV=1	tr|A0A1D6EPE8|A0A1D6EPE8_MAIZE	Pentatricopeptide repeat-containing protein mitochondrial OS=Zea mays GN=541966 PE=4 SV=1	-	-	K19765|1|4e-51|157|zma:541966| heat shock factor-binding protein 1	GO:0070370//cellular heat acclimation;GO:0048316//seed development	GO:0031072//heat shock protein binding	GO:0005634//nucleus;GO:0005829//cytosol
6208	tr|A0A1D6KWQ0|A0A1D6KWQ0_MAIZE	1.62±0.336	0.02165	sp|Q8LJW3|ACR4_ARATH	ACT domain-containing protein ACR4 OS=Arabidopsis thaliana GN=ACR4 PE=2 SV=1	tr|A0A1D6KWQ0|A0A1D6KWQ0_MAIZE	ACT domain-containing protein ACR4 OS=Zea mays GN=ZEAMMB73_Zm00001d033167 PE=4 SV=1	UTP:GlnB (protein PII) uridylyltransferase	Posttranslational modification, protein turnover, chaperones;Signal transduction mechanisms	-	GO:0009735//response to cytokinin;GO:0008152//metabolic process	GO:0016597//amino acid binding	-
6215	tr|B6TEY6|B6TEY6_MAIZE	1.41±0.122	0.004635	-	-	tr|B6TEY6|B6TEY6_MAIZE	T-snare OS=Zea mays PE=2 SV=1	-	-	-	-	-	-
6238	tr|A0A1D6GWL4|A0A1D6GWL4_MAIZE	1.32±0.112	0.007775	sp|Q9FNP2|GDL75_ARATH	GDSL esterase/lipase At5g08460 OS=Arabidopsis thaliana GN=At5g08460 PE=2 SV=1	tr|A0A1D6GWL4|A0A1D6GWL4_MAIZE	GDSL esterase/lipase OS=Zea mays GN=103626463 PE=4 SV=1	Phospholipase/lecithinase/hemolysin	Lipid transport and metabolism;General function prediction only	K10960|1|2e-47|176|atr:18422248| geranylgeranyl diphosphate/geranylgeranyl-bacteriochlorophyllide a reductase [EC:1.3.1.83 1.3.1.111]!K00679|2|1e-36|145|cic:CICLE_v10027727mg| phospholipid:diacylglycerol acyltransferase [EC:2.3.1.158]!K01188|3|3e-26|114|aly:ARALYDRAFT_316517| beta-glucosidase [EC:3.2.1.21]!K21026|4|5e-22|100|mus:103978854| acetylajmaline esterase [EC:3.1.1.80]	GO:0006629//lipid metabolic process	GO:0016788//hydrolase activity, acting on ester bonds	GO:0016023//cytoplasmic membrane-bounded vesicle
6271	tr|A0A1D6ER51|A0A1D6ER51_MAIZE	1.36±0.164	0.01462	sp|Q9FNA9|PDAT1_ARATH	Phospholipid:diacylglycerol acyltransferase 1 OS=Arabidopsis thaliana GN=PDAT1 PE=2 SV=1	tr|A0A1D6ER51|A0A1D6ER51_MAIZE	Phospholipid:diacylglycerol acyltransferase 1 OS=Zea mays GN=100273525 PE=4 SV=1	-	-	K00679|1|0.0|1033|zma:100273525| phospholipid:diacylglycerol acyltransferase [EC:2.3.1.158]	GO:0006629//lipid metabolic process	GO:0008374//O-acyltransferase activity	-
6272	tr|A0A1D6K4U8|A0A1D6K4U8_MAIZE	1.34±0.131	0.01063	sp|Q7XJE6|MCA1_ARATH	Metacaspase-1 OS=Arabidopsis thaliana GN=AMC1 PE=1 SV=1	tr|A0A1D6K4U8|A0A1D6K4U8_MAIZE	LOL3 OS=Zea mays GN=ZEAMMB73_Zm00001d029389 PE=4 SV=1	Uncharacterized protein, contains caspase domain	General function prediction only	-	GO:0006508//proteolysis	GO:0004197//cysteine-type endopeptidase activity	-
6275	tr|B6TDH6|B6TDH6_MAIZE	1.36±0.155	0.01273	sp|Q93XX8|NOP10_ARATH	H/ACA ribonucleoprotein complex subunit 3-like protein OS=Arabidopsis thaliana GN=At2g20490 PE=3 SV=2	tr|B6TDH6|B6TDH6_MAIZE	H/ACA ribonucleoprotein complex subunit 3-like protein OS=Zea mays PE=2 SV=1	-	-	K11130|1|2e-41|132|zma:100284497| H/ACA ribonucleoprotein complex subunit 3	GO:0010197//polar nucleus fusion	GO:0003676//nucleic acid binding	GO:0005730//nucleolus;GO:0015030//Cajal body;GO:0030529//ribonucleoprotein complex;GO:0009536//plastid
6297	tr|C0PCF2|C0PCF2_MAIZE	1.38±0.18	0.01686	sp|O22151|GOS12_ARATH	Golgi SNAP receptor complex member 1-2 OS=Arabidopsis thaliana GN=GOS12 PE=1 SV=2	tr|C0PCF2|C0PCF2_MAIZE	Golgi SNAP receptor complex member 1 OS=Zea mays GN=100284783 PE=2 SV=1	-	-	K08495|1|1e-144|407|zma:100284783| golgi SNAP receptor complex member 1	GO:0009737//response to abscisic acid;GO:0006888//ER to Golgi vesicle-mediated transport;GO:0015031//protein transport		GO:0000139//Golgi membrane;GO:0005773//vacuole;GO:0016021//integral component of membrane;GO:0005801//cis-Golgi network;GO:0005829//cytosol
6324	tr|A0A1D6LSK8|A0A1D6LSK8_MAIZE	1.36±0.081	0.001918	sp|Q56YU0|AL2C4_ARATH	Aldehyde dehydrogenase family 2 member C4 OS=Arabidopsis thaliana GN=ALDH2C4 PE=1 SV=2	tr|A0A1D6LSK8|A0A1D6LSK8_MAIZE	Aldehyde dehydrogenase family 2 member C4 OS=Zea mays GN=ZEAMMB73_Zm00001d036933 PE=3 SV=1	Acyl-CoA reductase or other NAD-dependent aldehyde dehydrogenase	Energy production and conversion	K12355|1|0.0|931|zma:103629801| coniferyl-aldehyde dehydrogenase [EC:1.2.1.68]	GO:0009699//phenylpropanoid biosynthetic process;GO:0055114//oxidation-reduction process	GO:0050269//coniferyl-aldehyde dehydrogenase activity	-
6332	tr|A0A1D6HXB7|A0A1D6HXB7_MAIZE	1.37±0.237	0.03855	sp|O81032|GGLO6_ARATH	Probable L-gulonolactone oxidase 6 OS=Arabidopsis thaliana GN=GULLO6 PE=3 SV=1	tr|A0A1D6HXB7|A0A1D6HXB7_MAIZE	Putative L-gulonolactone oxidase 6 OS=Zea mays GN=ZEAMMB73_Zm00001d019416 PE=4 SV=1	-	-	-	GO:0055114//oxidation-reduction process	GO:0050660//flavin adenine dinucleotide binding;GO:0008762//UDP-N-acetylmuramate dehydrogenase activity;GO:0003885//D-arabinono-1,4-lactone oxidase activity	GO:0016020//membrane;GO:0016023//cytoplasmic membrane-bounded vesicle;GO:0005618//cell wall
6351	tr|B4FV70|B4FV70_MAIZE	1.27±0.097	0.008392	sp|Q9ZSA7|DLO2_ARATH	Protein DMR6-LIKE OXYGENASE 2 OS=Arabidopsis thaliana GN=DLO2 PE=2 SV=1	tr|B4FV70|B4FV70_MAIZE	Gibberellin 20-oxidase4 OS=Zea mays GN=ZEAMMB73_Zm00001d013725 PE=2 SV=1	Isopenicillin N synthase and related dioxygenases	Secondary metabolites biosynthesis, transport and catabolism	K06892|1|1e-53|184|gra:105775787| feruloyl-CoA ortho-hydroxylase [EC:1.14.11.-]!K05282|5|2e-51|178|ath:AT4G25420| gibberellin 20-oxidase [EC:1.14.11.12]	GO:0055114//oxidation-reduction process	GO:0005506//iron ion binding;GO:0016706//oxidoreductase activity, acting on paired donors, with incorporation or reduction of molecular oxygen, 2-oxoglutarate as one donor, and incorporation of one atom each of oxygen into both donors	-
6363	tr|A0A1D6LKL1|A0A1D6LKL1_MAIZE	1.3±0.089	0.004569	-	-	tr|A0A1D6LKL1|A0A1D6LKL1_MAIZE	Zinc finger (C3HC4-type RING finger) family protein OS=Zea mays GN=103629444 PE=4 SV=1	Secreted protein containing bacterial Ig-like domain and vWFA domain	General function prediction only	-			GO:0016023//cytoplasmic membrane-bounded vesicle
6434	tr|Q94KS7|Q94KS7_MAIZE	1.25±0.102	0.01273	sp|Q336T5|EXPB3_ORYSJ	Expansin-B3 OS=Oryza sativa subsp. japonica GN=EXPB3 PE=2 SV=2	tr|Q94KS7|Q94KS7_MAIZE	Beta-expansin 7 OS=Zea mays GN=expB7 PE=2 SV=1	Peptidoglycan-binding domain, expansin	Cell wall/membrane/envelope biogenesis	K20628|1|2e-77|238|pda:103717281| expansin	GO:0019953//sexual reproduction		GO:0005576//extracellular region;GO:0016023//cytoplasmic membrane-bounded vesicle
6500	tr|B4FI49|B4FI49_MAIZE	1.67±0.27	0.007306	sp|Q94AX2|PTST_ARATH	Protein PTST, chloroplastic OS=Arabidopsis thaliana GN=PTST PE=1 SV=1	tr|B4FI49|B4FI49_MAIZE	5'-AMP-activated protein kinase-related OS=Zea mays GN=100194285 PE=2 SV=1	Predicted ATPase, archaeal AAA+ ATPase superfamily	General function prediction only	K07199|1|8e-09|59.7|gsl:Gasu_56710| 5'-AMP-activated protein kinase, regulatory beta subunit		GO:0030247//polysaccharide binding	GO:0009507//chloroplast
6507	tr|C4J1B2|C4J1B2_MAIZE	1.41±0.278	0.04611	sp|Q05085|PTR7_ARATH	Protein NRT1/ PTR FAMILY 6.3 OS=Arabidopsis thaliana GN=NPF6.3 PE=1 SV=1	tr|C4J1B2|C4J1B2_MAIZE	Uncharacterized protein OS=Zea mays PE=2 SV=1	Dipeptide/tripeptide permease	Amino acid transport and metabolism	K14638|1|0.0|947|zma:100279242| solute carrier family 15 (peptide/histidine transporter), member 3/4	GO:0009414//response to water deprivation;GO:0006857//oligopeptide transport;GO:0015706//nitrate transport;GO:0010167//response to nitrate	GO:0015112//nitrate transmembrane transporter activity	GO:0016023//cytoplasmic membrane-bounded vesicle;GO:0005886//plasma membrane;GO:0016021//integral component of membrane
6515	tr|A0A1D6H1R6|A0A1D6H1R6_MAIZE	1.42±0.126	0.004319	sp|P49087|VATA_MAIZE	V-type proton ATPase catalytic subunit A (Fragment) OS=Zea mays PE=2 SV=1	tr|A0A1D6H1R6|A0A1D6H1R6_MAIZE	V-type proton ATPase catalytic subunit A OS=Zea mays GN=ZEAMMB73_Zm00001d015427 PE=4 SV=1	-	-	K02145|1|1e-61|201|zma:103626681| V-type H+-transporting ATPase subunit A [EC:3.6.3.14]	GO:0009651//response to salt stress;GO:0015991//ATP hydrolysis coupled proton transport;GO:0007030//Golgi organization;GO:0042777//plasma membrane ATP synthesis coupled proton transport;GO:0009555//pollen development	GO:0046961//proton-transporting ATPase activity, rotational mechanism;GO:0046933//proton-transporting ATP synthase activity, rotational mechanism;GO:0005524//ATP binding	GO:0000325//plant-type vacuole;GO:0005774//vacuolar membrane;GO:0009941//chloroplast envelope;GO:0033180//proton-transporting V-type ATPase, V1 domain;GO:0005618//cell wall;GO:0005886//plasma membrane
6519	tr|Q9FQD0|Q9FQD0_MAIZE	1.22±0.091	0.01423	sp|Q96266|GSTF8_ARATH	Glutathione S-transferase F8, chloroplastic OS=Arabidopsis thaliana GN=GSTF8 PE=1 SV=3	tr|Q9FQD0|Q9FQD0_MAIZE	Glutathione S-transferase 6 OS=Zea mays GN=542629 PE=2 SV=1	Glutathione S-transferase	Posttranslational modification, protein turnover, chaperones	K00799|1|8e-133|375|ats:F775_32322| glutathione S-transferase [EC:2.5.1.18]		GO:0004364//glutathione transferase activity	-
6520	tr|C0PE56|C0PE56_MAIZE	1.28±0.151	0.02458	sp|Q9STW5|MACP2_ARATH	MACPF domain-containing protein At4g24290 OS=Arabidopsis thaliana GN=At4g24290 PE=2 SV=1	tr|C0PE56|C0PE56_MAIZE	Uncharacterized protein OS=Zea mays PE=2 SV=1	-	-	K14638|1|1e-81|273|cic:CICLE_v10017858mg| solute carrier family 15 (peptide/histidine transporter), member 3/4!K01183|2|4e-56|199|mtr:MTR_7g116350| chitinase [EC:3.2.1.14]			GO:0005886//plasma membrane
6526	tr|A0A1D6PAQ8|A0A1D6PAQ8_MAIZE	1.33±0.037	0.0002723	sp|O22315|SR34_ARATH	Serine/arginine-rich-splicing factor SR34 OS=Arabidopsis thaliana GN=SR34 PE=1 SV=1	tr|A0A1D6PAQ8|A0A1D6PAQ8_MAIZE	Serine/arginine-rich-splicing factor SR34 OS=Zea mays GN=100217203 PE=4 SV=1	RNA recognition motif (RRM) domain	Translation, ribosomal structure and biogenesis	K12890|1|4e-98|287|zma:100217203| splicing factor, arginine/serine-rich 1		GO:0003676//nucleic acid binding;GO:0000166//nucleotide binding	GO:0035061//interchromatin granule;GO:0016607//nuclear speck;GO:0005739//mitochondrion
6534	tr|B4G0V9|B4G0V9_MAIZE	1.54±0.266	0.01711	sp|Q681K2|ATS3A_ARATH	Embryo-specific protein ATS3A OS=Arabidopsis thaliana GN=ATS3A PE=1 SV=1	tr|B4G0V9|B4G0V9_MAIZE	Seed gene 3 OS=Zea mays GN=100274420 PE=2 SV=1	-	-	K16911|1|3e-23|100|tcc:TCM_015015| ATP-dependent RNA helicase DDX21 [EC:3.6.4.13]			GO:0016023//cytoplasmic membrane-bounded vesicle
6556	tr|K7V6J0|K7V6J0_MAIZE	1.27±0.087	0.006457	-	-	tr|K7V6J0|K7V6J0_MAIZE	Dirigent protein OS=Zea mays GN=ZEAMMB73_Zm00001d045210 PE=3 SV=1	-	-	-	-	-	-
6559	tr|A0A1D6II52|A0A1D6II52_MAIZE	1.3±0.138	0.01628	-	-	tr|A0A1D6II52|A0A1D6II52_MAIZE	ZCW7 OS=Zea mays GN=ZEAMMB73_Zm00001d021960 PE=4 SV=1	-	-	K13169|1|5e-118|342|zma:100282860| splicing factor, arginine/serine-rich 17		GO:0000166//nucleotide binding	GO:0009536//plastid
6592	tr|A0A1D6GKQ2|A0A1D6GKQ2_MAIZE	1.31±0.158	0.0213	sp|Q42510|GNOM_ARATH	ARF guanine-nucleotide exchange factor GNOM OS=Arabidopsis thaliana GN=GN PE=1 SV=1	tr|A0A1D6GKQ2|A0A1D6GKQ2_MAIZE	ARF guanine-nucleotide exchange factor GNOM OS=Zea mays GN=103626007 PE=4 SV=1	Guanine-nucleotide exchange factor, contains Sec7 domain	General function prediction only	K18443|1|0.0|2697|zma:103626007| golgi-specific brefeldin A-resistance guanine nucleotide exchange factor 1	GO:0000911//cytokinesis by cell plate formation;GO:0010540//basipetal auxin transport;GO:0080119//ER body organization;GO:0009942//longitudinal axis specification;GO:0010087//phloem or xylem histogenesis;GO:0032012//regulation of ARF protein signal transduction;GO:0007155//cell adhesion;GO:0048765//root hair cell differentiation;GO:0009826//unidimensional cell growth;GO:0001736//establishment of …	GO:0005086//ARF guanyl-nucleotide exchange factor activity;GO:0010292//GTP:GDP antiporter activity;GO:0042803//protein homodimerization activity	GO:0005622//intracellular
6594	tr|A0A1D6IL11|A0A1D6IL11_MAIZE	1.21±0.123	0.03725	sp|Q3E7I6|GDL11_ARATH	GDSL esterase/lipase At1g28650 OS=Arabidopsis thaliana GN=At1g28650 PE=2 SV=1	tr|A0A1D6IL11|A0A1D6IL11_MAIZE	GDSL esterase/lipase OS=Zea mays GN=ZEAMMB73_Zm00001d022309 PE=4 SV=1	Uncharacterized conserved protein, contains a C-terminal beta-barrel porin domain	Function unknown	K21026|1|2e-77|244|sita:101762952| acetylajmaline esterase [EC:3.1.1.80]		GO:0016788//hydrolase activity, acting on ester bonds	GO:0016023//cytoplasmic membrane-bounded vesicle
6676	tr|K7U9Q2|K7U9Q2_MAIZE	1.32±0.222	0.04222	sp|Q5NDE4|PMGT2_TAKRU	Protein O-linked-mannose beta-1,4-N-acetylglucosaminyltransferase 2 OS=Takifugu rubripes GN=pomgnt2 PE=2 SV=1	tr|K7U9Q2|K7U9Q2_MAIZE	Glycosyltransferase family 61 protein OS=Zea mays GN=103654684 PE=4 SV=1	Capsular polysaccharide biosynthesis protein	Cell wall/membrane/envelope biogenesis	K18134|1|4e-161|478|egu:105048468| protein O-GlcNAc transferase [EC:2.4.1.255]!K18207|2|2e-160|475|pda:103719019| protein O-mannose beta-1,4-N-acetylglucosaminyltransferase [EC:2.4.1.312]	GO:0009813//flavonoid biosynthetic process	GO:0016757//transferase activity, transferring glycosyl groups;GO:0051213//dioxygenase activity	GO:0005739//mitochondrion
6683	tr|A0A1D6FJH2|A0A1D6FJH2_MAIZE	1.24±0.105	0.01709	sp|Q54YS0|Y8111_DICDI	DNA-binding protein DDB_G0278111 OS=Dictyostelium discoideum GN=DDB_G0278111 PE=3 SV=2	tr|A0A1D6FJH2|A0A1D6FJH2_MAIZE	Double-stranded DNA-binding family protein OS=Zea mays GN=103635288 PE=4 SV=1	DNA-binding TFAR19-related protein, PDSD5 family	General function prediction only	K06875|1|1e-36|124|zma:103635288| programmed cell death protein 5	-	-	-
6693	tr|A0A1D6EFQ0|A0A1D6EFQ0_MAIZE	1.25±0.062	0.002677	sp|Q9LRN6|CML22_ARATH	Probable calcium-binding protein CML22 OS=Arabidopsis thaliana GN=CML22 PE=3 SV=1	tr|A0A1D6EFQ0|A0A1D6EFQ0_MAIZE	Calcium ion binding protein OS=Zea mays GN=ZEAMMB73_Zm00001d004480 PE=4 SV=1	-	-	K13448|1|5e-158|439|zma:100282374| calcium-binding protein CML		GO:0005509//calcium ion binding	-
6701	tr|B6U759|B6U759_MAIZE	1.21±0.137	0.0477	sp|O23324|APS3_ARATH	ATP-sulfurylase 3, chloroplastic OS=Arabidopsis thaliana GN=APS3 PE=1 SV=1	tr|B6U759|B6U759_MAIZE	Bifunctional 3-phosphoadenosine 5-phosphosulfate synthetase OS=Zea mays PE=2 SV=1	ATP sulfurylase (sulfate adenylyltransferase)	Inorganic ion transport and metabolism	K13811|1|0.0|845|zma:103643994| 3'-phosphoadenosine 5'-phosphosulfate synthase [EC:2.7.7.4 2.7.1.25]	GO:0046686//response to cadmium ion;GO:0000103//sulfate assimilation	GO:0004781//sulfate adenylyltransferase (ATP) activity	GO:0005886//plasma membrane;GO:0009570//chloroplast stroma;GO:0005739//mitochondrion
6715	tr|A0A1D6LUG1|A0A1D6LUG1_MAIZE	1.48±0.304	0.03686	sp|Q8S904|MFDX2_ARATH	Adrenodoxin-like protein 2, mitochondrial OS=Arabidopsis thaliana GN=MFDX2 PE=2 SV=1	tr|A0A1D6LUG1|A0A1D6LUG1_MAIZE	Adrenodoxin-like protein 2 mitochondrial OS=Zea mays GN=100193390 PE=4 SV=1	Ferredoxin	Energy production and conversion	K18327|1|6e-08|53.5|atr:18442267| RNA exonuclease 4 [EC:3.1.-.-]	GO:0048868//pollen tube development	GO:0046872//metal ion binding;GO:0009055//electron carrier activity;GO:0051537//2 iron, 2 sulfur cluster binding	GO:0005739//mitochondrion
6719	tr|B6TRK5|B6TRK5_MAIZE	1.29±0.131	0.01713	sp|Q66PF2|URT1_FRAAN	Putative UDP-rhamnose:rhamnosyltransferase 1 OS=Fragaria ananassa GN=GT4 PE=2 SV=1	tr|B6TRK5|B6TRK5_MAIZE	Anthocyanidin 3-O-glucosyltransferase OS=Zea mays PE=2 SV=1	UDP:flavonoid glycosyltransferase YjiC, YdhE family	Carbohydrate transport and metabolism	K18823|1|3e-85|273|adu:107468558| soyasaponin III rhamnosyltransferase [EC:2.4.1.273]	GO:0008152//metabolic process	GO:0016758//transferase activity, transferring hexosyl groups	-
6785	tr|B7ZZR5|B7ZZR5_MAIZE	1.3±0.151	0.02125	sp|F4I9E1|NFD4_ARATH	Protein NUCLEAR FUSION DEFECTIVE 4 OS=Arabidopsis thaliana GN=NFD4 PE=3 SV=1	tr|B7ZZR5|B7ZZR5_MAIZE	Uncharacterized protein OS=Zea mays PE=2 SV=1	Nitrate/nitrite transporter NarK	Inorganic ion transport and metabolism	K14794|1|2e-36|149|aly:ARALYDRAFT_321151| ribosomal RNA-processing protein 12			GO:0005739//mitochondrion;GO:0005886//plasma membrane;GO:0005773//vacuole
6792	tr|A0A1D6LZP8|A0A1D6LZP8_MAIZE	1.85±0.522	0.02012	sp|P27061|PPA1_SOLLC	Acid phosphatase 1 OS=Solanum lycopersicum GN=APS1 PE=2 SV=1	tr|A0A1D6LZP8|A0A1D6LZP8_MAIZE	Vegetative storage protein 2 OS=Zea mays GN=ZEAMMB73_Zm00001d037681 PE=4 SV=1	Predicted secreted acid phosphatase	General function prediction only	K20728|1|2e-67|213|bna:106380061| vegetative storage protein 2		GO:0003993//acid phosphatase activity	-
6845	tr|A0A1D6KEK1|A0A1D6KEK1_MAIZE	1.8±0.409	0.01757	-	-	tr|A0A1D6KEK1|A0A1D6KEK1_MAIZE	Uncharacterized protein OS=Zea mays GN=ZEAMMB73_Zm00001d030815 PE=4 SV=1	-	-	-	-	-	-
6900	tr|A0A1D6LKK8|A0A1D6LKK8_MAIZE	1.66±0.154	0.001516	-	-	tr|A0A1D6LKK8|A0A1D6LKK8_MAIZE	Zinc finger (C3HC4-type RING finger) family protein OS=Zea mays GN=ZEAMMB73_Zm00001d036066 PE=4 SV=1	Secreted protein containing bacterial Ig-like domain and vWFA domain	General function prediction only	-	-	-	-
6906	tr|B4FFE9|B4FFE9_MAIZE	1.32±0.185	0.03111	-	-	tr|B4FFE9|B4FFE9_MAIZE	Uncharacterized protein OS=Zea mays PE=2 SV=1	-	-	-	GO:0006259//DNA metabolic process	GO:0003676//nucleic acid binding	-
6907	tr|B8A183|B8A183_MAIZE	1.26±0.137	0.028	sp|Q10PI6|LCAT1_ORYSJ	Lecithin-cholesterol acyltransferase-like 1 OS=Oryza sativa subsp. japonica GN=Os03g0232800 PE=2 SV=1	tr|B8A183|B8A183_MAIZE	Uncharacterized protein OS=Zea mays PE=2 SV=1	-	-	K06129|1|0.0|694|sbi:SORBI_03g006290| lysophospholipase III [EC:3.1.1.5]	GO:0006629//lipid metabolic process	GO:0008374//O-acyltransferase activity	-
6916	tr|K7UN43|K7UN43_MAIZE	1.23±0.104	0.01629	-	-	tr|C0HDP8|C0HDP8_MAIZE	Trypsin family protein OS=Zea mays GN=100382125 PE=2 SV=1	-	-	-	GO:0008152//metabolic process	GO:0003824//catalytic activity	-
6945	tr|A0A1D6EQ52|A0A1D6EQ52_MAIZE	1.21±0.018	0.0001314	sp|Q7XUW3|ALFL4_ORYSJ	PHD finger protein ALFIN-LIKE 4 OS=Oryza sativa subsp. japonica GN=Os04g0444900 PE=2 SV=2	tr|A0A1D6EQ52|A0A1D6EQ52_MAIZE	Ubiquitin carrier protein 7 OS=Zea mays GN=ZEAMMB73_Zm00001d005779 PE=4 SV=1	-	-	K03144|1|4e-08|57.8|sbi:SORBI_06g033130| transcription initiation factor TFIIH subunit 4		GO:0035064//methylated histone binding;GO:0008270//zinc ion binding	GO:0005634//nucleus
6969	tr|A0A1D6N7Q2|A0A1D6N7Q2_MAIZE	1.21±0.119	0.02849	sp|O95759|TBCD8_HUMAN	TBC1 domain family member 8 OS=Homo sapiens GN=TBC1D8 PE=1 SV=3	tr|A0A1D6N7Q2|A0A1D6N7Q2_MAIZE	Ypt/Rab-GAP domain of gyp1p superfamily protein OS=Zea mays GN=103651042 PE=4 SV=1	-	-	K19951|1|0.0|1256|ats:F775_52654| TBC1 domain family member 8/9	GO:0032851//positive regulation of Rab GTPase activity	GO:0005097//Rab GTPase activator activity	GO:0005829//cytosol;GO:0009507//chloroplast
6983	tr|C0PC19|C0PC19_MAIZE	1.59±0.179	0.003872	sp|P50697|RST3_AVESA	Thaumatin-like pathogenesis-related protein 3 OS=Avena sativa GN=RASTL-3 PE=2 SV=1	tr|C0PC19|C0PC19_MAIZE	Uncharacterized protein OS=Zea mays PE=2 SV=1	-	-	-	GO:0050832//defense response to fungus;GO:0031640//killing of cells of other organism		GO:0016023//cytoplasmic membrane-bounded vesicle
6985	tr|A0A1D6LVQ1|A0A1D6LVQ1_MAIZE	1.31±0.152	0.02002	sp|Q9S7V4|HA22A_ARATH	HVA22-like protein a OS=Arabidopsis thaliana GN=HVA22A PE=2 SV=1	tr|A0A1D6LVQ1|A0A1D6LVQ1_MAIZE	HVA22-like protein a OS=Zea mays GN=ZEAMMB73_Zm00001d037220 PE=4 SV=1	-	-	K17279|1|2e-38|129|sbi:SORBI_10g008020| receptor expression-enhancing protein 5/6	GO:0006950//response to stress;GO:0009628//response to abiotic stimulus		GO:0016020//membrane;GO:0016023//cytoplasmic membrane-bounded vesicle
6991	tr|B6SQM6|B6SQM6_MAIZE	1.46±0.092	0.001245	sp|P43185|BEV1L_BETPN	Major pollen allergen Bet v 1-L OS=Betula pendula GN=BETV1L PE=1 SV=2	tr|B6SQM6|B6SQM6_MAIZE	Pathogenesis-related protein 10 OS=Zea mays GN=100280981 PE=2 SV=1	-	-	-	GO:0009607//response to biotic stimulus;GO:0006952//defense response	-	-
7006	tr|B4FCI9|B4FCI9_MAIZE	1.56±0.048	9.586e-05	sp|P84516|PER1_SORBI	Cationic peroxidase SPC4 OS=Sorghum bicolor GN=Sb03g046810 PE=1 SV=2	tr|B4FCI9|B4FCI9_MAIZE	Peroxidase OS=Zea mays PE=2 SV=1	-	-	K00430|1|0.0|575|zma:100192761| peroxidase [EC:1.11.1.7]	GO:0006979//response to oxidative stress;GO:0055114//oxidation-reduction process	GO:0046872//metal ion binding;GO:0020037//heme binding;GO:0004601//peroxidase activity	GO:0009505//plant-type cell wall;GO:0005773//vacuole;GO:0016023//cytoplasmic membrane-bounded vesicle;GO:0016020//membrane
7014	tr|A0A1D6IDR1|A0A1D6IDR1_MAIZE	1.27±0.141	0.02376	-	-	tr|A0A1D6IDR1|A0A1D6IDR1_MAIZE	TBC domain containing protein OS=Zea mays GN=100281686 PE=4 SV=1	-	-	K20168|1|6e-92|273|dosa:Os11t0587500-01| TBC1 domain family member 15	GO:0032851//positive regulation of Rab GTPase activity	GO:0005097//Rab GTPase activator activity	GO:0005622//intracellular
7018	tr|D7NLB1|D7NLB1_MAIZE	1.3±0.171	0.03225	sp|Q58DF3|TRABD_BOVIN	TraB domain-containing protein OS=Bos taurus GN=TRABD PE=2 SV=1	tr|D7NLB1|D7NLB1_MAIZE	TraB OS=Zea mays PE=4 SV=1	Pheromone shutdown protein TraB, contains GTxH motif (function unknown)	Function unknown	-			GO:0009536//plastid
7029	tr|A0A1D6NLV7|A0A1D6NLV7_MAIZE	1.36±0.171	0.01765	sp|Q0JLC5|AB36G_ORYSJ	ABC transporter G family member 36 OS=Oryza sativa subsp. japonica GN=ABCG36 PE=2 SV=1	tr|A0A1D6NLV7|A0A1D6NLV7_MAIZE	ABC transporter G family member 40 OS=Zea mays GN=ZEAMMB73_Zm00001d044442 PE=4 SV=1	Forkhead associated (FHA) domain, binds pSer, pThr, pTyr	Signal transduction mechanisms	K05681|1|2e-44|175|ppp:PHYPADRAFT_168716| ATP-binding cassette, subfamily G (WHITE), member 2	GO:0010193//response to ozone;GO:0006200//ATP catabolic process;GO:0015692//lead ion transport;GO:0080168//abscisic acid transport	GO:0005524//ATP binding;GO:0016887//ATPase activity	GO:0005886//plasma membrane
7035	tr|B4FGJ9|B4FGJ9_MAIZE	1.29±0.175	0.03654	-	-	tr|B4FGJ9|B4FGJ9_MAIZE	Chaperone DnaJ-domain superfamily protein OS=Zea mays GN=100193861 PE=2 SV=1	-	-	K09511|1|2e-70|229|pda:103710987| DnaJ homolog subfamily B member 5!K09518|2|3e-09|60.8|bna:106422210| DnaJ homolog subfamily B member 12	GO:0006950//response to stress	GO:0031072//heat shock protein binding	-
7046	tr|K7UNN8|K7UNN8_MAIZE	1.31±0.051	0.0008393	-	-	tr|K7UNN8|K7UNN8_MAIZE	Plant invertase/pectin methylesterase inhibitor superfamily protein OS=Zea mays GN=ZEAMMB73_Zm00001d052935 PE=4 SV=1	-	-	-	-	-	-
7050	tr|Q9SM20|Q9SM20_MAIZE	1.37±0.253	0.04582	sp|P04907|GSTF3_MAIZE	Glutathione S-transferase 3 OS=Zea mays GN=GST3 PE=1 SV=4	tr|Q9SM20|Q9SM20_MAIZE	Glutathione transferase III(B) OS=Zea mays GN=gst3b PE=2 SV=1	Glutathione S-transferase	Posttranslational modification, protein turnover, chaperones	K00799|1|4e-151|421|zma:541990| glutathione S-transferase [EC:2.5.1.18]		GO:0004364//glutathione transferase activity	-
7057	tr|A0A1D6K6C9|A0A1D6K6C9_MAIZE	1.35±0.19	0.02667	-	-	tr|A0A1D6K6C9|A0A1D6K6C9_MAIZE	Uncharacterized protein OS=Zea mays GN=ZEAMMB73_Zm00001d029627 PE=4 SV=1	-	-	K13199|1|3e-41|147|ats:F775_29168| plasminogen activator inhibitor 1 RNA-binding protein!K13863|2|1e-10|60.8|sita:101772410| solute carrier family 7 (cationic amino acid transporter), member 1			GO:0016023//cytoplasmic membrane-bounded vesicle;GO:0016020//membrane
7072	tr|Q49HE4|Q49HE4_MAIZE	1.29±0.181	0.04087	sp|Q84QK0|OPR1_ORYSJ	12-oxophytodienoate reductase 1 OS=Oryza sativa subsp. japonica GN=OPR1 PE=2 SV=1	tr|Q49HE4|Q49HE4_MAIZE	12-oxo-phytodienoic acid reductase OS=Zea mays GN=OPR1 PE=2 SV=1	2,4-dienoyl-CoA reductase or related NADH-dependent reductase, Old Yellow Enzyme (OYE) family	Energy production and conversion	K05894|1|0.0|729|zma:732815| 12-oxophytodienoic acid reductase [EC:1.3.1.42]	GO:0009695//jasmonic acid biosynthetic process;GO:0006952//defense response;GO:0055114//oxidation-reduction process	GO:0016629//12-oxophytodienoate reductase activity;GO:0010181//FMN binding	GO:0005739//mitochondrion
7108	tr|A0A1D6H671|A0A1D6H671_MAIZE	1.22±0.072	0.007346	-	-	tr|A0A1D6H671|A0A1D6H671_MAIZE	Dirigent OS=Zea mays GN=ZEAMMB73_Zm00001d016189 PE=4 SV=1	-	-	-	-	-	-
7131	tr|B6SJJ4|B6SJJ4_MAIZE	2.36±1.038	0.0406	sp|P32024|JI23_HORVU	23 kDa jasmonate-induced protein OS=Hordeum vulgare PE=2 SV=1	tr|B6SJJ4|B6SJJ4_MAIZE	Jasmonate-induced protein OS=Zea mays PE=2 SV=1	-	-	K04733|1|4e-41|149|ats:F775_22307| interleukin-1 receptor-associated kinase 4 [EC:2.7.11.1]	-	-	-
7171	tr|A0A1D6F8J6|A0A1D6F8J6_MAIZE	1.36±0.212	0.03069	sp|Q9ER88|RT29_MOUSE	28S ribosomal protein S29, mitochondrial OS=Mus musculus GN=Dap3 PE=1 SV=1	tr|A0A1D6F8J6|A0A1D6F8J6_MAIZE	Mitochondrial 28S ribosomal protein S29-related OS=Zea mays GN=100384409 PE=4 SV=1	-	-	K17408|1|0.0|686|zma:100384409| small subunit ribosomal protein S29			GO:0005739//mitochondrion
7183	tr|B6SPK5|B6SPK5_MAIZE	1.73±0.511	0.04235	sp|O22860|RL38_ARATH	60S ribosomal protein L38 OS=Arabidopsis thaliana GN=RPL38A PE=3 SV=1	tr|B6SPK5|B6SPK5_MAIZE	60S ribosomal protein L38 OS=Zea mays PE=2 SV=1	-	-	K02923|1|1e-44|140|zma:100283808| large subunit ribosomal protein L38e	GO:0006412//translation	GO:0003735//structural constituent of ribosome	GO:0022625//cytosolic large ribosomal subunit
7184	tr|K7W6W9|K7W6W9_MAIZE	1.31±0.084	0.003512	sp|P93031|GMD2_ARATH	GDP-mannose 4,6 dehydratase 2 OS=Arabidopsis thaliana GN=MUR1 PE=1 SV=3	tr|K7W6W9|K7W6W9_MAIZE	Root cap-specific protein OS=Zea mays GN=103638108 PE=3 SV=1	GDP-D-mannose dehydratase	Cell wall/membrane/envelope biogenesis	K01711|1|0.0|715|zma:103638108| GDPmannose 4,6-dehydratase [EC:4.2.1.47]	GO:0019673//GDP-mannose metabolic process;GO:0042351//'de novo' GDP-L-fucose biosynthetic process;GO:0009826//unidimensional cell growth	GO:0008446//GDP-mannose 4,6-dehydratase activity;GO:0050662//coenzyme binding;GO:0000166//nucleotide binding	GO:0005829//cytosol
7193	tr|K7V562|K7V562_MAIZE	1.41±0.119	0.003644	-	-	tr|K7V562|K7V562_MAIZE	Putative PWWP domain family protein OS=Zea mays GN=103636254 PE=4 SV=1	-	-	K17398|1|1e-23|112|mtr:MTR_7g113180| DNA (cytosine-5)-methyltransferase 3A [EC:2.1.1.37]	-	-	-
7207	tr|B6TYX7|B6TYX7_MAIZE	1.62±0.22	0.006252	sp|Q05091|PGIP_PYRCO	Polygalacturonase inhibitor OS=Pyrus communis GN=PGIP PE=1 SV=1	tr|B6TYX7|B6TYX7_MAIZE	Polygalacturonase inhibitor 1 OS=Zea mays GN=100284936 PE=2 SV=1	Leucine-rich repeat (LRR) protein	Transcription	K01188|1|4e-46|168|sita:101778196| beta-glucosidase [EC:3.2.1.21]!K13420|4|3e-23|103|adu:107468363| LRR receptor-like serine/threonine-protein kinase FLS2 [EC:2.7.11.1]			GO:0016023//cytoplasmic membrane-bounded vesicle
7254	tr|C0PJ13|C0PJ13_MAIZE	1.28±0.189	0.04961	sp|Q43768|SYE_HORVU	Glutamate--tRNA ligase, chloroplastic/mitochondrial OS=Hordeum vulgare PE=2 SV=1	tr|C0PJ13|C0PJ13_MAIZE	Uncharacterized protein OS=Zea mays PE=2 SV=1	Glutamyl- or glutaminyl-tRNA synthetase	Translation, ribosomal structure and biogenesis	K01885|1|1e-146|424|zma:100383787| glutamyl-tRNA synthetase [EC:6.1.1.17]	GO:0018106//peptidyl-histidine phosphorylation;GO:0009658//chloroplast organization;GO:0007005//mitochondrion organization;GO:0010105//negative regulation of ethylene-activated signaling pathway;GO:0006424//glutamyl-tRNA aminoacylation;GO:0048481//ovule development	GO:0005515//protein binding;GO:0000155//phosphorelay sensor kinase activity;GO:0051740//ethylene binding;GO:0003723//RNA binding;GO:0004818//glutamate-tRNA ligase activity;GO:0005524//ATP binding	GO:0016020//membrane;GO:0009570//chloroplast stroma;GO:0005783//endoplasmic reticulum;GO:0005739//mitochondrion
7275	tr|A0A1D6Q6U5|A0A1D6Q6U5_MAIZE	1.61±0.284	0.01341	sp|P40620|HMGL_VICFA	HMG1/2-like protein OS=Vicia faba PE=2 SV=1	tr|A0A1D6Q6U5|A0A1D6Q6U5_MAIZE	High mobility group protein3 OS=Zea mays GN=542455 PE=4 SV=1	-	-	K11296|1|1e-45|147|zma:542455| high mobility group protein B3!K10802|5|6e-21|85.5|thj:104813748| high mobility group protein B1	GO:0006007//glucose catabolic process;GO:0006333//chromatin assembly or disassembly	GO:0030527//structural constituent of chromatin;GO:0016772//transferase activity, transferring phosphorus-containing groups;GO:0003677//DNA binding;GO:0003682//chromatin binding	GO:0000785//chromatin
7288	tr|A0A1D6MLT1|A0A1D6MLT1_MAIZE	1.24±0.106	0.01402	sp|B9I2J6|AXEP_POPTR	L-Ala-D/L-amino acid epimerase OS=Populus trichocarpa GN=POPTR_0012s05040g PE=3 SV=2	tr|A0A1D6MLT1|A0A1D6MLT1_MAIZE	Cytochrome P450 family 77 protein OS=Zea mays GN=100384695 PE=4 SV=1	L-alanine-DL-glutamate epimerase or related enzyme of enolase superfamily	Cell wall/membrane/envelope biogenesis;General function prediction only	K14759|1|8e-11|67.8|ppp:PHYPADRAFT_118305| isochorismate synthase / 2-succinyl-5-enolpyruvyl-6-hydroxy-3-cyclohexene-1-carboxylate synthase / 2-succinyl-6-hydroxy-2,4-cyclohexadiene-1-carboxylate synthase / O-succinylbenzoate synthase [EC:5.4.4.2 2.2.1.9 4.2.99.20 4.2.1.113]	GO:0008152//metabolic process	GO:0003824//catalytic activity	GO:0009536//plastid
7305	tr|B4FQN9|B4FQN9_MAIZE	1.54±0.306	0.02544	sp|Q66PF2|URT1_FRAAN	Putative UDP-rhamnose:rhamnosyltransferase 1 OS=Fragaria ananassa GN=GT4 PE=2 SV=1	tr|B4FQN9|B4FQN9_MAIZE	Uncharacterized protein OS=Zea mays PE=2 SV=1	UDP:flavonoid glycosyltransferase YjiC, YdhE family	Carbohydrate transport and metabolism	K18823|1|3e-48|170|pvu:PHAVU_006G208300g| soyasaponin III rhamnosyltransferase [EC:2.4.1.273]	GO:0008152//metabolic process	GO:0016758//transferase activity, transferring hexosyl groups	-
7310	tr|A0A1D6GNX1|A0A1D6GNX1_MAIZE	1.3±0.071	0.002422	sp|F4HXZ1|BRO1_ARATH	Vacuolar-sorting protein BRO1 OS=Arabidopsis thaliana GN=BRO1 PE=1 SV=1	tr|A0A1Q0ZKM0|A0A1Q0ZKM0_MAIZE	ALG2-interacting protein X (Fragment) OS=Zea mays GN=ZEAMMB73_Zm00001d013964 PE=4 SV=1	-	-	K12200|1|0.0|1341|zma:100286189| programmed cell death 6-interacting protein	-	-	-
7340	tr|A0A1D6KW13|A0A1D6KW13_MAIZE	1.21±0.101	0.01828	sp|Q9ZUF6|SBT18_ARATH	Subtilisin-like protease SBT1.8 OS=Arabidopsis thaliana GN=SBT1.8 PE=1 SV=1	tr|A0A1D6KW13|A0A1D6KW13_MAIZE	Subtilisin-like protease SBT1.8 OS=Zea mays GN=ZEAMMB73_Zm00001d033039 PE=4 SV=1	Putative cell wall-binding domain	Cell wall/membrane/envelope biogenesis	K04733|1|8e-45|177|pop:POPTR_0004s14760g| interleukin-1 receptor-associated kinase 4 [EC:2.7.11.1]!K13199|2|2e-23|109|mtr:MTR_7g081660| plasminogen activator inhibitor 1 RNA-binding protein!K01183|3|1e-13|77.8|aip:107646397| chitinase [EC:3.2.1.14]	GO:0006508//proteolysis;GO:0043086//negative regulation of catalytic activity	GO:0042802//identical protein binding;GO:0004252//serine-type endopeptidase activity	GO:0009505//plant-type cell wall;GO:0016023//cytoplasmic membrane-bounded vesicle
7371	tr|A0A1D6KMX1|A0A1D6KMX1_MAIZE	1.45±0.119	0.002947	sp|Q8RJP2|RHIE_DICD3	Rhamnogalacturonate lyase OS=Dickeya dadantii (strain 3937) GN=rhiE PE=1 SV=1	tr|A0A1D6KMX1|A0A1D6KMX1_MAIZE	Rhamnogalacturonate lyase family protein OS=Zea mays GN=ZEAMMB73_Zm00001d031993 PE=4 SV=1	-	-	K18195|1|0.0|1291|zma:103643208| rhamnogalacturonan endolyase [EC:4.2.2.23]	GO:0005975//carbohydrate metabolic process	GO:0030246//carbohydrate binding;GO:0003824//catalytic activity	GO:0005886//plasma membrane
7384	tr|B6UB43|B6UB43_MAIZE	1.74±0.266	0.005998	sp|O04066|ACBP_RICCO	Acyl-CoA-binding protein OS=Ricinus communis PE=3 SV=1	tr|B6UB43|B6UB43_MAIZE	Acyl-CoA-binding protein OS=Zea mays PE=2 SV=1	Acyl-CoA-binding protein	Lipid transport and metabolism	K08762|1|1e-60|182|zma:100193362| diazepam-binding inhibitor (GABA receptor modulator, acyl-CoA-binding protein)	GO:0050826//response to freezing;GO:0006869//lipid transport	GO:0000062//fatty-acyl-CoA binding;GO:0031210//phosphatidylcholine binding	GO:0005886//plasma membrane;GO:0005829//cytosol
7398	tr|C0P7X2|C0P7X2_MAIZE	1.35±0.128	0.008705	sp|Q70DU8|AL3H1_ARATH	Aldehyde dehydrogenase family 3 member H1 OS=Arabidopsis thaliana GN=ALDH3H1 PE=1 SV=2	tr|C0P7X2|C0P7X2_MAIZE	Aldehyde dehydrogenase OS=Zea mays GN=100382449 PE=2 SV=1	Acyl-CoA reductase or other NAD-dependent aldehyde dehydrogenase	Energy production and conversion	K00128|1|0.0|950|zma:100382449|	GO:0009269//response to desiccation;GO:0009737//response to abscisic acid;GO:0006081//cellular aldehyde metabolic process;GO:0009651//response to salt stress;GO:0055114//oxidation-reduction process	GO:0004030//aldehyde dehydrogenase [NAD(P)+] activity	GO:0005773//vacuole;GO:0009507//chloroplast;GO:0016020//membrane;GO:0005783//endoplasmic reticulum
7429	tr|B6TH00|B6TH00_MAIZE	1.25±0.148	0.03591	sp|Q9LPC7|CP18A_ARATH	Peptidyl-prolyl cis-trans isomerase CYP18-1 OS=Arabidopsis thaliana GN=CYP18-1 PE=2 SV=1	tr|B6TH00|B6TH00_MAIZE	Peptidyl-prolyl cis-trans isomerase OS=Zea mays PE=2 SV=1	Peptidyl-prolyl cis-trans isomerase (rotamase) - cyclophilin family	Posttranslational modification, protein turnover, chaperones	K12734|1|4e-106|303|zma:100280578| peptidyl-prolyl cis-trans isomerase-like 3 [EC:5.2.1.8]	GO:0006457//protein folding;GO:0000413//protein peptidyl-prolyl isomerization	GO:0003755//peptidyl-prolyl cis-trans isomerase activity	GO:0005634//nucleus
7479	tr|B4FS39|B4FS39_MAIZE	1.49±0.131	0.002958	-	-	tr|B4FS39|B4FS39_MAIZE	Uncharacterized protein OS=Zea mays PE=2 SV=1	-	-	K06662|1|3e-10|65.5|tcc:TCM_000169| cell cycle checkpoint protein!K13484|3|1e-07|57.0|pda:103704686| 5-hydroxyisourate hydrolase / 2-oxo-4-hydroxy-4-carboxy-5-ureidoimidazoline decarboxylase [EC:3.5.2.17 4.1.1.97]	-	-	-
7488	tr|B8A019|B8A019_MAIZE	1.23±0.136	0.03444	sp|Q9P7G4|OMA1_SCHPO	Mitochondrial metalloendopeptidase OMA1 OS=Schizosaccharomyces pombe (strain 972 / ATCC 24843) GN=oma1 PE=3 SV=1	tr|B8A019|B8A019_MAIZE	Peptidase family M48 family protein OS=Zea mays GN=100279801 PE=2 SV=1	Zn-dependent protease with chaperone function	Posttranslational modification, protein turnover, chaperones	-	GO:0006508//proteolysis	GO:0004222//metalloendopeptidase activity	GO:0016020//membrane
7501	tr|A0A1D6IZG3|A0A1D6IZG3_MAIZE	1.31±0.023	7.274e-05	sp|Q8TWR2|G3PP_METKA	Glyceraldehyde 3-phosphate phosphatase OS=Methanopyrus kandleri (strain AV19 / DSM 6324 / JCM 9639 / NBRC 100938) GN=MK0970 PE=3 SV=2	tr|A0A1D6IZG3|A0A1D6IZG3_MAIZE	Haloacid dehalogenase-like hydrolase (HAD) superfamily protein OS=Zea mays GN=100194104 PE=4 SV=1	FMN phosphatase YigB, HAD superfamily	Coenzyme transport and metabolism	-	GO:0008152//metabolic process	GO:0008967//phosphoglycolate phosphatase activity	-
End of file
Note：
No. : The No. of group.
Protein_ID: Primary protein ID of group
Protein_Coverage: Protein sequence coverage
Mean±SD: Mean ratio of 8723 under salt stress / 8723 Under normal conditions
Swissprot Accession: Matched accession of blast (Swissprot)
Swissprot Description: Description of matched accession (Swissprot)
Tremble Accession: Matched accession of blast (Trembl)
Tremble Description: Description of matched accession (Trembl)
COG Function-Description: Cluster of Orthologous Groups of proteins (COG) function description
COG Function-Categories: COG function categories
KEGG(ko_id|rank|evalue|score|identity|ko_definition): Kyoto Encyclopedia of Genes and Genomes(KEGG) annotation information
GO Biological_Process: Gene ontology (GO) biological process annotation
GO Cellular_Component: GO cellular component annotation
GO Molecular_Function: GO molecular function annotation
