# Supplementary material for: Comparative Proteomics of Salt-Tolerant and Salt-Sensitive Maize Inbred Lines to Reveal the Molecular Mechanism of Salt Tolerance
Source: Int J Mol Sci. 2019 Sep 24;20(19):4725. doi: 10.3390/ijms20194725 (PMC6801879; doi:10.3390/ijms20194725)
Supplement: Supplementary file 1 [file ijms-20-04725-s001.zip › ijms-546735-supplementary-final/Supplementary Table 5.xlsx]

## Sheet: 8723-T-VS-8723-CK_Down
Supplementary Table 5 Proteins down-regulated in 8723 seedling roots
No.	Protein_ID	Mean±SD	Pvalue_8723-T-VS-8723-CK	Swissprot Accession	Swissprot Description	Tremble Accession	Tremble Description	COG Function-Description	COG Function-Categories	KEGG(ko_id|rank|evalue|score|identity|ko_definition)	GO Biological_Process	GO Molecular_Function	GO Cellular_Component
44	tr|A0A1D6NKN9|A0A1D6NKN9_MAIZE	0.68±0.055	0.00259	sp|Q6Q152|CPY57_ARATH	Peptidyl-prolyl cis-trans isomerase CYP57 OS=Arabidopsis thaliana GN=CYP57 PE=1 SV=1	tr|A0A1D6NKN9|A0A1D6NKN9_MAIZE	Peptidyl-prolyl cis-trans isomerase OS=Zea mays GN=ZEAMMB73_Zm00001d044297 PE=3 SV=1	Peptidyl-prolyl cis-trans isomerase (rotamase) - cyclophilin family	Posttranslational modification, protein turnover, chaperones	K12737|1|2e-165|471|zma:100282308| peptidyl-prolyl cis-trans isomerase SDCCAG10 [EC:5.2.1.8]	GO:0006457//protein folding;GO:0000413//protein peptidyl-prolyl isomerization	GO:0003755//peptidyl-prolyl cis-trans isomerase activity	-
105	tr|C0PND2|C0PND2_MAIZE	0.75±0.13	0.04071	-	-	tr|C0PND2|C0PND2_MAIZE	Uncharacterized protein OS=Zea mays PE=2 SV=1	-	-	-			GO:0009536//plastid
192	tr|A0A1D6JP01|A0A1D6JP01_MAIZE	0.83±0.066	0.01815	sp|Q9P6K0|YLA3_SCHPO	Uncharacterized HTH La-type RNA-binding protein C1527.03 OS=Schizosaccharomyces pombe (strain 972 / ATCC 24843) GN=SPAC1527.03 PE=1 SV=1	tr|A0A1D6JP01|A0A1D6JP01_MAIZE	La-related protein 1C OS=Zea mays GN=ZEAMMB73_Zm00001d027719 PE=4 SV=2	-	-	K18757|1|2e-57|193|zma:103631737| la-related protein 1	-	-	-
197	tr|B6TSQ1|B6TSQ1_MAIZE	0.79±0.092	0.02566	sp|Q9SIY3|TTM3_ARATH	Triphosphate tunel metalloenzyme 3 OS=Arabidopsis thaliana GN=TTM3 PE=1 SV=1	tr|B6TSQ1|B6TSQ1_MAIZE	Adenylate cyclase OS=Zea mays PE=2 SV=1	-	-	-	-	-	-
218	tr|B7ZWZ7|B7ZWZ7_MAIZE	0.76±0.035	0.001283	sp|Q6ZAG3|CDKC3_ORYSJ	Cyclin-dependent kinase C-3 OS=Oryza sativa subsp. japonica GN=CDKC-1 PE=3 SV=2	tr|B7ZWZ7|B7ZWZ7_MAIZE	Uncharacterized protein OS=Zea mays PE=2 SV=1	Serine/threonine protein kinase	Signal transduction mechanisms	K08819|1|0.0|664|zma:100283405| cyclin-dependent kinase 12/13 [EC:2.7.11.22 2.7.11.23]	GO:0006468//protein phosphorylation;GO:0051301//cell division	GO:0005524//ATP binding;GO:0004674//protein serine/threonine kinase activity	-
280	tr|A0A1D6N9M8|A0A1D6N9M8_MAIZE	0.38±0.053	0.0008861	sp|Q6RYA0|SABP2_TOBAC	Salicylic acid-binding protein 2 OS=Nicotiana tabacum GN=SABP2 PE=1 SV=1	tr|A0A1D6N9M8|A0A1D6N9M8_MAIZE	Methylesterase 3 OS=Zea mays GN=103651128 PE=4 SV=1	Pimeloyl-ACP methyl ester carboxylesterase	Coenzyme transport and metabolism;General function prediction only	K08233|1|0.0|548|zma:103651128| polyneuridine-aldehyde esterase [EC:3.1.1.78]	GO:0006629//lipid metabolic process	GO:0003824//catalytic activity	-
300	tr|A0A1D6ICW4|A0A1D6ICW4_MAIZE	0.69±0.161	0.04604	sp|A9LLI8|RP6L3_ARATH	Protein RRP6-like 3 OS=Arabidopsis thaliana GN=RRP6L3 PE=2 SV=1	tr|A0A1D6ICW4|A0A1D6ICW4_MAIZE	Polynucleotidyl transferase ribonuclease H fold protein with HRDC domain OS=Zea mays GN=103633224 PE=4 SV=1	-	-	K12951|1|0.0|1413|zma:103633224| cation-transporting P-type ATPase D [EC:3.6.3.-]	GO:0006139//nucleobase-containing compound metabolic process	GO:0003676//nucleic acid binding;GO:0008408//3'-5' exonuclease activity;GO:0000166//nucleotide binding	GO:0005622//intracellular
356	tr|A0A1D6P2Q4|A0A1D6P2Q4_MAIZE	0.83±0.076	0.0248	sp|Q54LT8|STRAP_DICDI	Serine-threonine kinase receptor-associated protein OS=Dictyostelium discoideum GN=strap PE=3 SV=1	tr|A0A1D6P2Q4|A0A1D6P2Q4_MAIZE	Transducin/WD40 repeat-like superfamily protein OS=Zea mays GN=100274502 PE=4 SV=1	Predicted NTPase, NACHT family domain	Signal transduction mechanisms	K13137|1|0.0|568|zma:100274502| serine-threonine kinase receptor-associated protein	GO:0016310//phosphorylation	GO:0016301//kinase activity	-
402	tr|B7ZXC9|B7ZXC9_MAIZE	0.78±0.073	0.01239	sp|Q9DE27|RUVB2_XENLA	RuvB-like 2 OS=Xenopus laevis GN=ruvbl2 PE=2 SV=1	tr|B7ZXC9|B7ZXC9_MAIZE	RuvB-like helicase OS=Zea mays PE=2 SV=1	DNA helicase TIP49, TBP-interacting protein	Transcription	K11338|1|0.0|884|zma:100282179| RuvB-like protein 2 [EC:3.6.4.12]	GO:0032508//DNA duplex unwinding	GO:0003678//DNA helicase activity;GO:0005524//ATP binding	GO:0005730//nucleolus;GO:0009507//chloroplast
407	tr|B4FRZ9|B4FRZ9_MAIZE	0.78±0.103	0.03143	sp|Q9SZL5|PP356_ARATH	Pentatricopeptide repeat-containing protein At4g38150 OS=Arabidopsis thaliana GN=At4g38150 PE=2 SV=1	tr|B4FRZ9|B4FRZ9_MAIZE	Tetratricopeptide repeat (TPR)-like superfamily protein OS=Zea mays GN=100272969 PE=2 SV=1	-	-	K03457|1|3e-83|257|ath:AT5G03560| nucleobase:cation symporter-1, NCS1 family!K17964|3|2e-18|88.2|pda:103703805| leucine-rich PPR motif-containing protein, mitochondrial	GO:0055114//oxidation-reduction process	GO:0016491//oxidoreductase activity	GO:0005739//mitochondrion
442	tr|B4FLV1|B4FLV1_MAIZE	0.83±0.055	0.01048	sp|Q9LES2|UBA2A_ARATH	UBP1-associated protein 2A OS=Arabidopsis thaliana GN=UBA2A PE=1 SV=1	tr|B4FLV1|B4FLV1_MAIZE	Uncharacterized protein OS=Zea mays PE=2 SV=1	RNA recognition motif (RRM) domain	Translation, ribosomal structure and biogenesis	K12741|1|0.0|537|zma:100283567| heterogeneous nuclear ribonucleoprotein A1/A3	GO:0009987//cellular process	GO:0003676//nucleic acid binding	-
488	tr|A0A1D6IKK3|A0A1D6IKK3_MAIZE	0.81±0.089	0.02828	sp|Q94CD8|E134_ARATH	Glucan endo-1,3-beta-glucosidase 4 OS=Arabidopsis thaliana GN=At3g13560 PE=1 SV=1	tr|A0A1D6IKK1|A0A1D6IKK1_MAIZE	PLASMODESMATA CALLOSE-BINDING PROTEIN 5 OS=Zea mays GN=100283720 PE=4 SV=1	-	-	K19892|1|3e-66|203|sbi:SORBI_02g040340| glucan endo-1,3-beta-glucosidase 4 [EC:3.2.1.39]	GO:0005975//carbohydrate metabolic process	GO:0004553//hydrolase activity, hydrolyzing O-glycosyl compounds;GO:0043169//cation binding	-
517	tr|A0A1D6KQJ1|A0A1D6KQJ1_MAIZE	0.74±0.133	0.03972	sp|Q9FIG6|DIR1_ARATH	Dirigent protein 1 OS=Arabidopsis thaliana GN=DIR1 PE=2 SV=1	tr|A0A1D6KQJ1|A0A1D6KQJ1_MAIZE	Dirigent protein OS=Zea mays GN=ZEAMMB73_Zm00001d032419 PE=3 SV=1	-	-	K01870|1|5e-17|82.4|eus:EUTSA_v10003524mg| isoleucyl-tRNA synthetase [EC:6.1.1.5]!K19027|2|9e-07|52.4|smo:SELMODRAFT_443317| zinc finger FYVE domain-containing protein 26			GO:0016023//cytoplasmic membrane-bounded vesicle
533	tr|K7UE12|K7UE12_MAIZE	0.72±0.042	0.001416	sp|P93394|UPP_TOBAC	Uracil phosphoribosyltransferase OS=Nicotiana tabacum GN=UPP PE=2 SV=1	tr|B6U5U2|B6U5U2_MAIZE	Uracil phosphoribosyltransferase OS=Zea mays GN=100286008 PE=2 SV=1	Uracil phosphoribosyltransferase	Nucleotide transport and metabolism	K00761|1|2e-130|367|zma:100286008| uracil phosphoribosyltransferase [EC:2.4.2.9]	GO:0009116//nucleoside metabolic process;GO:0044206//UMP salvage;GO:0006223//uracil salvage	GO:0004845//uracil phosphoribosyltransferase activity;GO:0005525//GTP binding	-
572	tr|A0A1D6K6W5|A0A1D6K6W5_MAIZE	0.8±0.096	0.03259	sp|Q9FWC1|TRE_ORYSJ	Probable trehalase OS=Oryza sativa subsp. japonica GN=Os10g0521000 PE=2 SV=1	tr|A0A1D6K6W5|A0A1D6K6W5_MAIZE	Trehalase OS=Zea mays GN=100280412 PE=3 SV=1	Neutral trehalase	Carbohydrate transport and metabolism	K01194|1|2e-159|462|sita:101777287| alpha,alpha-trehalase [EC:3.2.1.28]	GO:0005991//trehalose metabolic process	GO:0003824//catalytic activity	-
575	tr|K7VLM6|K7VLM6_MAIZE	0.72±0.071	0.007015	sp|Q39033|PLCD2_ARATH	Phosphoinositide phospholipase C 2 OS=Arabidopsis thaliana GN=PLC2 PE=1 SV=1	tr|K3Z4T2|K3Z4T2_SETIT	Phosphoinositide phospholipase C OS=Setaria italica GN=LOC101782785 PE=4 SV=1	-	-	K05857|1|0.0|949|sbi:SORBI_09g002320| phosphatidylinositol phospholipase C, delta [EC:3.1.4.11]	GO:0006629//lipid metabolic process;GO:0009414//response to water deprivation;GO:0035556//intracellular signal transduction;GO:0009409//response to cold;GO:0009737//response to abscisic acid;GO:0009651//response to salt stress	GO:0004871//signal transducer activity;GO:0004435//phosphatidylinositol phospholipase C activity;GO:0005509//calcium ion binding	GO:0005622//intracellular;GO:0005886//plasma membrane
642	tr|C0PF40|C0PF40_MAIZE	0.79±0.086	0.02146	sp|Q69NG5|6PGL4_ORYSJ	Probable 6-phosphogluconolactonase 4, chloroplastic OS=Oryza sativa subsp. japonica GN=Os09g0529100 PE=2 SV=2	tr|C0PF40|C0PF40_MAIZE	Uncharacterized protein OS=Zea mays PE=2 SV=1	6-phosphogluconolactonase/Glucosamine-6-phosphate isomerase/deaminase	Carbohydrate transport and metabolism	K01057|1|0.0|546|zma:100285843| 6-phosphogluconolactonase [EC:3.1.1.31]	GO:0002229//defense response to oomycetes;GO:0071461//cellular response to redox state;GO:0006098//pentose-phosphate shunt;GO:0042742//defense response to bacterium	GO:0017057//6-phosphogluconolactonase activity	GO:0005777//peroxisome;GO:0009570//chloroplast stroma;GO:0005886//plasma membrane
665	tr|B6SW49|B6SW49_MAIZE	0.79±0.011	5.142e-05	sp|O07834|DAPB1_PSEMX	Dipeptidyl aminopeptidase BI OS=Pseudoxanthomonas mexicana GN=dapb1 PE=1 SV=1	tr|B6SW49|B6SW49_MAIZE	Protease 2 OS=Zea mays PE=2 SV=1	Protease II	Amino acid transport and metabolism	K01354|1|0.0|1441|zma:100281516| oligopeptidase B [EC:3.4.21.83]	GO:0006508//proteolysis	GO:0070008//serine-type exopeptidase activity;GO:0004252//serine-type endopeptidase activity	GO:0005739//mitochondrion
676	tr|A0A1D6HM10|A0A1D6HM10_MAIZE	0.75±0.071	0.00828	sp|Q8RXK8|SYIM_ARATH	Isoleucine--tRNA ligase, chloroplastic/mitochondrial OS=Arabidopsis thaliana GN=OVA2 PE=2 SV=1	tr|A0A1D6HM10|A0A1D6HM10_MAIZE	Isoleucine--tRNA ligase chloroplastic/mitochondrial OS=Zea mays GN=ZEAMMB73_Zm00001d018274 PE=3 SV=1	Isoleucyl-tRNA synthetase	Translation, ribosomal structure and biogenesis	K01870|1|0.0|1556|sita:101772872| isoleucyl-tRNA synthetase [EC:6.1.1.5]	GO:0006428//isoleucyl-tRNA aminoacylation;GO:0006450//regulation of translational fidelity	GO:0004822//isoleucine-tRNA ligase activity;GO:0002161//aminoacyl-tRNA editing activity;GO:0008270//zinc ion binding;GO:0005524//ATP binding	GO:0005737//cytoplasm
712	tr|A0A1D6ML27|A0A1D6ML27_MAIZE	0.63±0.123	0.01869	sp|Q8LEJ6|FLA11_ARATH	Fasciclin-like arabinogalactan protein 11 OS=Arabidopsis thaliana GN=FLA11 PE=2 SV=2	tr|B4FU73|B4FU73_MAIZE	Uncharacterized protein OS=Zea mays PE=2 SV=1	Uncaracterized surface protein containing fasciclin (FAS1) repeats	General function prediction only	K19519|1|4e-14|75.1|atr:105420786| transforming growth factor-beta-induced protein			GO:0016023//cytoplasmic membrane-bounded vesicle;GO:0009536//plastid
726	tr|A0A1D6G7X5|A0A1D6G7X5_MAIZE	0.81±0.061	0.01104	sp|Q54RZ2|YIPF6_DICDI	Protein YIPF6 homolog OS=Dictyostelium discoideum GN=yipf6 PE=3 SV=2	tr|A0A1D6G7X5|A0A1D6G7X5_MAIZE	Integral membrane Yip1 family protein OS=Zea mays GN=100281275 PE=4 SV=1	-	-	-			GO:0005794//Golgi apparatus
770	tr|A0A1D6LUH7|A0A1D6LUH7_MAIZE	0.82±0.033	0.002003	sp|P23902|KASC1_HORVU	3-oxoacyl-[acyl-carrier-protein] synthase I, chloroplastic OS=Hordeum vulgare GN=KAS12 PE=1 SV=1	tr|A0A1D6LUH7|A0A1D6LUH7_MAIZE	3-oxoacyl-[acyl-carrier-protein] synthase OS=Zea mays GN=100283265 PE=3 SV=1	3-oxoacyl-(acyl-carrier-protein) synthase	Lipid transport and metabolism;Secondary metabolites biosynthesis, transport and catabolism	K09458|1|0.0|822|zma:100283265| 3-oxoacyl-[acyl-carrier-protein] synthase II [EC:2.3.1.179]	GO:0009790//embryo development;GO:0006633//fatty acid biosynthetic process;GO:0010020//chloroplast fission	GO:0016747//transferase activity, transferring acyl groups other than amino-acyl groups	GO:0009941//chloroplast envelope;GO:0009570//chloroplast stroma;GO:0016020//membrane
901	tr|B6TNT5|B6TNT5_MAIZE	0.55±0.069	0.00244	sp|Q7XUP7|MSR21_ORYSJ	Peptide methionine sulfoxide reductase A2-1 OS=Oryza sativa subsp. japonica GN=MSRA2-1 PE=2 SV=2	tr|B6TNT5|B6TNT5_MAIZE	Peptide methionine sulfoxide reductase OS=Zea mays GN=100283982 PE=2 SV=1	Peptide methionine sulfoxide reductase MsrA	Posttranslational modification, protein turnover, chaperones	K07304|1|4e-138|385|zma:100283982| peptide-methionine (S)-S-oxide reductase [EC:1.8.4.11]	GO:0034599//cellular response to oxidative stress;GO:0006464//cellular protein modification process;GO:0055114//oxidation-reduction process;GO:0080167//response to karrikin	GO:0008113//peptide-methionine (S)-S-oxide reductase activity	GO:0009570//chloroplast stroma;GO:0016020//membrane
934	tr|A0A1D6G3N0|A0A1D6G3N0_MAIZE	0.67±0.017	7.287e-05	sp|Q9SYM0|VTE6_ARATH	Protein VTE6, chloroplastic OS=Arabidopsis thaliana GN=VTE6 PE=1 SV=1	tr|A0A1D6G3N0|A0A1D6G3N0_MAIZE	Protein VTE6 chloroplastic OS=Zea mays GN=100283913 PE=4 SV=1	-	-	-			GO:0016021//integral component of membrane;GO:0009706//chloroplast inner membrane
965	tr|A0A1D6NQL4|A0A1D6NQL4_MAIZE	0.83±0.096	0.04708	sp|Q10M00|C3H22_ORYSJ	Zinc finger CCCH domain-containing protein 22 OS=Oryza sativa subsp. japonica GN=Os03g0328900 PE=2 SV=2	tr|A0A1D6NQL4|A0A1D6NQL4_MAIZE	Nucleic acid binding protein OS=Zea mays GN=100192560 PE=4 SV=1	-	-	-		GO:0008270//zinc ion binding;GO:0000166//nucleotide binding;GO:0003723//RNA binding	-
1023	tr|B4FSQ0|B4FSQ0_MAIZE	0.73±0.134	0.03753	sp|Q9AS33|NPL4_ORYSJ	NPL4-like protein OS=Oryza sativa subsp. japonica GN=Os01g0377700 PE=2 SV=1	tr|B4FSQ0|B4FSQ0_MAIZE	Uncharacterized protein OS=Zea mays PE=2 SV=1	-	-	K14015|1|0.0|767|zma:100273080| nuclear protein localization protein 4 homolog	-	-	-
1036	tr|C0PJN3|C0PJN3_MAIZE	0.81±0.049	0.005742	-	-	tr|C0PJN3|C0PJN3_MAIZE	Alpha/beta-Hydrolases superfamily protein OS=Zea mays GN=ZEAMMB73_Zm00001d044288 PE=2 SV=1	Fermentation-respiration switch protein FrsA, has esterase activity, DUF1100 family	Signal transduction mechanisms	K06889|1|8e-141|399|sbi:SORBI_03g025980| uncharacterized protein			GO:0009536//plastid;GO:0005777//peroxisome
1092	tr|B6SSH5|B6SSH5_MAIZE	0.82±0.046	0.005713	-	-	tr|B6SSH5|B6SSH5_MAIZE	Putative uncharacterized protein OS=Zea mays PE=2 SV=1	Fermentation-respiration switch protein FrsA, has esterase activity, DUF1100 family	Signal transduction mechanisms	-			GO:0009536//plastid
1150	tr|C0P6U1|C0P6U1_MAIZE	0.72±0.057	0.003483	-	-	tr|C0P6U1|C0P6U1_MAIZE	Uncharacterized protein OS=Zea mays PE=2 SV=1	-	-	-	-	-	-
1170	tr|A0A1D6QKU2|A0A1D6QKU2_MAIZE	0.75±0.072	0.008942	sp|Q9M345|LRK42_ARATH	L-type lectin-domain containing receptor kinase IV.2 OS=Arabidopsis thaliana GN=LECRK42 PE=2 SV=1	tr|A0A1D6QKU2|A0A1D6QKU2_MAIZE	Putative lectin-domain receptor-like protein kinase family protein OS=Zea mays GN=ZEAMMB73_Zm00001d052906 PE=4 SV=1	GAF domain	Signal transduction mechanisms	K04733|1|0.0|1052|zma:103654507| interleukin-1 receptor-associated kinase 4 [EC:2.7.11.1]!K04730|2|0.0|847|sbi:SORBI_07g027410| interleukin-1 receptor-associated kinase 1 [EC:2.7.11.1]		GO:0004672//protein kinase activity;GO:0000166//nucleotide binding	-
1253	tr|Q84TL6|Q84TL6_MAIZE	0.69±0.018	9.615e-05	sp|Q9XHP0|11S2_SESIN	11S globulin seed storage protein 2 OS=Sesamum indicum PE=2 SV=1	tr|Q84TL6|Q84TL6_MAIZE	Legumin-like protein OS=Zea mays GN=cl2-2 PE=2 SV=1	-	-	-		GO:0008270//zinc ion binding;GO:0005507//copper ion binding;GO:0045735//nutrient reservoir activity	-
1279	tr|A0A1D6KUA0|A0A1D6KUA0_MAIZE	0.81±0.04	0.003285	sp|O81902|PUB8_ARATH	U-box domain-containing protein 8 OS=Arabidopsis thaliana GN=PUB8 PE=2 SV=1	tr|A0A1D6KUA0|A0A1D6KUA0_MAIZE	U-box domain-containing protein 8 OS=Zea mays GN=ZEAMMB73_Zm00001d032826 PE=4 SV=1	-	-	K08332|1|4e-07|54.7|smo:SELMODRAFT_61948|	-	-	-
1381	tr|B6TBI9|B6TBI9_MAIZE	0.82±0.032	0.002033	-	-	tr|B6TBI9|B6TBI9_MAIZE	Pyridoxamine 5-phosphate oxidase family protein OS=Zea mays GN=100282804 PE=2 SV=1	Putative heme iron utilization protein	Inorganic ion transport and metabolism	-	GO:0055114//oxidation-reduction process	GO:0016491//oxidoreductase activity;GO:0010181//FMN binding	GO:0009536//plastid
1429	tr|A0A1D6IB98|A0A1D6IB98_MAIZE	0.74±0.022	0.0002721	sp|Q93ZY2|ROGF1_ARATH	Rop guanine nucleotide exchange factor 1 OS=Arabidopsis thaliana GN=ROPGEF1 PE=1 SV=2	tr|A0A1D6IB98|A0A1D6IB98_MAIZE	Rop guanine nucleotide exchange factor 1 OS=Zea mays GN=100194277 PE=4 SV=1	-	-	K20826|1|3e-135|429|crb:CARUB_v10007341mg| RNA polymerase II-associated protein 1!K10418|2|3e-74|243|brp:103871225| dynein light chain LC8-type	GO:0016310//phosphorylation	GO:0016301//kinase activity;GO:0005089//Rho guanyl-nucleotide exchange factor activity	GO:0009536//plastid
1433	tr|B4FDX6|B4FDX6_MAIZE	0.77±0.119	0.04045	-	-	tr|B4FDX6|B4FDX6_MAIZE	Uncharacterized protein OS=Zea mays GN=100193132 PE=2 SV=1	-	-	K20776|1|0.0|516|zma:100193132| BRISC and BRCA1-A complex member 1	-	-	-
1466	tr|B7ZYV3|B7ZYV3_MAIZE	0.79±0.118	0.04886	sp|Q9LXA5|LRK91_ARATH	L-type lectin-domain containing receptor kinase IX.1 OS=Arabidopsis thaliana GN=LECRK91 PE=1 SV=1	tr|B7ZYV3|B7ZYV3_MAIZE	L-type lectin-domain containing receptor kinase IX.1 OS=Zea mays GN=ZEAMMB73_Zm00001d012625 PE=2 SV=1	Serine/threonine protein kinase	Signal transduction mechanisms	K04733|1|0.0|584|pop:POPTR_0001s29080g| interleukin-1 receptor-associated kinase 4 [EC:2.7.11.1]	GO:0006468//protein phosphorylation	GO:0030246//carbohydrate binding;GO:0005524//ATP binding;GO:0004674//protein serine/threonine kinase activity	GO:0016023//cytoplasmic membrane-bounded vesicle;GO:0016020//membrane;GO:0009536//plastid
1510	tr|B6T9H5|B6T9H5_MAIZE	0.78±0.052	0.004929	sp|Q9SJL9|XTH32_ARATH	Probable xyloglucan endotransglucosylase/hydrolase protein 32 OS=Arabidopsis thaliana GN=XTH32 PE=2 SV=1	tr|B6T9H5|B6T9H5_MAIZE	Xyloglucan endotransglucosylase/hydrolase OS=Zea mays PE=2 SV=1	Beta-glucanase, GH16 family	Carbohydrate transport and metabolism	K08235|1|0.0|576|zma:100282618| xyloglucan:xyloglucosyl transferase [EC:2.4.1.207]	GO:0006073//cellular glucan metabolic process	GO:0004553//hydrolase activity, hydrolyzing O-glycosyl compounds;GO:0016762//xyloglucan:xyloglucosyl transferase activity	GO:0016023//cytoplasmic membrane-bounded vesicle;GO:0005618//cell wall;GO:0048046//apoplast
1564	tr|B6TIL8|B6TIL8_MAIZE	0.77±0.052	0.004829	sp|Q9ZU38|RPI2_ARATH	Probable ribose-5-phosphate isomerase 2 OS=Arabidopsis thaliana GN=RPI2 PE=1 SV=1	tr|B6TIL8|B6TIL8_MAIZE	Ribose-5-phosphate isomerase OS=Zea mays PE=2 SV=1	Ribose 5-phosphate isomerase	Carbohydrate transport and metabolism	K01807|1|3e-173|480|zma:100283465| ribose 5-phosphate isomerase A [EC:5.3.1.6]	GO:0008219//cell death;GO:0030244//cellulose biosynthetic process;GO:0009052//pentose-phosphate shunt, non-oxidative branch;GO:0046109//uridine biosynthetic process;GO:0010228//vegetative to reproductive phase transition of meristem;GO:0080167//response to karrikin	GO:0004751//ribose-5-phosphate isomerase activity	GO:0009536//plastid
1585	tr|A0A1D6IUI8|A0A1D6IUI8_MAIZE	0.81±0.045	0.004722	sp|Q9FPT1|UBP12_ARATH	Ubiquitin carboxyl-terminal hydrolase 12 OS=Arabidopsis thaliana GN=UBP12 PE=2 SV=2	tr|A0A1D6IUI8|A0A1D6IUI8_MAIZE	Ubiquitin carboxyl-terminal hydrolase 13 OS=Zea mays GN=100383306 PE=3 SV=1	-	-	K11838|1|0.0|2086|sbi:SORBI_08g015020| ubiquitin carboxyl-terminal hydrolase 7 [EC:3.4.19.12]	GO:0006511//ubiquitin-dependent protein catabolic process	GO:0004221//ubiquitin thiolesterase activity	-
1609	tr|B4FPA2|B4FPA2_MAIZE	0.76±0.025	0.0004835	sp|Q652F9|GUN17_ORYSJ	Endoglucanase 17 OS=Oryza sativa subsp. japonica GN=GLU13 PE=2 SV=1	tr|B4FPA2|B4FPA2_MAIZE	Endoglucanase OS=Zea mays GN=100216867 PE=2 SV=1	Cellulase/cellobiase CelA1	Carbohydrate transport and metabolism	K01179|1|0.0|840|sbi:SORBI_10g009270| endoglucanase [EC:3.2.1.4]	GO:0005975//carbohydrate metabolic process;GO:0042547//cell wall modification involved in multidimensional cell growth	GO:0004553//hydrolase activity, hydrolyzing O-glycosyl compounds	GO:0016023//cytoplasmic membrane-bounded vesicle;GO:0009507//chloroplast
1625	tr|B6SID7|B6SID7_MAIZE	0.72±0.029	0.0004785	sp|Q42376|LEA3_MAIZE	Late embryogenesis abundant protein, group 3 OS=Zea mays GN=MGL3 PE=2 SV=1	tr|B6SID7|B6SID7_MAIZE	Late embryogenesis abundant protein, group 3 OS=Zea mays GN=542216 PE=2 SV=1	-	-	-	-	-	-
1733	tr|A0A1D6GKM3|A0A1D6GKM3_MAIZE	0.81±0.017	0.000268	sp|Q9M069|E137_ARATH	Glucan endo-1,3-beta-glucosidase 7 OS=Arabidopsis thaliana GN=At4g34480 PE=1 SV=2	tr|A0A1D6GKM3|A0A1D6GKM3_MAIZE	Glucan endo-13-beta-glucosidase 7 OS=Zea mays GN=100273173 PE=3 SV=1	-	-	K19891|1|5e-94|295|smo:SELMODRAFT_87871| glucan endo-1,3-beta-glucosidase 1/2/3 [EC:3.2.1.39]	GO:0005975//carbohydrate metabolic process	GO:0004553//hydrolase activity, hydrolyzing O-glycosyl compounds;GO:0043169//cation binding	GO:0016023//cytoplasmic membrane-bounded vesicle
1794	tr|A0A1D6PWH7|A0A1D6PWH7_MAIZE	0.76±0.007	1.116e-05	sp|Q9FK33|PP427_ARATH	Pentatricopeptide repeat-containing protein At5g50390, chloroplastic OS=Arabidopsis thaliana GN=PCMP-H58 PE=2 SV=1	tr|A0A1D6PWH7|A0A1D6PWH7_MAIZE	Pentatricopeptide repeat-containing protein chloroplastic OS=Zea mays GN=103653105 PE=4 SV=1	-	-	K17710|1|7e-46|169|ppp:PHYPADRAFT_133419| pentatricopeptide repeat domain-containing protein 1			GO:0009536//plastid
1795	tr|B6THR4|B6THR4_MAIZE	0.78±0.077	0.01526	sp|Q0J9V5|CXXS1_ORYSJ	Thioredoxin-like protein CXXS1 OS=Oryza sativa subsp. japonica GN=Os04g0629500 PE=2 SV=1	tr|B6THR4|B6THR4_MAIZE	Thioredoxin-like 4 OS=Zea mays GN=ZEAMMB73_Zm00001d026368 PE=2 SV=1	Negative regulator of GroEL, contains thioredoxin-like and TPR-like domains	Posttranslational modification, protein turnover, chaperones	K03671|1|4e-77|227|sbi:SORBI_06g029490| thioredoxin 1	GO:0045454//cell redox homeostasis;GO:0006662//glycerol ether metabolic process	GO:0009055//electron carrier activity;GO:0015035//protein disulfide oxidoreductase activity	-
1882	tr|B4G1R3|B4G1R3_MAIZE	0.81±0.077	0.0207	sp|O80501|RAH1B_ARATH	Ras-related protein RABH1b OS=Arabidopsis thaliana GN=RABH1B PE=1 SV=1	tr|B4G1R3|B4G1R3_MAIZE	Ras-related protein RABH1b OS=Zea mays GN=100274535 PE=2 SV=1	GTPase SAR1 family domain	General function prediction only	K07893|1|2e-137|386|zma:100274535| Ras-related protein Rab-6A	GO:0032940//secretion by cell;GO:0007264//small GTPase mediated signal transduction;GO:0015031//protein transport	GO:0005525//GTP binding;GO:0016787//hydrolase activity	GO:0005886//plasma membrane
1951	tr|B6SR01|B6SR01_MAIZE	0.7±0.076	0.006999	sp|Q9Y5Z4|HEBP2_HUMAN	Heme-binding protein 2 OS=Homo sapiens GN=HEBP2 PE=1 SV=1	tr|B6SR01|B6SR01_MAIZE	Heme-binding protein 2 OS=Zea mays PE=2 SV=1	DNA gyrase inhibitor GyrI	Replication, recombination and repair	-	-	-	-
1960	tr|B4FA33|B4FA33_MAIZE	0.83±0.061	0.01432	sp|Q55AD9|ARL5_DICDI	ADP-ribosylation factor-like protein 5 OS=Dictyostelium discoideum GN=arl5 PE=3 SV=1	tr|B4FA33|B4FA33_MAIZE	ADP-ribosylation factor C1 OS=Zea mays GN=100191770 PE=2 SV=1	GTPase SAR1 family domain	General function prediction only	K07950|1|8e-135|377|zma:100191770| ADP-ribosylation factor-like protein 5B	GO:0006623//protein targeting to vacuole;GO:0007030//Golgi organization;GO:0016192//vesicle-mediated transport;GO:0007033//vacuole organization;GO:0007264//small GTPase mediated signal transduction	GO:0005525//GTP binding	GO:0005622//intracellular;GO:0005886//plasma membrane
2067	tr|B4FN29|B4FN29_MAIZE	0.79±0.042	0.003023	sp|Q9ZPN7|TBB4_ELEIN	Tubulin beta-4 chain OS=Eleusine indica GN=TUBB4 PE=2 SV=1	tr|B4FN29|B4FN29_MAIZE	Uncharacterized protein OS=Zea mays PE=2 SV=1	-	-	K07375|1|5e-122|345|bna:106430895| tubulin beta	GO:0051258//protein polymerization;GO:0006184//GTP catabolic process;GO:0007018//microtubule-based movement	GO:0003924//GTPase activity;GO:0005198//structural molecule activity;GO:0005525//GTP binding	GO:0005874//microtubule;GO:0005737//cytoplasm
2080	tr|A0A1D6DZE4|A0A1D6DZE4_MAIZE	0.81±0.067	0.01539	sp|C0LGH3|Y5614_ARATH	Probable LRR receptor-like serine/threonine-protein kinase At1g56140 OS=Arabidopsis thaliana GN=At1g56140 PE=2 SV=2	tr|A0A1D6DZE4|A0A1D6DZE4_MAIZE	Leucine-rich repeat transmembrane protein kinase OS=Zea mays GN=ZEAMMB73_Zm00001d002313 PE=4 SV=1	Serine/threonine protein kinase	Signal transduction mechanisms	K04733|1|4e-167|470|dosa:Os04t0616200-01| interleukin-1 receptor-associated kinase 4 [EC:2.7.11.1]	GO:0006468//protein phosphorylation	GO:0005524//ATP binding;GO:0004674//protein serine/threonine kinase activity	GO:0016023//cytoplasmic membrane-bounded vesicle;GO:0005886//plasma membrane;GO:0005739//mitochondrion
2082	tr|B6STR0|B6STR0_MAIZE	0.81±0.049	0.00606	sp|Q9SZ83|Y4967_ARATH	Uncharacterized oxidoreductase At4g09670 OS=Arabidopsis thaliana GN=At4g09670 PE=1 SV=1	tr|B6STR0|B6STR0_MAIZE	Oxidoreductase OS=Zea mays PE=2 SV=1	Predicted dehydrogenase	General function prediction only	K00010|1|7e-07|54.7|cme:CYME_CMR475C| myo-inositol 2-dehydrogenase / D-chiro-inositol 1-dehydrogenase [EC:1.1.1.18 1.1.1.369]	GO:0055114//oxidation-reduction process	GO:0016491//oxidoreductase activity;GO:0000166//nucleotide binding	GO:0009536//plastid
2089	tr|B6SI49|B6SI49_MAIZE	0.83±0.076	0.02476	sp|P49104|RAB2B_MAIZE	Ras-related protein Rab-2-B OS=Zea mays GN=RAB2B PE=2 SV=1	tr|C5YAB0|C5YAB0_SORBI	Uncharacterized protein OS=Sorghum bicolor GN=SORBI_006G114800 PE=4 SV=1	GTPase SAR1 family domain	General function prediction only	K07877|1|8e-144|402|sbi:SORBI_06g019620| Ras-related protein Rab-2A	GO:0007264//small GTPase mediated signal transduction;GO:0015031//protein transport	GO:0005525//GTP binding	GO:0005773//vacuole;GO:0033116//endoplasmic reticulum-Golgi intermediate compartment membrane;GO:0005886//plasma membrane
2127	tr|Q9ZTQ4|Q9ZTQ4_MAIZE	0.66±0.035	0.0005854	sp|A2YZ01|INV7_ORYSI	Beta-fructofuranosidase, insoluble isoenzyme 7 OS=Oryza sativa subsp. indica GN=CIN7 PE=2 SV=2	tr|Q9ZTQ4|Q9ZTQ4_MAIZE	Cell wall invertase OS=Zea mays GN=incw4 PE=3 SV=1	Sucrose-6-phosphate hydrolase SacC, GH32 family	Carbohydrate transport and metabolism	K01193|1|0.0|1083|zma:541679| beta-fructofuranosidase [EC:3.2.1.26]	GO:0071836//nectar secretion;GO:0009611//response to wounding;GO:0005982//starch metabolic process;GO:0080167//response to karrikin	GO:0051670//inulinase activity;GO:0004575//sucrose alpha-glucosidase activity;GO:0031219//levanase activity;GO:0033949//fructan beta-(2,6)-fructosidase activity	GO:0005773//vacuole;GO:0016023//cytoplasmic membrane-bounded vesicle;GO:0005618//cell wall
2141	tr|C0PFF0|C0PFF0_MAIZE	0.83±0.097	0.04695	sp|Q41328|PTI1_SOLLC	Pto-interacting protein 1 OS=Solanum lycopersicum GN=PTI1 PE=1 SV=2	tr|C0PFF0|C0PFF0_MAIZE	Uncharacterized protein OS=Zea mays PE=2 SV=1	PASTA domain, binds beta-lactams	Cell wall/membrane/envelope biogenesis	K13436|1|0.0|707|zma:100281346| pto-interacting protein 1 [EC:2.7.11.1]	GO:0006468//protein phosphorylation	GO:0005524//ATP binding;GO:0004674//protein serine/threonine kinase activity	GO:0005886//plasma membrane
2206	tr|B6SHR1|B6SHR1_MAIZE	0.79±0.059	0.00783	sp|Q5RES6|TPPC2_PONAB	Trafficking protein particle complex subunit 2 OS=Pongo abelii GN=TRAPPC2 PE=2 SV=1	tr|B6SHR1|B6SHR1_MAIZE	Trafficking protein particle complex protein 2 OS=Zea mays PE=2 SV=1	-	-	K20301|1|6e-99|283|zma:100283741| trafficking protein particle complex subunit 2	GO:0006888//ER to Golgi vesicle-mediated transport		GO:0005622//intracellular
2208	tr|A0A1D6FK96|A0A1D6FK96_MAIZE	0.83±0.074	0.02469	sp|Q9ZWA8|FLA9_ARATH	Fasciclin-like arabinogalactan protein 9 OS=Arabidopsis thaliana GN=FLA9 PE=1 SV=1	tr|A0A1D6FK96|A0A1D6FK96_MAIZE	Fasciclin-like arabinogalactan protein 6 OS=Zea mays GN=ZEAMMB73_Zm00001d009566 PE=4 SV=1	Uncaracterized surface protein containing fasciclin (FAS1) repeats	General function prediction only	K19519|1|5e-16|80.5|atr:105420786| transforming growth factor-beta-induced protein			GO:0016023//cytoplasmic membrane-bounded vesicle;GO:0046658//anchored component of plasma membrane;GO:0009505//plant-type cell wall
2211	tr|K7USN8|K7USN8_MAIZE	0.82±0.082	0.02586	sp|Q9FWR5|GCA1_ARATH	Gamma carbonic anhydrase 1, mitochondrial OS=Arabidopsis thaliana GN=GAMMACA1 PE=1 SV=1	tr|K7USN8|K7USN8_MAIZE	Gamma carbonic anhydrase 1 mitochondrial OS=Zea mays GN=103634649 PE=4 SV=1	Carbonic anhydrase or acetyltransferase, isoleucine patch superfamily	General function prediction only	-		GO:0016740//transferase activity	GO:0005747//mitochondrial respiratory chain complex I
2222	tr|B4FE51|B4FE51_MAIZE	0.79±0.07	0.01253	sp|Q8VZL4|MSL1_ARATH	Mechanosensitive ion channel protein 1, mitochondrial OS=Arabidopsis thaliana GN=MSL1 PE=2 SV=1	tr|B4FE51|B4FE51_MAIZE	Mechanosensitive ion channel protein 1 mitochondrial OS=Zea mays GN=100193189 PE=2 SV=1	Small-conductance mechanosensitive channel	Cell wall/membrane/envelope biogenesis	K16052|1|0.0|531|sbi:SORBI_04g031805| MscS family membrane protein	GO:0055085//transmembrane transport		GO:0016020//membrane;GO:0005739//mitochondrion;GO:0009941//chloroplast envelope
2243	tr|B7ZXI4|B7ZXI4_MAIZE	0.76±0.036	0.001432	sp|Q944A6|SNF4_ARATH	Sucrose nonfermenting 4-like protein OS=Arabidopsis thaliana GN=SNF4 PE=1 SV=1	tr|B7ZXI4|B7ZXI4_MAIZE	Uncharacterized protein OS=Zea mays PE=2 SV=1	-	-	K07200|1|1e-174|484|zma:100279316| 5'-AMP-activated protein kinase, regulatory gamma subunit	GO:0008152//metabolic process	GO:0003824//catalytic activity	GO:0005739//mitochondrion
2318	tr|A0A1D6K3D6|A0A1D6K3D6_MAIZE	0.8±0.046	0.004253	sp|B1B1U3|ZSS1_ZINZE	Alpha-humulene synthase OS=Zingiber zerumbet GN=ZSS1 PE=1 SV=1	tr|A0A1D6K3D6|A0A1D6K3D6_MAIZE	Terpene synthase8 OS=Zea mays GN=732834 PE=3 SV=1	-	-	K14184|1|1e-103|322|mus:103992270| alpha-humulene/beta-caryophyllene synthase [EC:4.2.3.104 4.2.3.57]!K15803|2|2e-93|296|vvi:100260629| (-)-germacrene D synthase [EC:4.2.3.22 4.2.3.75]	GO:0008152//metabolic process	GO:0000287//magnesium ion binding;GO:0010333//terpene synthase activity	-
2333	tr|B4FLL4|B4FLL4_MAIZE	0.75±0.038	0.001434	sp|Q5MAU8|PPA27_ARATH	Probable inactive purple acid phosphatase 27 OS=Arabidopsis thaliana GN=PAP27 PE=2 SV=1	tr|B4FLL4|B4FLL4_MAIZE	Purple acid phosphatase OS=Zea mays PE=2 SV=1	3',5'-cyclic AMP phosphodiesterase CpdA	Signal transduction mechanisms	K14407|1|2e-54|199|apro:F751_3712| cleavage stimulation factor subunit 2		GO:0046872//metal ion binding;GO:0003993//acid phosphatase activity	-
2373	tr|B6TF43|B6TF43_MAIZE	0.74±0.084	0.01252	sp|Q6NTR1|MET13_XENLA	Methyltransferase-like protein 13 OS=Xenopus laevis GN=mettl13 PE=2 SV=1	tr|B6TF43|B6TF43_MAIZE	Putative uncharacterized protein OS=Zea mays PE=2 SV=1	Spermidine synthase	Amino acid transport and metabolism	-			GO:0009536//plastid
2375	tr|B4FW80|B4FW80_MAIZE	0.71±0.049	0.001985	sp|Q6YXZ7|ANM5_ORYSJ	Protein arginine N-methyltransferase 5 OS=Oryza sativa subsp. japonica GN=PRMT5 PE=2 SV=1	tr|B4FW80|B4FW80_MAIZE	Protein arginine N-methyltransferase OS=Zea mays PE=2 SV=1	Predicted RNA methylase	General function prediction only	K02516|1|0.0|1317|zma:100273548| type II protein arginine methyltransferase [EC:2.1.1.320]	GO:0010220//positive regulation of vernalization response;GO:0009909//regulation of flower development;GO:0006479//protein methylation	GO:0008168//methyltransferase activity	-
2378	tr|A0A1D6DVY9|A0A1D6DVY9_MAIZE	0.75±0.07	0.008735	sp|A7NY33|PER4_VITVI	Peroxidase 4 OS=Vitis vinifera GN=GSVIVT00023967001 PE=1 SV=1	tr|A0A1D6DVY9|A0A1D6DVY9_MAIZE	Peroxidase OS=Zea mays GN=ZEAMMB73_Zm00001d002042 PE=3 SV=1	-	-	K00430|1|0.0|578|zma:103645835| peroxidase [EC:1.11.1.7]	GO:0006979//response to oxidative stress;GO:0055114//oxidation-reduction process	GO:0046872//metal ion binding;GO:0020037//heme binding;GO:0004601//peroxidase activity	GO:0016023//cytoplasmic membrane-bounded vesicle
2387	tr|C0P451|C0P451_MAIZE	0.76±0.074	0.01066	sp|P29023|CHIB_MAIZE	Endochitinase B (Fragment) OS=Zea mays PE=1 SV=1	tr|C0P451|C0P451_MAIZE	Chitinase B1 OS=Zea mays GN=ZEAMMB73_Zm00001d025753 PE=2 SV=1	Predicted chitinase	General function prediction only	K01183|1|8e-154|433|zma:100283098| chitinase [EC:3.2.1.14]	GO:0005975//carbohydrate metabolic process;GO:0006032//chitin catabolic process;GO:0010262//somatic embryogenesis;GO:0016998//cell wall macromolecule catabolic process	GO:0004568//chitinase activity;GO:0008061//chitin binding	GO:0009505//plant-type cell wall;GO:0005886//plasma membrane;GO:0048046//apoplast
2396	tr|B4FU95|B4FU95_MAIZE	0.79±0.01	4.067e-05	sp|O48958|C71E1_SORBI	4-hydroxyphenylacetaldehyde oxime monooxygenase OS=Sorghum bicolor GN=CYP71E1 PE=1 SV=1	tr|B4FU95|B4FU95_MAIZE	Cytochrome P450 71B10 OS=Zea mays GN=ZEAMMB73_Zm00001d019414 PE=2 SV=1	Cytochrome P450	Secondary metabolites biosynthesis, transport and catabolism;Defense mechanisms	K00512|1|0.0|794|zma:100273473| steroid 17alpha-monooxygenase / 17alpha-hydroxyprogesterone deacetylase [EC:1.14.14.19 1.14.14.32]!K13029|3|1e-157|457|sita:101783611| 4-hydroxyphenylacetaldehyde oxime monooxygenase [EC:1.14.14.37]	GO:0055114//oxidation-reduction process	GO:0009055//electron carrier activity;GO:0004497//monooxygenase activity;GO:0005506//iron ion binding;GO:0020037//heme binding;GO:0016705//oxidoreductase activity, acting on paired donors, with incorporation or reduction of molecular oxygen	GO:0016020//membrane
2405	tr|O82579|O82579_MAIZE	0.82±0.08	0.0241	sp|P51414|RL261_ARATH	60S ribosomal protein L26-1 OS=Arabidopsis thaliana GN=RPL26A PE=2 SV=2	tr|A0A1D6MLR1|A0A1D6MLR1_MAIZE	Ribosomal protein L26 OS=Zea mays GN=542610 PE=3 SV=1	Ribosomal protein L24	Translation, ribosomal structure and biogenesis	K02898|1|2e-72|216|zma:542610| large subunit ribosomal protein L26e	GO:0006412//translation	GO:0003735//structural constituent of ribosome	GO:0015934//large ribosomal subunit;GO:0005739//mitochondrion
2406	tr|A0A1D6LZN2|A0A1D6LZN2_MAIZE	0.82±0.09	0.0358	sp|Q7GCM7|XIP1_ORYSJ	Xylanase inhibitor protein 1 OS=Oryza sativa subsp. japonica GN=RIXI PE=1 SV=1	tr|A0A1D6LZN2|A0A1D6LZN2_MAIZE	Xylanase inhibitor protein 1 OS=Zea mays GN=ZEAMMB73_Zm00001d037656 PE=4 SV=1	-	-	K01183|1|7e-143|409|zma:100285336| chitinase [EC:3.2.1.14]	GO:0032940//secretion by cell;GO:0043086//negative regulation of catalytic activity;GO:0045493//xylan catabolic process	GO:0004553//hydrolase activity, hydrolyzing O-glycosyl compounds;GO:0043169//cation binding;GO:0004857//enzyme inhibitor activity	GO:0016023//cytoplasmic membrane-bounded vesicle
2452	tr|A0A1D6H878|A0A1D6H878_MAIZE	0.76±0.066	0.008106	-	-	tr|A0A1D6H878|A0A1D6H878_MAIZE	DUF679 domain membrane protein 7 OS=Zea mays GN=103627158 PE=4 SV=1	-	-	-			GO:0016020//membrane
2461	tr|A0A1D6EIW8|A0A1D6EIW8_MAIZE	0.7±0.128	0.02836	-	-	tr|A0A1D6EIW8|A0A1D6EIW8_MAIZE	Late embryogenesis abundant (LEA) hydroxyproline-rich glycoprotein family OS=Zea mays GN=ZEAMMB73_Zm00001d005039 PE=4 SV=1	-	-	K07760|1|7e-21|92.4|ats:F775_11988| cyclin-dependent kinase [EC:2.7.11.22]			GO:0009536//plastid
2475	tr|K7UA17|K7UA17_MAIZE	0.75±0.08	0.01179	sp|P0DM58|DI3L2_ARATH	DIS3-like exonuclease 2 OS=Arabidopsis thaliana GN=SOV PE=1 SV=1	tr|K7UA17|K7UA17_MAIZE	DIS3-like exonuclease 2 OS=Zea mays GN=ZEAMMB73_Zm00001d052218 PE=3 SV=1	Exoribonuclease R	Transcription	K18758|1|0.0|1976|zma:103654245| DIS3-like exonuclease 2 [EC:3.1.13.-]		GO:0004540//ribonuclease activity;GO:0003723//RNA binding	-
2481	tr|A0A1D6MY12|A0A1D6MY12_MAIZE	0.78±0.051	0.004901	sp|Q54I81|EI2BA_DICDI	Translation initiation factor eIF-2B subunit alpha OS=Dictyostelium discoideum GN=eif2b1 PE=3 SV=1	tr|A0A1D6MY12|A0A1D6MY12_MAIZE	Translation initiation factor eIF-2B alpha subunit OS=Zea mays GN=100283573 PE=3 SV=1	Translation initiation factor 2B subunit, eIF-2B alpha/beta/delta family	Translation, ribosomal structure and biogenesis	K03239|1|4e-85|256|zma:100283573| translation initiation factor eIF-2B subunit alpha	GO:0006413//translational initiation	GO:0003743//translation initiation factor activity	GO:0009536//plastid
2493	tr|A0A1D6QRK2|A0A1D6QRK2_MAIZE	0.78±0.06	0.007369	sp|Q84JG2|SWI3B_ARATH	SWI/SNF complex subunit SWI3B OS=Arabidopsis thaliana GN=SWI3B PE=1 SV=1	tr|A0A1D6QRK2|A0A1D6QRK2_MAIZE	MYB-related-transcription factor 88 OS=Zea mays GN=100273414 PE=4 SV=1	-	-	K11649|1|9e-101|304|zma:100273414| SWI/SNF related-matrix-associated actin-dependent regulator of chromatin subfamily C		GO:0003677//DNA binding	GO:0005634//nucleus;GO:0009536//plastid
2509	tr|B6T7J7|B6T7J7_MAIZE	0.78±0.055	0.005682	sp|O23254|GLYC4_ARATH	Serine hydroxymethyltransferase 4 OS=Arabidopsis thaliana GN=SHM4 PE=1 SV=1	tr|B6T7J7|B6T7J7_MAIZE	Serine hydroxymethyltransferase OS=Zea mays PE=2 SV=1	Glycine/serine hydroxymethyltransferase	Amino acid transport and metabolism	K00600|1|0.0|948|zma:100192461| glycine hydroxymethyltransferase [EC:2.1.2.1]	GO:0019264//glycine biosynthetic process from serine;GO:0010197//polar nucleus fusion;GO:0032259//methylation;GO:0006730//one-carbon metabolic process;GO:0009555//pollen development;GO:0046686//response to cadmium ion	GO:0004372//glycine hydroxymethyltransferase activity;GO:0030170//pyridoxal phosphate binding;GO:0008168//methyltransferase activity	GO:0005737//cytoplasm;GO:0005886//plasma membrane
2569	tr|A0A1D6E950|A0A1D6E950_MAIZE	0.74±0.121	0.03049	sp|P0DI34|CASP2_PANVG	Casparian strip membrane protein 2 OS=Panicum virgatum PE=2 SV=1	tr|A0A1D6E950|A0A1D6E950_MAIZE	CASP-like protein OS=Zea mays GN=103646362 PE=3 SV=1	-	-	-			GO:0016020//membrane
2608	tr|A0A1D6M3I5|A0A1D6M3I5_MAIZE	0.83±0.071	0.02057	sp|Q67XQ0|Y4424_ARATH	DUF21 domain-containing protein At4g14240 OS=Arabidopsis thaliana GN=CBSDUF1 PE=1 SV=1	tr|A0A1D6M3I5|A0A1D6M3I5_MAIZE	Putative DUF21 domain-containing protein OS=Zea mays GN=100382675 PE=4 SV=1	Hemolysin or related protein, contains CBS domains	General function prediction only	K16302|1|0.0|639|zma:100382675| metal transporter CNNM			GO:0005739//mitochondrion;GO:0016020//membrane
2687	tr|B4G0S9|B4G0S9_MAIZE	0.81±0.039	0.003219	sp|A7YVD7|NDUF6_BOVIN	NADH dehydrogenase (ubiquinone) complex I, assembly factor 6 OS=Bos taurus GN=NDUFAF6 PE=2 SV=1	tr|B4G0S9|B4G0S9_MAIZE	Uncharacterized protein OS=Zea mays PE=2 SV=1	Phytoene/squalene synthetase	Lipid transport and metabolism	K18163|1|2e-121|345|zma:100274412| NADH dehydrogenase [ubiquinone] 1 alpha subcomplex assembly factor 6	GO:0009058//biosynthetic process	GO:0016740//transferase activity	GO:0005739//mitochondrion
2693	tr|A0A1D6KTZ7|A0A1D6KTZ7_MAIZE	0.67±0.037	0.0006671	sp|O04491|PPR26_ARATH	Putative pentatricopeptide repeat-containing protein At1g09680 OS=Arabidopsis thaliana GN=At1g09680 PE=3 SV=1	tr|A0A1D6KTZ7|A0A1D6KTZ7_MAIZE	Plastid transcriptionally active 3 OS=Zea mays GN=ZEAMMB73_Zm00001d032790 PE=4 SV=1	-	-	K02717|1|3e-26|111|osa:4348816|		GO:0003676//nucleic acid binding	GO:0009536//plastid
2697	tr|A0A1D6MQ71|A0A1D6MQ71_MAIZE	0.81±0.092	0.03088	sp|Q99615|DNJC7_HUMAN	DnaJ homolog subfamily C member 7 OS=Homo sapiens GN=DNAJC7 PE=1 SV=2	tr|A0A1D6MQ71|A0A1D6MQ71_MAIZE	Heat shock protein DnaJ with tetratricopeptide repeat OS=Zea mays GN=ZEAMMB73_Zm00001d040320 PE=4 SV=1	DnaJ-class molecular chaperone with C-terminal Zn finger domain	Posttranslational modification, protein turnover, chaperones	K09527|1|0.0|2053|zma:103649968| DnaJ homolog subfamily C member 7	-	-	-
2732	tr|K7UVN8|K7UVN8_MAIZE	0.75±0.041	0.001801	sp|O22210|MYBC1_ARATH	Transcription factor MYBC1 OS=Arabidopsis thaliana GN=MYBC1 PE=1 SV=1	tr|K7UVN8|K7UVN8_MAIZE	Putative MYB DNA-binding domain superfamily protein OS=Zea mays GN=107548110 PE=4 SV=1	-	-	K14491|1|8e-24|105|cit:102630133| two-component response regulator ARR-B family	-	-	-
2775	tr|A0A1D6KD72|A0A1D6KD72_MAIZE	0.83±0.082	0.03475	sp|B8BMI1|MCM7_ORYSI	DNA replication licensing factor MCM7 OS=Oryza sativa subsp. indica GN=MCM7 PE=3 SV=1	tr|A0A1D6KD72|A0A1D6KD72_MAIZE	DNA helicase OS=Zea mays GN=542504 PE=3 SV=1	DNA replicative helicase MCM subunit Mcm2, Cdc46/Mcm family	Replication, recombination and repair	K02210|1|0.0|1238|zma:542504| DNA replication licensing factor MCM7 [EC:3.6.4.12]	GO:0006270//DNA replication initiation	GO:0003677//DNA binding;GO:0005524//ATP binding;GO:0017111//nucleoside-triphosphatase activity	GO:0005737//cytoplasm;GO:0005634//nucleus
2777	tr|B6THR0|B6THR0_MAIZE	0.8±0.062	0.01059	-	-	tr|B6THR0|B6THR0_MAIZE	Putative uncharacterized protein OS=Zea mays PE=2 SV=1	-	-	-			GO:0016023//cytoplasmic membrane-bounded vesicle;GO:0005783//endoplasmic reticulum
2780	tr|B6T402|B6T402_MAIZE	0.81±0.102	0.04467	sp|Q9C7S7|ERO1_ARATH	Endoplasmic reticulum oxidoreductin-1 OS=Arabidopsis thaliana GN=AERO1 PE=1 SV=1	tr|B6T402|B6T402_MAIZE	Endoplasmic oxidoreductin-1 OS=Zea mays GN=100282141 PE=2 SV=1	-	-	K10950|1|0.0|832|zma:100282141| ERO1-like protein alpha [EC:1.8.4.-]	GO:0055114//oxidation-reduction process	GO:0050660//flavin adenine dinucleotide binding;GO:0016671//oxidoreductase activity, acting on a sulfur group of donors, disulfide as acceptor	GO:0005789//endoplasmic reticulum membrane;GO:0009536//plastid
2819	tr|O04980|O04980_MAIZE	0.65±0.107	0.01314	sp|Q43250|C71C1_MAIZE	3-hydroxyindolin-2-one monooxygenase OS=Zea mays GN=CYP71C1 PE=1 SV=1	tr|O04980|O04980_MAIZE	Cytochrome P-450 (Fragment) OS=Zea mays GN=CYP71C1 PE=2 SV=1	Cytochrome P450	Secondary metabolites biosynthesis, transport and catabolism;Defense mechanisms	K13225|1|0.0|712|zma:100382554| 3-hydroxyindolin-2-one monooxygenase [EC:1.14.13.139]!K13224|3|2e-154|447|ats:F775_10731| indolin-2-one monooxygenase [EC:1.14.13.138]!K13226|5|2e-135|398|ats:F775_16512| 2-hydroxy-1,4-benzoxazin-3-one monooxygenase [EC:1.14.13.140]	GO:0055114//oxidation-reduction process	GO:0020037//heme binding;GO:0036192//3-hydroxyindolin-2-one monooxygenase activity;GO:0005506//iron ion binding;GO:0009055//electron carrier activity	GO:0016021//integral component of membrane
2884	tr|B6T4P9|B6T4P9_MAIZE	0.81±0.076	0.0209	-	-	tr|B6T4P9|B6T4P9_MAIZE	Esterase OS=Zea mays PE=2 SV=1	Fermentation-respiration switch protein FrsA, has esterase activity, DUF1100 family	Signal transduction mechanisms	K06889|1|1e-142|404|sbi:SORBI_03g025980| uncharacterized protein			GO:0009536//plastid;GO:0005777//peroxisome
2887	tr|A0A1D6PCM4|A0A1D6PCM4_MAIZE	0.81±0.107	0.04841	sp|Q9VQ26|RB3GP_DROME	Rab3 GTPase-activating protein catalytic subunit OS=Drosophila melanogaster GN=CG31935 PE=1 SV=2	tr|A0A1D6PCM4|A0A1D6PCM4_MAIZE	Uncharacterized protein OS=Zea mays GN=103639262 PE=4 SV=1	-	-	K18270|1|0.0|721|zma:103639262| Rab3 GTPase-activating protein catalytic subunit			GO:0009507//chloroplast
2890	tr|A0A1D6HNY7|A0A1D6HNY7_MAIZE	0.83±0.036	0.003356	sp|Q9USQ7|DPH6_SCHPO	Diphthine--ammonia ligase OS=Schizosaccharomyces pombe (strain 972 / ATCC 24843) GN=mug71 PE=1 SV=1	tr|A0A1D6HNY7|A0A1D6HNY7_MAIZE	Endoribonuclease OS=Zea mays GN=103627881 PE=4 SV=1	Enamine deaminase RidA, house cleaning of reactive enamine intermediates, YjgF/YER057c/UK114 family	Defense mechanisms	K06927|1|0.0|1101|zma:103627881| diphthine-ammonia ligase [EC:6.3.1.14]	GO:0006468//protein phosphorylation	GO:0005524//ATP binding;GO:0004674//protein serine/threonine kinase activity	-
2895	tr|A0A1D6I2L0|A0A1D6I2L0_MAIZE	0.82±0.084	0.02912	sp|P37118|C71A2_SOLME	Cytochrome P450 71A2 OS=Solanum melongena GN=CYP71A2 PE=2 SV=1	tr|A0A1D6I2L0|A0A1D6I2L0_MAIZE	Cytochrome P450 71A26 OS=Zea mays GN=103632615 PE=3 SV=1	Cytochrome P450	Secondary metabolites biosynthesis, transport and catabolism;Defense mechanisms	K20617|1|6e-75|248|egu:105035265| cytochrome P450 family 71 subfamily A!K00512|2|1e-71|241|sbi:SORBI_05g018890| steroid 17alpha-monooxygenase / 17alpha-hydroxyprogesterone deacetylase [EC:1.14.14.19 1.14.14.32]!K07408|5|1e-68|232|mus:103991835| cytochrome P450 family 1 subfamily A polypeptide 1 [EC:1.14.14.1]		GO:0046872//metal ion binding;GO:0016491//oxidoreductase activity	-
2916	tr|C0PBR5|C0PBR5_MAIZE	0.72±0.118	0.02532	sp|Q9S7U9|M2K2_ARATH	Mitogen-activated protein kinase kinase 2 OS=Arabidopsis thaliana GN=MKK2 PE=1 SV=2	tr|C0PBR5|C0PBR5_MAIZE	Mitogen-activated protein kinase kinase 2 OS=Zea mays GN=ZEAMMB73_Zm00001d045359 PE=2 SV=1	Uncharacterized conserved protein RhaS, contains 28 RHS repeats	General function prediction only	K20603|1|0.0|568|sita:101773913| mitogen-activated protein kinase kinase 2 [EC:2.7.12.2]	GO:0009414//response to water deprivation;GO:0009651//response to salt stress;GO:0042742//defense response to bacterium;GO:0009611//response to wounding;GO:0009631//cold acclimation;GO:0002237//response to molecule of bacterial origin;GO:0000187//activation of MAPK activity;GO:0042542//response to hydrogen peroxide;GO:0009814//defense response, incompatible interaction;GO:0000165//MAPK cascade	GO:0004708//MAP kinase kinase activity;GO:0004674//protein serine/threonine kinase activity;GO:0005524//ATP binding	GO:0005737//cytoplasm;GO:0005886//plasma membrane
2937	tr|A0A1D6GFJ4|A0A1D6GFJ4_MAIZE	0.75±0.138	0.04749	sp|Q99090|CPRF2_PETCR	Light-inducible protein CPRF2 OS=Petroselinum crispum GN=CPRF2 PE=2 SV=2	tr|A0A1D6GFJ4|A0A1D6GFJ4_MAIZE	Basic leucine zipper 25 OS=Zea mays GN=ZEAMMB73_Zm00001d013074 PE=4 SV=1	-	-	-	GO:0006355//regulation of transcription, DNA-templated	GO:0043565//sequence-specific DNA binding;GO:0005524//ATP binding;GO:0046983//protein dimerization activity;GO:0003700//sequence-specific DNA binding transcription factor activity;GO:0008134//transcription factor binding	GO:0005634//nucleus
2950	tr|C0P556|C0P556_MAIZE	0.76±0.091	0.01894	sp|Q6YV88|C71Z7_ORYSJ	Ent-cassadiene C2-hydroxylase OS=Oryza sativa subsp. japonica GN=CYP71Z7 PE=1 SV=1	tr|C0P556|C0P556_MAIZE	Uncharacterized protein OS=Zea mays PE=2 SV=1	Cytochrome P450	Secondary metabolites biosynthesis, transport and catabolism;Defense mechanisms	K00512|1|0.0|845|zma:100382177| steroid 17alpha-monooxygenase / 17alpha-hydroxyprogesterone deacetylase [EC:1.14.14.19 1.14.14.32]!K07408|2|8e-169|487|bdi:104582990| cytochrome P450 family 1 subfamily A polypeptide 1 [EC:1.14.14.1]!K07418|5|1e-141|417|ats:F775_16386| cytochrome P450 family 2 subfamily J [EC:1.14.14.1]	GO:0055114//oxidation-reduction process	GO:0020037//heme binding;GO:0016705//oxidoreductase activity, acting on paired donors, with incorporation or reduction of molecular oxygen;GO:0004497//monooxygenase activity;GO:0005506//iron ion binding;GO:0009055//electron carrier activity	GO:0016023//cytoplasmic membrane-bounded vesicle
3003	tr|C0HFC7|C0HFC7_MAIZE	0.66±0.098	0.01052	sp|Q0DJ33|GPA1_ORYSJ	Guanine nucleotide-binding protein alpha-1 subunit OS=Oryza sativa subsp. japonica GN=GPA1 PE=1 SV=2	tr|C0HFC7|C0HFC7_MAIZE	Uncharacterized protein OS=Zea mays PE=2 SV=1	-	-	K19729|1|0.0|610|zma:100284718| guanine nucleotide-binding protein G(t) subunit alpha 3	GO:0009749//response to glucose;GO:0042127//regulation of cell proliferation;GO:0042388//gibberellic acid mediated signaling pathway, G-alpha-dependent;GO:0006184//GTP catabolic process;GO:0006571//tyrosine biosynthetic process;GO:0009094//L-phenylalanine biosynthetic process;GO:0009845//seed germination;GO:0010244//response to low fluence blue light stimulus by blue low-fluence system;GO:0008219…	GO:0004871//signal transducer activity;GO:0005095//GTPase inhibitor activity;GO:0051020//GTPase binding;GO:0005525//GTP binding;GO:0016247//channel regulator activity;GO:0003924//GTPase activity	GO:0005834//heterotrimeric G-protein complex;GO:0005789//endoplasmic reticulum membrane
3040	tr|A0A060CVM9|A0A060CVM9_MAIZE	0.83±0.086	0.03478	sp|Q75I13|SHR2_ORYSJ	Protein SHORT-ROOT 2 OS=Oryza sativa subsp. japonica GN=SHR2 PE=1 SV=1	tr|A0A060CVM9|A0A060CVM9_MAIZE	GRAS transcription factor (Fragment) OS=Zea mays GN=GRAS58 PE=3 SV=1	-	-	K14494|1|2e-31|132|eus:EUTSA_v10020431mg| DELLA protein	GO:0009987//cellular process	-	-
3054	tr|A3FMB9|A3FMB9_MAIZE	0.65±0.126	0.01936	sp|Q6YT00|PSA7A_ORYSJ	Proteasome subunit alpha type-7-A OS=Oryza sativa subsp. japonica GN=Os08g0548900 PE=2 SV=1	tr|A3FMB9|A3FMB9_MAIZE	Proteasome subunit alpha type OS=Zea mays GN=PAD1 PE=2 SV=1	20S proteasome, alpha and beta subunits	Posttranslational modification, protein turnover, chaperones	K02731|1|3e-170|472|zma:100037815| 20S proteasome subunit alpha 4 [EC:3.4.25.1]	GO:0006511//ubiquitin-dependent protein catabolic process	GO:0004298//threonine-type endopeptidase activity	GO:0009524//phragmoplast;GO:0022626//cytosolic ribosome;GO:0005773//vacuole;GO:0019773//proteasome core complex, alpha-subunit complex;GO:0005886//plasma membrane;GO:0005819//spindle;GO:0009507//chloroplast;GO:0005634//nucleus
3066	tr|A0A1D6G585|A0A1D6G585_MAIZE	0.78±0.123	0.04915	-	-	tr|A0A1D6G585|A0A1D6G585_MAIZE	GYF domain-containing protein OS=Zea mays GN=103636339 PE=4 SV=1	-	-	K18730|1|0.0|1185|zma:103636339| PERQ amino acid-rich with GYF domain-containing protein			GO:0016023//cytoplasmic membrane-bounded vesicle;GO:0005739//mitochondrion
3067	tr|A0A1D6G2Y3|A0A1D6G2Y3_MAIZE	0.81±0.011	6.319e-05	sp|O65155|KELP_ARATH	RNA polymerase II transcriptional coactivator KELP OS=Arabidopsis thaliana GN=KELP PE=1 SV=1	tr|A0A1D6G2Y3|A0A1D6G2Y3_MAIZE	RNA polymerase II transcriptional coactivator KELP OS=Zea mays GN=100384655 PE=4 SV=1	-	-	-	GO:0006355//regulation of transcription, DNA-templated	GO:0003713//transcription coactivator activity;GO:0003677//DNA binding	-
3095	tr|B6TFS9|B6TFS9_MAIZE	0.82±0.041	0.003925	sp|Q84J55|14331_ORYSJ	14-3-3-like protein GF14-A OS=Oryza sativa subsp. japonica GN=GF14A PE=2 SV=1	tr|B6TFS9|B6TFS9_MAIZE	14-3-3-like protein A OS=Zea mays GN=100283215 PE=2 SV=1	-	-	K06630|1|5e-164|457|zma:100283215| 14-3-3 protein epsilon	GO:0042742//defense response to bacterium;GO:0046686//response to cadmium ion;GO:0009742//brassinosteroid mediated signaling pathway	GO:0019904//protein domain specific binding	GO:0009505//plant-type cell wall;GO:0005773//vacuole;GO:0005886//plasma membrane;GO:0009507//chloroplast;GO:0005634//nucleus;GO:0005829//cytosol;GO:0048046//apoplast
3099	tr|K7U3U3|K7U3U3_MAIZE	0.82±0.022	0.0006445	sp|Q766C3|NEP1_NEPGR	Aspartic proteinase nepenthesin-1 OS=Nepenthes gracilis GN=nep1 PE=1 SV=1	tr|K7U3U3|K7U3U3_MAIZE	Eukaryotic aspartyl protease family protein OS=Zea mays GN=ZEAMMB73_Zm00001d025541 PE=3 SV=1	-	-	K02882|1|9e-41|159|aip:107606484| large subunit ribosomal protein L18Ae!K19025|3|3e-30|128|tcc:TCM_030990| AP-5 complex subunit zeta-1!K01381|4|5e-28|117|smo:SELMODRAFT_13348| saccharopepsin [EC:3.4.23.25]		GO:0008233//peptidase activity	GO:0009536//plastid
3141	tr|A0A1D6L512|A0A1D6L512_MAIZE	0.8±0.073	0.01512	sp|Q8L4J2|CTF50_ARATH	Cleavage stimulation factor subunit 50 OS=Arabidopsis thaliana GN=CSTF50 PE=1 SV=1	tr|A0A1D6L512|A0A1D6L512_MAIZE	Cleavage stimulation factor subunit 50 OS=Zea mays GN=100192488 PE=4 SV=1	WD40 repeat	General function prediction only	K14406|1|1e-140|401|zma:100192488| cleavage stimulation factor subunit 1	-	-	-
3143	tr|B6U284|B6U284_MAIZE	0.79±0.119	0.04926	sp|Q6ZKC0|14333_ORYSJ	14-3-3-like protein GF14-C OS=Oryza sativa subsp. japonica GN=GF14C PE=1 SV=1	tr|B6U284|B6U284_MAIZE	14-3-3-like protein OS=Zea mays GN=100285226 PE=2 SV=1	-	-	K06630|1|0.0|522|zma:100285226| 14-3-3 protein epsilon	GO:0046686//response to cadmium ion	GO:0019904//protein domain specific binding;GO:0005524//ATP binding	GO:0005886//plasma membrane;GO:0005618//cell wall;GO:0005635//nuclear envelope;GO:0009570//chloroplast stroma;GO:0005739//mitochondrion
3153	tr|A0A1D6ENY5|A0A1D6ENY5_MAIZE	0.79±0.035	0.001799	sp|Q7XYY2|MED25_ARATH	Mediator of RNA polymerase II transcription subunit 25 OS=Arabidopsis thaliana GN=MED25 PE=1 SV=1	tr|A0A1D6ENY5|A0A1D6ENY5_MAIZE	Mediator of RNA polymerase II transcription subunit 25 OS=Zea mays GN=103647359 PE=4 SV=1	-	-	K15168|1|4e-47|172|zma:103647359| mediator of RNA polymerase II transcription subunit 25	GO:0009585//red, far-red light phototransduction;GO:0010114//response to red light;GO:0009867//jasmonic acid mediated signaling pathway;GO:0009909//regulation of flower development;GO:0031349//positive regulation of defense response;GO:0010218//response to far red light;GO:0050832//defense response to fungus		GO:0016592//mediator complex
3166	tr|A0A1D6HFI8|A0A1D6HFI8_MAIZE	0.76±0.023	0.0003558	sp|F4IME2|MSL8_ARATH	Mechanosensitive ion channel protein 8 OS=Arabidopsis thaliana GN=MSL8 PE=2 SV=2	tr|A0A1D6HFI8|A0A1D6HFI8_MAIZE	Mechanosensitive ion channel protein 6 OS=Zea mays GN=100304377 PE=4 SV=1	Small-conductance mechanosensitive channel	Cell wall/membrane/envelope biogenesis	-	GO:0055085//transmembrane transport		GO:0005886//plasma membrane
3268	tr|A0A1D6EGN6|A0A1D6EGN6_MAIZE	0.72±0.102	0.01859	sp|P35007|SAHH_CATRO	Adenosylhomocysteinase OS=Catharanthus roseus GN=SAHH PE=2 SV=1	tr|A0A1D6EGN6|A0A1D6EGN6_MAIZE	Adenosylhomocysteinase 1 OS=Zea mays GN=ZEAMMB73_Zm00001d004646 PE=4 SV=1	S-adenosylhomocysteine hydrolase	Coenzyme transport and metabolism	K01251|1|1e-171|482|zma:103648899| adenosylhomocysteinase [EC:3.3.1.1]	GO:0006730//one-carbon metabolic process;GO:0016441//posttranscriptional gene silencing;GO:0006346//methylation-dependent chromatin silencing	GO:0005507//copper ion binding;GO:0004013//adenosylhomocysteinase activity	GO:0005773//vacuole;GO:0005886//plasma membrane
3297	tr|K7U702|K7U702_MAIZE	0.64±0.124	0.01798	sp|Q93WY4|WRK12_ARATH	Probable WRKY transcription factor 12 OS=Arabidopsis thaliana GN=WRKY12 PE=2 SV=1	tr|K7UHL4|K7UHL4_MAIZE	Putative WRKY DNA-binding domain superfamily protein OS=Zea mays GN=103653860 PE=4 SV=1	-	-	K13424|1|4e-14|73.2|cit:102608921| WRKY transcription factor 33		GO:0003677//DNA binding	-
3319	tr|B6TMA8|B6TMA8_MAIZE	0.69±0.059	0.003372	-	-	tr|B6TMA8|B6TMA8_MAIZE	Plant-specific domain TIGR01615 family protein OS=Zea mays PE=2 SV=1	-	-	-			GO:0009536//plastid
3402	tr|B7ZZJ0|B7ZZJ0_MAIZE	0.73±0.029	0.0005267	sp|P23902|KASC1_HORVU	3-oxoacyl-[acyl-carrier-protein] synthase I, chloroplastic OS=Hordeum vulgare GN=KAS12 PE=1 SV=1	tr|B7ZZJ0|B7ZZJ0_MAIZE	3-oxoacyl-[acyl-carrier-protein] synthase OS=Zea mays PE=2 SV=1	3-oxoacyl-(acyl-carrier-protein) synthase	Lipid transport and metabolism;Secondary metabolites biosynthesis, transport and catabolism	K09458|1|0.0|849|zma:100279707| 3-oxoacyl-[acyl-carrier-protein] synthase II [EC:2.3.1.179]	GO:0009790//embryo development;GO:0006633//fatty acid biosynthetic process;GO:0010020//chloroplast fission	GO:0004315//3-oxoacyl-[acyl-carrier-protein] synthase activity	GO:0009941//chloroplast envelope;GO:0009570//chloroplast stroma;GO:0016020//membrane
3448	tr|A0A1D6GMK7|A0A1D6GMK7_MAIZE	0.83±0.096	0.04684	sp|F4IJ77|AATP4_ARATH	AAA-ATPase At2g46620 OS=Arabidopsis thaliana GN=At2g46620 PE=2 SV=1	tr|A0A1D6GMK7|A0A1D6GMK7_MAIZE	AAA-ATPase OS=Zea mays GN=103626091 PE=4 SV=1	AAA+-type ATPase, SpoVK/Ycf46/Vps4 family	Cell wall/membrane/envelope biogenesis;Cell cycle control, cell division, chromosome partitioning;Signal transduction mechanisms	K08900|1|3e-176|508|egu:105054089| mitochondrial chaperone BCS1		GO:0005524//ATP binding;GO:0017111//nucleoside-triphosphatase activity	GO:0016023//cytoplasmic membrane-bounded vesicle
3471	tr|K7UJ00|K7UJ00_MAIZE	0.83±0.089	0.03619	sp|P0DI34|CASP2_PANVG	Casparian strip membrane protein 2 OS=Panicum virgatum PE=2 SV=1	tr|K7UJ00|K7UJ00_MAIZE	CASP-like protein OS=Zea mays GN=103641734 PE=3 SV=1	-	-	-			GO:0016020//membrane
3483	tr|A0A1D6HXI2|A0A1D6HXI2_MAIZE	0.77±0.037	0.0016	sp|Q9LNU1|CRSP_ARATH	CO(2)-response secreted protease OS=Arabidopsis thaliana GN=CRSP PE=2 SV=1	tr|A0A1D6HXI2|A0A1D6HXI2_MAIZE	CO(2)-response secreted protease OS=Zea mays GN=103632239 PE=4 SV=1	Serine protease, subtilisin family	Posttranslational modification, protein turnover, chaperones	K04733|1|3e-30|132|pop:POPTR_0004s14760g| interleukin-1 receptor-associated kinase 4 [EC:2.7.11.1]!K13199|2|9e-19|94.7|mtr:MTR_7g081660| plasminogen activator inhibitor 1 RNA-binding protein!K01183|3|4e-07|57.4|aip:107646397| chitinase [EC:3.2.1.14]	GO:0008152//metabolic process	GO:0008236//serine-type peptidase activity	GO:0016023//cytoplasmic membrane-bounded vesicle
3501	tr|W5U4S9|W5U4S9_MAIZE	0.8±0.09	0.02755	sp|Q6VVA6|HAK1_ORYSJ	Potassium transporter 1 OS=Oryza sativa subsp. japonica GN=HAK1 PE=1 SV=2	tr|A0A1D6EBZ3|A0A1D6EBZ3_MAIZE	Potassium transporter OS=Zea mays GN=ZEAMMB73_Zm00001d003859 PE=3 SV=1	K+ transporter	Inorganic ion transport and metabolism	K03549|1|0.0|1468|zma:103646532| KUP system potassium uptake protein	GO:0071805//potassium ion transmembrane transport	GO:0009674//potassium:sodium symporter activity	GO:0016020//membrane
3520	tr|A0A1D6M3I8|A0A1D6M3I8_MAIZE	0.7±0.119	0.0231	sp|Q84ME1|LUL3_ARATH	Probable E3 ubiquitin-protein ligase LUL3 OS=Arabidopsis thaliana GN=LUL3 PE=1 SV=1	tr|A0A1D6M3I8|A0A1D6M3I8_MAIZE	Putative E3 ubiquitin-protein ligase LUL4 OS=Zea mays GN=ZEAMMB73_Zm00001d038127 PE=4 SV=1	-	-	K10604|1|9e-153|433|obr:102707775| E3 ubiquitin-protein ligase MGRN1 [EC:2.3.2.27]		GO:0008270//zinc ion binding	-
3555	tr|B6TK66|B6TK66_MAIZE	0.73±0.086	0.01185	-	-	tr|B6TK66|B6TK66_MAIZE	Embryonic protein DC-8 OS=Zea mays PE=2 SV=1	-	-	-			GO:0016023//cytoplasmic membrane-bounded vesicle
3580	tr|A0A1D6M6M7|A0A1D6M6M7_MAIZE	0.75±0.094	0.01879	sp|Q9LVM0|Y5830_ARATH	Probable inactive receptor kinase At5g58300 OS=Arabidopsis thaliana GN=At5g58300 PE=2 SV=1	tr|A0A1D6M6M7|A0A1D6M6M7_MAIZE	Putative leucine-rich repeat receptor-like protein kinase family protein OS=Zea mays GN=103630495 PE=4 SV=1	Leucine-rich repeat (LRR) protein	Transcription	K04733|1|3e-178|523|cam:101501552| interleukin-1 receptor-associated kinase 4 [EC:2.7.11.1]	GO:0006468//protein phosphorylation	GO:0004672//protein kinase activity;GO:0005524//ATP binding	-
3598	tr|A0A1D6P8K8|A0A1D6P8K8_MAIZE	0.72±0.03	0.0005357	sp|Q9LF41|UBE4_ARATH	Probable ubiquitin conjugation factor E4 OS=Arabidopsis thaliana GN=PUB1 PE=2 SV=1	tr|A0A1D6P8K8|A0A1D6P8K8_MAIZE	Putative ubiquitin conjugation factor E4 OS=Zea mays GN=103639061 PE=4 SV=1	-	-	K10597|1|0.0|1622|zma:103639061| ubiquitin conjugation factor E4 B [EC:2.3.2.27]	GO:0016567//protein ubiquitination;GO:0006511//ubiquitin-dependent protein catabolic process;GO:0007165//signal transduction	GO:0004871//signal transducer activity;GO:0034450//ubiquitin-ubiquitin ligase activity	GO:0016021//integral component of membrane;GO:0000151//ubiquitin ligase complex
3622	tr|C0PBR6|C0PBR6_MAIZE	0.82±0.052	0.00743	sp|F4IEM5|GCR2_ARATH	LanC-like protein GCR2 OS=Arabidopsis thaliana GN=GCR2 PE=1 SV=1	tr|C0PBR6|C0PBR6_MAIZE	Uncharacterized protein OS=Zea mays PE=2 SV=1	Lantibiotic modifying enzyme	Defense mechanisms	-	GO:0010231//maintenance of seed dormancy;GO:0008152//metabolic process;GO:0009787//regulation of abscisic acid-activated signaling pathway	GO:0010427//abscisic acid binding;GO:0003824//catalytic activity	GO:0009536//plastid;GO:0005886//plasma membrane
3625	tr|A0A1D6FDX7|A0A1D6FDX7_MAIZE	0.68±0.078	0.006732	sp|Q56ZZ7|PLST4_ARATH	Plastidic glucose transporter 4 OS=Arabidopsis thaliana GN=At5g16150 PE=1 SV=2	tr|A0A1D6FDX7|A0A1D6FDX7_MAIZE	Glucose translocator1 OS=Zea mays GN=541809 PE=3 SV=1	Predicted arabinose efflux permease, MFS family	Carbohydrate transport and metabolism	K08145|1|7e-39|145|sind:105166133| MFS transporter, SP family, solute carrier family 2 (facilitated glucose transporter), member 8	GO:0055085//transmembrane transport	GO:0022891//substrate-specific transmembrane transporter activity	GO:0009941//chloroplast envelope;GO:0016021//integral component of membrane
3660	tr|Q9ZRF5|Q9ZRF5_MAIZE	0.79±0.114	0.04349	sp|P46252|RLA2A_MAIZE	60S acidic ribosomal protein P2A OS=Zea mays GN=RPP2A PE=1 SV=3	tr|B6U978|B6U978_MAIZE	60S acidic ribosomal protein P2A OS=Zea mays PE=2 SV=1	-	-	K02943|1|2e-29|104|zma:542338| large subunit ribosomal protein LP2	GO:0006414//translational elongation	GO:0003735//structural constituent of ribosome	GO:0005840//ribosome
3662	tr|A0A1D6N727|A0A1D6N727_MAIZE	0.78±0.065	0.009186	sp|Q5N7A3|LAC6_ORYSJ	Laccase-6 OS=Oryza sativa subsp. japonica GN=LAC6 PE=2 SV=1	tr|A0A1D6N727|A0A1D6N727_MAIZE	Laccase-7 OS=Zea mays GN=606456 PE=3 SV=1	Multicopper oxidase with three cupredoxin domains (includes cell division protein FtsP and spore coat protein CotA)	Cell cycle control, cell division, chromosome partitioning;Inorganic ion transport and metabolism;Cell wall/membrane/envelope biogenesis	K05909|1|0.0|894|zma:103651008| laccase [EC:1.10.3.2]	GO:0046688//response to copper ion;GO:0010228//vegetative to reproductive phase transition of meristem;GO:0046274//lignin catabolic process;GO:0055114//oxidation-reduction process	GO:0005507//copper ion binding;GO:0052716//hydroquinone:oxygen oxidoreductase activity	GO:0016023//cytoplasmic membrane-bounded vesicle;GO:0048046//apoplast
3673	tr|A0A096TG70|A0A096TG70_MAIZE	0.82±0.048	0.006963	-	-	tr|A0A096TG70|A0A096TG70_MAIZE	OSJNBa0010H02.21-like protein OS=Zea mays GN=ZEAMMB73_Zm00001d002723 PE=4 SV=1	-	-	-			GO:0016020//membrane
3725	tr|K7TLK6|K7TLK6_MAIZE	0.8±0.078	0.01848	sp|Q8BGH2|SAM50_MOUSE	Sorting and assembly machinery component 50 homolog OS=Mus musculus GN=Samm50 PE=1 SV=1	tr|K7TLK6|K7TLK6_MAIZE	Outer membrane OMP85 family protein OS=Zea mays GN=103640648 PE=4 SV=1	Outer membrane protein assembly factor BamA	Cell wall/membrane/envelope biogenesis	K07277|1|0.0|889|zma:103640648| outer membrane protein insertion porin family			GO:0005739//mitochondrion;GO:0019867//outer membrane;GO:0009536//plastid
3736	tr|B6SGQ1|B6SGQ1_MAIZE	0.78±0.104	0.03043	sp|O04376|2A5B_ARATH	Serine/threonine protein phosphatase 2A 57 kDa regulatory subunit B' beta isoform OS=Arabidopsis thaliana GN=B'BETA PE=1 SV=1	tr|B6SGQ1|B6SGQ1_MAIZE	Serine/threonine protein phosphatase 2A 57 kDa regulatory subunit B' beta isoform OS=Zea mays GN=100280472 PE=2 SV=1	-	-	K11584|1|0.0|775|zma:100280472| serine/threonine-protein phosphatase 2A regulatory subunit B'	GO:0007165//signal transduction	GO:0008601//protein phosphatase type 2A regulator activity	GO:0000159//protein phosphatase type 2A complex
3757	tr|B4F8Z3|B4F8Z3_MAIZE	0.82±0.052	0.008042	sp|P44797|PUR8_HAEIN	Adenylosuccinate lyase OS=Haemophilus influenzae (strain ATCC 51907 / DSM 11121 / KW20 / Rd) GN=purB PE=3 SV=1	tr|B4F8Z3|B4F8Z3_MAIZE	Adenylosuccinate lyase OS=Zea mays GN=100193777 PE=2 SV=1	Adenylosuccinate lyase	Nucleotide transport and metabolism	K01756|1|0.0|1033|sbi:SORBI_06g023390| adenylosuccinate lyase [EC:4.3.2.2]	GO:0006188//IMP biosynthetic process	GO:0004018//N6-(1,2-dicarboxyethyl)AMP AMP-lyase (fumarate-forming) activity	GO:0009570//chloroplast stroma
3823	tr|A0A1D6IV40|A0A1D6IV40_MAIZE	0.83±0.062	0.01397	sp|P14749|AGAL_CYATE	Alpha-galactosidase OS=Cyamopsis tetragonoloba PE=1 SV=1	tr|A0A1D6IV40|A0A1D6IV40_MAIZE	Melibiase family protein OS=Zea mays GN=ZEAMMB73_Zm00001d023715 PE=3 SV=1	Alpha-glucosidase, glycosyl hydrolase family GH31	Carbohydrate transport and metabolism	K07407|1|2e-09|60.1|fve:101301008| alpha-galactosidase [EC:3.2.1.22]	GO:0005975//carbohydrate metabolic process	GO:0004553//hydrolase activity, hydrolyzing O-glycosyl compounds;GO:0043169//cation binding	GO:0005618//cell wall;GO:0005739//mitochondrion
3824	tr|B6T2W7|B6T2W7_MAIZE	0.55±0.105	0.007322	sp|Q9SJL9|XTH32_ARATH	Probable xyloglucan endotransglucosylase/hydrolase protein 32 OS=Arabidopsis thaliana GN=XTH32 PE=2 SV=1	tr|B6T2W7|B6T2W7_MAIZE	Xyloglucan endotransglucosylase/hydrolase OS=Zea mays GN=100282047 PE=2 SV=1	Beta-glucanase, GH16 family	Carbohydrate transport and metabolism	K08235|1|0.0|579|zma:100282047| xyloglucan:xyloglucosyl transferase [EC:2.4.1.207]	GO:0006073//cellular glucan metabolic process	GO:0004553//hydrolase activity, hydrolyzing O-glycosyl compounds;GO:0016762//xyloglucan:xyloglucosyl transferase activity	GO:0016023//cytoplasmic membrane-bounded vesicle;GO:0005618//cell wall;GO:0048046//apoplast
3841	tr|A0A1D6MAK9|A0A1D6MAK9_MAIZE	0.79±0.117	0.0458	sp|Q8LQ68|HXK6_ORYSJ	Hexokinase-6 OS=Oryza sativa subsp. japonica GN=HXK6 PE=2 SV=1	tr|A0A1D6MAK9|A0A1D6MAK9_MAIZE	Phosphotransferase OS=Zea mays GN=ZEAMMB73_Zm00001d038792 PE=3 SV=1	Hexokinase	Carbohydrate transport and metabolism	K00844|1|0.0|912|sbi:SORBI_09g026080| hexokinase [EC:2.7.1.1]	GO:0012501//programmed cell death;GO:0010255//glucose mediated signaling pathway;GO:0006096//glycolytic process;GO:0016310//phosphorylation;GO:0051156//glucose 6-phosphate metabolic process;GO:0009747//hexokinase-dependent signaling	GO:0008270//zinc ion binding;GO:0005524//ATP binding;GO:0004340//glucokinase activity;GO:0008865//fructokinase activity	GO:0005739//mitochondrion;GO:0009536//plastid;GO:0005773//vacuole;GO:0005634//nucleus;GO:0005886//plasma membrane
3846	tr|A0A1D6HBJ9|A0A1D6HBJ9_MAIZE	0.81±0.089	0.03042	sp|Q6MEE7|TRUA1_PARUW	tRNA pseudouridine synthase A 1 OS=Protochlamydia amoebophila (strain UWE25) GN=truA1 PE=3 SV=1	tr|A0A1D6HBJ9|A0A1D6HBJ9_MAIZE	tRNA pseudouridine synthase OS=Zea mays GN=100217116 PE=3 SV=1	tRNA U38,U39,U40 pseudouridine synthase TruA	Translation, ribosomal structure and biogenesis	K06173|1|0.0|521|sita:101769915| tRNA pseudouridine38-40 synthase [EC:5.4.99.12]	GO:0031119//tRNA pseudouridine synthesis	GO:0009982//pseudouridine synthase activity;GO:0003723//RNA binding	-
3869	tr|A0A1D6K601|A0A1D6K601_MAIZE	0.74±0.142	0.04547	sp|Q9LF41|UBE4_ARATH	Probable ubiquitin conjugation factor E4 OS=Arabidopsis thaliana GN=PUB1 PE=2 SV=1	tr|A0A1D6K601|A0A1D6K601_MAIZE	Putative ubiquitin conjugation factor E4 OS=Zea mays GN=103636597 PE=4 SV=1	-	-	K10597|1|0.0|1616|zma:103636597| ubiquitin conjugation factor E4 B [EC:2.3.2.27]	GO:0016567//protein ubiquitination;GO:0006511//ubiquitin-dependent protein catabolic process;GO:0007165//signal transduction	GO:0004871//signal transducer activity;GO:0034450//ubiquitin-ubiquitin ligase activity	GO:0016021//integral component of membrane;GO:0000151//ubiquitin ligase complex
3873	tr|A0A1D6N4F0|A0A1D6N4F0_MAIZE	0.81±0.056	0.008686	-	-	tr|A0A1D6N4F0|A0A1D6N4F0_MAIZE	Glycosyltransferase OS=Zea mays GN=542058 PE=4 SV=1	-	-	K18134|1|1e-113|347|nnu:104593060| protein O-GlcNAc transferase [EC:2.4.1.255]!K18207|2|7e-113|343|egu:105041557| protein O-mannose beta-1,4-N-acetylglucosaminyltransferase [EC:2.4.1.312]		GO:0016757//transferase activity, transferring glycosyl groups	GO:0005739//mitochondrion
3889	tr|B6U1H5|B6U1H5_MAIZE	0.76±0.097	0.02262	sp|Q01IS7|INV2_ORYSI	Beta-fructofuranosidase, insoluble isoenzyme 2 OS=Oryza sativa subsp. indica GN=CIN2 PE=2 SV=2	tr|B6U1H5|B6U1H5_MAIZE	Beta-fructofuranosidase, insoluble isoenzyme 2 OS=Zea mays PE=2 SV=1	Sucrose-6-phosphate hydrolase SacC, GH32 family	Carbohydrate transport and metabolism	K01193|1|0.0|1126|zma:100285169| beta-fructofuranosidase [EC:3.2.1.26]	GO:0005986//sucrose biosynthetic process;GO:0071836//nectar secretion;GO:0009611//response to wounding;GO:0005982//starch metabolic process;GO:0080167//response to karrikin	GO:0051670//inulinase activity;GO:0004575//sucrose alpha-glucosidase activity;GO:0031219//levanase activity	GO:0005773//vacuole;GO:0016023//cytoplasmic membrane-bounded vesicle;GO:0005618//cell wall
3906	tr|A0A1D6MRL4|A0A1D6MRL4_MAIZE	0.76±0.088	0.01677	sp|Q2QTL0|NADA_ORYSJ	Quinolinate synthase, chloroplastic OS=Oryza sativa subsp. japonica GN=Os12g0290150 PE=3 SV=2	tr|A0A1D6MRL4|A0A1D6MRL4_MAIZE	Quinolinate synthase chloroplastic OS=Zea mays GN=ZEAMMB73_Zm00001d040599 PE=4 SV=1	Quinolinate synthase	Coenzyme transport and metabolism	K03517|1|0.0|921|zma:103650090| quinolinate synthase [EC:2.5.1.72]	GO:0019805//quinolinate biosynthetic process;GO:0051176//positive regulation of sulfur metabolic process;GO:0009435//NAD biosynthetic process;GO:0051347//positive regulation of transferase activity;GO:0009060//aerobic respiration	GO:0008047//enzyme activator activity;GO:0051539//4 iron, 4 sulfur cluster binding;GO:0008987//quinolinate synthetase A activity;GO:0042803//protein homodimerization activity	GO:0009507//chloroplast
3909	tr|B6UEL1|B6UEL1_MAIZE	0.69±0.079	0.007134	sp|Q6YZA6|GL85_ORYSJ	Germin-like protein 8-5 OS=Oryza sativa subsp. japonica GN=Os08g0189400 PE=2 SV=1	tr|B6UEL1|B6UEL1_MAIZE	Germin-like protein subfamily 1 member 11 OS=Zea mays GN=100286113 PE=2 SV=1	-	-	K11426|1|2e-58|187|sly:101250545| SET and MYND domain-containing protein!K00384|2|5e-07|52.0|vvi:109124153| thioredoxin reductase (NADPH) [EC:1.8.1.9]	GO:0009651//response to salt stress	GO:0045735//nutrient reservoir activity;GO:0030145//manganese ion binding	GO:0048046//apoplast;GO:0005618//cell wall;GO:0031012//extracellular matrix
3943	tr|B6SNF6|B6SNF6_MAIZE	0.77±0.032	0.001014	sp|O04486|RAA2A_ARATH	Ras-related protein RABA2a OS=Arabidopsis thaliana GN=RABA2A PE=2 SV=1	tr|B6SNF6|B6SNF6_MAIZE	Ras-related protein Rab11C OS=Zea mays PE=2 SV=1	GTPase SAR1 family domain	General function prediction only	K07904|1|8e-152|423|bna:106397030| Ras-related protein Rab-11A	GO:0000910//cytokinesis;GO:0016192//vesicle-mediated transport;GO:0019932//second-messenger-mediated signaling;GO:0007264//small GTPase mediated signal transduction;GO:0015031//protein transport	GO:0005525//GTP binding;GO:0016787//hydrolase activity	GO:0005768//endosome;GO:0009504//cell plate;GO:0005886//plasma membrane;GO:0005829//cytosol
3962	tr|C4J5M8|C4J5M8_MAIZE	0.62±0.035	0.0004376	sp|Q6IEL0|WRK71_ORYSI	WRKY transcription factor WRKY71 OS=Oryza sativa subsp. indica GN=WRKY71 PE=1 SV=1	tr|C4J5M8|C4J5M8_MAIZE	Uncharacterized protein OS=Zea mays PE=2 SV=1	-	-	K18834|1|1e-19|92.0|jcu:105641484| WRKY transcription factor 1	GO:0006952//defense response;GO:0009685//gibberellin metabolic process	GO:0003677//DNA binding;GO:0003700//sequence-specific DNA binding transcription factor activity	GO:0005634//nucleus
4079	tr|B6TJ40|B6TJ40_MAIZE	0.76±0.096	0.02031	sp|Q9ZQI8|NLTL2_ARATH	Non-specific lipid-transfer protein-like protein At2g13820 OS=Arabidopsis thaliana GN=At2g13820 PE=1 SV=1	tr|B6TJ40|B6TJ40_MAIZE	Lipid transfer protein OS=Zea mays GN=100283521 PE=2 SV=1	-	-	-			GO:0016023//cytoplasmic membrane-bounded vesicle
4125	tr|A0A1D6E966|A0A1D6E966_MAIZE	0.75±0.025	0.0004212	sp|Q9M876|SYYM_ARATH	Tyrosine--tRNA ligase, chloroplastic/mitochondrial OS=Arabidopsis thaliana GN=EMB2768 PE=2 SV=1	tr|A0A1D6E966|A0A1D6E966_MAIZE	Tyrosine--tRNA ligase OS=Zea mays GN=ZEAMMB73_Zm00001d003430 PE=3 SV=1	Tyrosyl-tRNA synthetase	Translation, ribosomal structure and biogenesis	K01866|1|0.0|853|zma:100273682| tyrosyl-tRNA synthetase [EC:6.1.1.1]	GO:0006437//tyrosyl-tRNA aminoacylation;GO:0009793//embryo development ending in seed dormancy	GO:0003723//RNA binding;GO:0005524//ATP binding;GO:0004831//tyrosine-tRNA ligase activity	GO:0005739//mitochondrion;GO:0009507//chloroplast
4133	tr|A0A1D6KFR0|A0A1D6KFR0_MAIZE	0.81±0.089	0.02896	sp|F4HZB5|NET1D_ARATH	Protein NETWORKED 1D OS=Arabidopsis thaliana GN=NET1D PE=3 SV=1	tr|A0A1D6KFR0|A0A1D6KFR0_MAIZE	Protein NETWORKED 1A OS=Zea mays GN=103640580 PE=4 SV=1	-	-	K20478|1|5e-100|352|egu:105053374| golgin subfamily B member 1	-	-	-
4144	tr|A0A1D6LGA0|A0A1D6LGA0_MAIZE	0.72±0.032	0.0006341	sp|Q0D5R2|CRK10_ORYSJ	Cysteine-rich receptor-like protein kinase 10 OS=Oryza sativa subsp. japonica GN=CRK10 PE=2 SV=1	tr|A0A1D6LGA0|A0A1D6LGA0_MAIZE	Uncharacterized protein OS=Zea mays GN=ZEAMMB73_Zm00001d035400 PE=4 SV=1	Serine/threonine protein kinase	Signal transduction mechanisms	K04733|1|1e-138|419|bdi:100826812| interleukin-1 receptor-associated kinase 4 [EC:2.7.11.1]	GO:0006468//protein phosphorylation	GO:0005524//ATP binding;GO:0004674//protein serine/threonine kinase activity	GO:0009536//plastid;GO:0005739//mitochondrion
4211	tr|B6SSZ1|B6SSZ1_MAIZE	0.76±0.121	0.03879	sp|Q9LY46|TBL29_ARATH	Protein ESKIMO 1 OS=Arabidopsis thaliana GN=ESK1 PE=1 SV=1	tr|B6SSZ1|B6SSZ1_MAIZE	Protein ESKIMO 1 OS=Zea mays GN=100275422 PE=2 SV=1	-	-	K16573|1|3e-20|99.0|pda:103722329| gamma-tubulin complex component 6	GO:0050826//response to freezing	-	-
4212	tr|A0A1D6ESJ6|A0A1D6ESJ6_MAIZE	0.76±0.114	0.03257	sp|P28493|PR5_ARATH	Pathogenesis-related protein 5 OS=Arabidopsis thaliana GN=At1g75040 PE=1 SV=1	tr|A0A1D6ESJ6|A0A1D6ESJ6_MAIZE	Pathogenesis-related thaumatin superfamily protein OS=Zea mays GN=103647557 PE=4 SV=1	-	-	K04733|1|1e-75|253|adu:107464041| interleukin-1 receptor-associated kinase 4 [EC:2.7.11.1]			GO:0016023//cytoplasmic membrane-bounded vesicle
4221	tr|B4G1D7|B4G1D7_MAIZE	0.83±0.022	0.0008087	sp|Q00874|DR100_ARATH	DNA damage-repair/toleration protein DRT100 OS=Arabidopsis thaliana GN=DRT100 PE=2 SV=2	tr|B4G1D7|B4G1D7_MAIZE	DNA-damage-repair/toleration protein DRT100 OS=Zea mays GN=ZEAMMB73_Zm00001d031434 PE=2 SV=1	Leucine-rich repeat (LRR) protein	Transcription	K20718|1|1e-37|147|egr:104436354| LRR receptor-like serine/threonine-protein kinase ERECTA [EC:2.7.11.1]			GO:0016023//cytoplasmic membrane-bounded vesicle
4263	tr|A0A1D6P1A8|A0A1D6P1A8_MAIZE	0.67±0.077	0.005687	sp|B7F7K7|BGL31_ORYSJ	Beta-glucosidase 31 OS=Oryza sativa subsp. japonica GN=BGLU31 PE=2 SV=1	tr|A0A1D6P1A8|A0A1D6P1A8_MAIZE	Beta-glucosidase 11 OS=Zea mays GN=ZEAMMB73_Zm00001d046210 PE=3 SV=1	Beta-glucosidase/6-phospho-beta-glucosidase/beta-galactosidase	Carbohydrate transport and metabolism	K01188|1|3e-92|280|zma:100501315| beta-glucosidase [EC:3.2.1.21]	GO:0005975//carbohydrate metabolic process	GO:0004553//hydrolase activity, hydrolyzing O-glycosyl compounds;GO:0043169//cation binding	GO:0016023//cytoplasmic membrane-bounded vesicle
4280	tr|B6TMB1|B6TMB1_MAIZE	0.81±0.058	0.009246	sp|Q9SIN2|TBL39_ARATH	Protein trichome birefringence-like 39 OS=Arabidopsis thaliana GN=TBL39 PE=2 SV=1	tr|B6TMB1|B6TMB1_MAIZE	Putative uncharacterized protein OS=Zea mays PE=2 SV=1	-	-	K16573|1|3e-46|173|pda:103722329| gamma-tubulin complex component 6!K04427|2|2e-06|53.9|vra:106765909| mitogen-activated protein kinase kinase kinase 7 [EC:2.7.11.25]			GO:0005773//vacuole
4329	tr|B6T213|B6T213_MAIZE	0.81±0.11	0.0495	-	-	tr|B6T213|B6T213_MAIZE	Uncharacterized protein OS=Zea mays PE=2 SV=1	-	-	-			GO:0009536//plastid
4339	tr|B6U474|B6U474_MAIZE	0.53±0.094	0.005416	sp|Q9LSQ5|FQR1_ARATH	NAD(P)H dehydrogenase (quinone) FQR1 OS=Arabidopsis thaliana GN=FQR1 PE=1 SV=1	tr|B6U474|B6U474_MAIZE	Minor allergen Alt a 7 OS=Zea mays PE=2 SV=1	Multimeric flavodoxin WrbA	Energy production and conversion	K03809|1|6e-147|409|zma:100285365| NAD(P)H dehydrogenase (quinone) [EC:1.6.5.2]	GO:0055114//oxidation-reduction process;GO:0009733//response to auxin;GO:0045892//negative regulation of transcription, DNA-templated	GO:0016655//oxidoreductase activity, acting on NAD(P)H, quinone or similar compound as acceptor;GO:0010181//FMN binding	GO:0005773//vacuole;GO:0005886//plasma membrane
4342	tr|C4J124|C4J124_MAIZE	0.78±0.074	0.01336	sp|Q9ZQX6|ETOL1_ARATH	ETO1-like protein 1 OS=Arabidopsis thaliana GN=EOL1 PE=1 SV=1	tr|C4J124|C4J124_MAIZE	Uncharacterized protein OS=Zea mays PE=2 SV=1	-	-	-	GO:0010364//regulation of ethylene biosynthetic process	-	-
4387	tr|B4FNA2|B4FNA2_MAIZE	0.79±0.109	0.04177	sp|Q7F1X5|4CLL5_ORYSJ	4-coumarate--CoA ligase-like 5 OS=Oryza sativa subsp. japonica GN=4CLL5 PE=2 SV=1	tr|B4FNA2|B4FNA2_MAIZE	Uncharacterized protein OS=Zea mays PE=2 SV=1	Acyl-CoA synthetase (AMP-forming)/AMP-acid ligase II	Lipid transport and metabolism;Secondary metabolites biosynthesis, transport and catabolism	K10526|1|2e-135|403|atr:105421799| OPC-8:0 CoA ligase 1 [EC:6.2.1.-]	GO:0009695//jasmonic acid biosynthetic process	GO:0004321//fatty-acyl-CoA synthase activity	GO:0005777//peroxisome
4399	tr|A0A060D2Y2|A0A060D2Y2_MAIZE	0.79±0.027	0.0008496	sp|O34569|YOAA_BACSU	Uncharacterized N-acetyltransferase YoaA OS=Bacillus subtilis (strain 168) GN=yoaA PE=3 SV=2	tr|A0A060D2Y2|A0A060D2Y2_MAIZE	GNAT transcription factor (Fragment) OS=Zea mays GN=GNAT29 PE=2 SV=1	Protein N-acetyltransferase, RimJ/RimL family	Translation, ribosomal structure and biogenesis;Posttranslational modification, protein turnover, chaperones	-	GO:0009737//response to abscisic acid	GO:0008080//N-acetyltransferase activity	-
4529	tr|A0A1D6JHZ9|A0A1D6JHZ9_MAIZE	0.82±0.046	0.00553	sp|Q7XKC0|ANM61_ORYSJ	Probable protein arginine N-methyltransferase 6.1 OS=Oryza sativa subsp. japonica GN=PRMT6.1 PE=3 SV=2	tr|A0A1D6JHZ9|A0A1D6JHZ9_MAIZE	Uncharacterized protein OS=Zea mays GN=100282299 PE=3 SV=1	Predicted RNA methylase	General function prediction only	K11437|1|0.0|559|zma:100282299| type I protein arginine methyltransferase [EC:2.1.1.319]	GO:0006479//protein methylation	GO:0008276//protein methyltransferase activity	GO:0005739//mitochondrion
4551	tr|B7ZYT3|B7ZYT3_MAIZE	0.79±0.073	0.01411	sp|Q6INS3|EMC2A_XENLA	ER membrane protein complex subunit 2-A OS=Xenopus laevis GN=emc2-a PE=2 SV=1	tr|B7ZYT3|B7ZYT3_MAIZE	Protein prenylyltransferase superfamily protein OS=Zea mays GN=100279572 PE=2 SV=1	-	-	-	-	-	-
4553	tr|B4FLP9|B4FLP9_MAIZE	0.75±0.091	0.01765	sp|Q9LUC5|C7A15_ARATH	Cytochrome P450 72A15 OS=Arabidopsis thaliana GN=CYP72A15 PE=2 SV=1	tr|B4FLP9|B4FLP9_MAIZE	Uncharacterized protein OS=Zea mays PE=2 SV=1	Cytochrome P450	Secondary metabolites biosynthesis, transport and catabolism;Defense mechanisms	K07426|1|9e-175|506|cmo:103486998| cytochrome P450 family 4 subfamily B polypeptide 1 [EC:1.14.14.1]!K07428|4|8e-171|496|sot:102584840| cytochrome P450 family 4 subfamily X [EC:1.14.14.1]	GO:0055114//oxidation-reduction process	GO:0020037//heme binding;GO:0016705//oxidoreductase activity, acting on paired donors, with incorporation or reduction of molecular oxygen;GO:0004497//monooxygenase activity;GO:0005506//iron ion binding;GO:0009055//electron carrier activity	GO:0005783//endoplasmic reticulum
4585	tr|B4FG86|B4FG86_MAIZE	0.81±0.029	0.001324	sp|Q9SNC3|FLA4_ARATH	Fasciclin-like arabinogalactan protein 4 OS=Arabidopsis thaliana GN=FLA4 PE=1 SV=1	tr|B4FG86|B4FG86_MAIZE	Fasciclin-like arabinogalactan protein 4 OS=Zea mays GN=100193769 PE=2 SV=1	-	-	K19519|1|3e-116|350|atr:105420786| transforming growth factor-beta-induced protein	-	-	-
4627	tr|A0A1D6KFU5|A0A1D6KFU5_MAIZE	0.82±0.05	0.007436	sp|F4JIF5|TCX2_ARATH	Protein tesmin/TSO1-like CXC 2 OS=Arabidopsis thaliana GN=TCX2 PE=1 SV=1	tr|A0A1D6KFU5|A0A1D6KFU5_MAIZE	Protein tesmin/TSO1-like CXC 4 OS=Zea mays GN=100284254 PE=4 SV=1	-	-	-	-	-	-
4686	tr|C0HHB0|C0HHB0_MAIZE	0.81±0.107	0.04406	sp|Q8GXR9|NDC1_ARATH	Alternative NAD(P)H-ubiquinone oxidoreductase C1, chloroplastic/mitochondrial OS=Arabidopsis thaliana GN=NDC1 PE=1 SV=2	tr|C0HHB0|C0HHB0_MAIZE	Uncharacterized protein OS=Zea mays PE=2 SV=1	NADH dehydrogenase, FAD-containing subunit	Energy production and conversion	K17872|1|0.0|613|zma:100282489| NADH:ubiquinone reductase (non-electrogenic) [EC:1.6.5.9]	GO:0055114//oxidation-reduction process	GO:0050660//flavin adenine dinucleotide binding;GO:0016491//oxidoreductase activity	GO:0010287//plastoglobule;GO:0031304//intrinsic component of mitochondrial inner membrane;GO:0005618//cell wall
4723	tr|B6TBA8|B6TBA8_MAIZE	0.74±0.046	0.002211	sp|Q8S9J6|ASPA_ARATH	Aspartyl protease family protein At5g10770 OS=Arabidopsis thaliana GN=At5g10770 PE=2 SV=1	tr|B6TBA8|B6TBA8_MAIZE	Aspartic proteinase nepenthesin-2 OS=Zea mays PE=2 SV=1	-	-	K01381|1|3e-45|164|smo:SELMODRAFT_13348| saccharopepsin [EC:3.4.23.25]!K02882|2|9e-44|167|adu:107496420| large subunit ribosomal protein L18Ae!K00924|5|3e-23|106|thj:104810886|	GO:0006508//proteolysis	GO:0004190//aspartic-type endopeptidase activity	GO:0016023//cytoplasmic membrane-bounded vesicle
4751	tr|B6SZK3|B6SZK3_MAIZE	0.79±0.038	0.002266	sp|Q7G764|NADO1_ORYSJ	Probable NAD(P)H-dependent oxidoreductase 1 OS=Oryza sativa subsp. japonica GN=Os10g0113000 PE=1 SV=1	tr|C5WPV9|C5WPV9_SORBI	Uncharacterized protein OS=Sorghum bicolor GN=SORBI_001G274600 PE=4 SV=1	Aldo/keto reductase, related to diketogulonate reductase	Secondary metabolites biosynthesis, transport and catabolism	K00011|1|1e-107|321|sot:107058339| aldehyde reductase [EC:1.1.1.21]!K19642|2|1e-104|313|spen:107016409| D-galacturonate reductase [EC:1.1.1.365]	GO:0055114//oxidation-reduction process	GO:0016491//oxidoreductase activity	-
4779	tr|K7UCC8|K7UCC8_MAIZE	0.83±0.049	0.00759	sp|Q94BT2|AIR12_ARATH	Auxin-induced in root cultures protein 12 OS=Arabidopsis thaliana GN=AIR12 PE=1 SV=3	tr|A0A1D6PY63|A0A1D6PY63_MAIZE	Auxin-responsive family protein OS=Zea mays GN=ZEAMMB73_Zm00001d049789 PE=4 SV=1	-	-	-			GO:0016023//cytoplasmic membrane-bounded vesicle
4831	sp|Q8RXA5|CZOG2_MAIZE	0.81±0.064	0.01241	sp|Q8RXA5|CZOG2_MAIZE	Cis-zeatin O-glucosyltransferase 2 OS=Zea mays GN=CISZOG2 PE=1 SV=1	tr|A0A1Q1CDR6|A0A1Q1CDR6_MAIZE	Glycosyltransferase OS=Zea mays GN=ZEAMMB73_Zm00001d012335 PE=3 SV=1	UDP:flavonoid glycosyltransferase YjiC, YdhE family	Carbohydrate transport and metabolism	K13495|1|0.0|812|zma:103636476| cis-zeatin O-glucosyltransferase [EC:2.4.1.215]	GO:0008152//metabolic process	GO:0050502//cis-zeatin O-beta-D-glucosyltransferase activity	-
4863	tr|K7TKX7|K7TKX7_MAIZE	0.74±0.032	0.0007905	sp|Q7ZXQ8|DJB14_XENLA	DnaJ homolog subfamily B member 14 OS=Xenopus laevis GN=dnajb14 PE=2 SV=1	tr|K7TKX7|K7TKX7_MAIZE	DNAJ heat shock N-terminal domain-containing protein OS=Zea mays GN=103641716 PE=4 SV=1	DnaJ-class molecular chaperone with C-terminal Zn finger domain	Posttranslational modification, protein turnover, chaperones	K09518|1|4e-33|130|eus:EUTSA_v10027481mg| DnaJ homolog subfamily B member 12!K09511|2|2e-32|133|pda:103710987| DnaJ homolog subfamily B member 5!K09510|3|6e-32|134|fve:105352606| DnaJ homolog subfamily B member 4		GO:0005515//protein binding	-
4927	tr|A0A1D6PJ93|A0A1D6PJ93_MAIZE	0.74±0.144	0.04901	sp|Q8L838|COG4_ARATH	Conserved oligomeric Golgi complex subunit 4 OS=Arabidopsis thaliana GN=COG4 PE=2 SV=1	tr|A0A1D6PJ93|A0A1D6PJ93_MAIZE	Pentatricopeptide repeat-containing protein mitochondrial OS=Zea mays GN=103639538 PE=4 SV=1	-	-	K20291|1|0.0|660|zma:103639538| conserved oligomeric Golgi complex subunit 4	-	-	-
4929	tr|A0A1D6HDP9|A0A1D6HDP9_MAIZE	0.73±0.013	5.346e-05	sp|Q9ZQ34|Y2433_ARATH	Uncharacterized protein At2g24330 OS=Arabidopsis thaliana GN=At2g24330 PE=2 SV=1	tr|A0A1D6HDP9|A0A1D6HDP9_MAIZE	Uncharacterized protein OS=Zea mays GN=100277041 PE=4 SV=1	-	-	-	-	-	-
4995	tr|B4FG48|B4FG48_MAIZE	0.8±0.044	0.003846	sp|Q9SKZ2|CAF1G_ARATH	Probable CCR4-associated factor 1 homolog 7 OS=Arabidopsis thaliana GN=CAF1-7 PE=2 SV=2	tr|B4FG48|B4FG48_MAIZE	CCR4-NOT transcription complex subunit 7 OS=Zea mays GN=100193739 PE=2 SV=1	-	-	K12581|1|0.0|573|zma:100193739| CCR4-NOT transcription complex subunit 7/8		GO:0003676//nucleic acid binding	GO:0005634//nucleus
5007	tr|A0A1D6LE55|A0A1D6LE55_MAIZE	0.71±0.045	0.001661	sp|Q9SZB9|PER47_ARATH	Peroxidase 47 OS=Arabidopsis thaliana GN=PER47 PE=2 SV=2	tr|A0A1D6LE55|A0A1D6LE55_MAIZE	Peroxidase OS=Zea mays GN=103628960 PE=3 SV=1	-	-	K00430|1|0.0|577|zma:103628960| peroxidase [EC:1.11.1.7]	GO:0006979//response to oxidative stress;GO:0055114//oxidation-reduction process	GO:0046872//metal ion binding;GO:0020037//heme binding;GO:0004601//peroxidase activity	GO:0016023//cytoplasmic membrane-bounded vesicle
5050	tr|B4FGG7|B4FGG7_MAIZE	0.82±0.065	0.01418	sp|Q52K82|CML21_ARATH	Probable calcium-binding protein CML21 OS=Arabidopsis thaliana GN=CML21 PE=2 SV=1	tr|B4FGG7|B4FGG7_MAIZE	Calcium ion binding protein OS=Zea mays GN=100193836 PE=2 SV=1	-	-	K13448|1|4e-159|442|zma:100193836| calcium-binding protein CML		GO:0005509//calcium ion binding	GO:0005737//cytoplasm
5092	tr|B6SLM7|B6SLM7_MAIZE	0.78±0.062	0.008312	-	-	tr|B6SLM7|B6SLM7_MAIZE	Uncharacterized protein OS=Zea mays GN=103653993 PE=2 SV=1	-	-	-	-	-	-
5115	tr|B6SU31|B6SU31_MAIZE	0.81±0.066	0.01426	sp|Q06652|GPX4_CITSI	Probable phospholipid hydroperoxide glutathione peroxidase OS=Citrus sinensis GN=CSA PE=1 SV=1	tr|B6SU31|B6SU31_MAIZE	Glutathione peroxidase OS=Zea mays PE=2 SV=1	Glutathione peroxidase, house-cleaning role in reducing lipid peroxides	Defense mechanisms;Lipid transport and metabolism	K00432|1|3e-123|347|zma:100281291| glutathione peroxidase [EC:1.11.1.9]	GO:0006979//response to oxidative stress;GO:0046686//response to cadmium ion;GO:0009651//response to salt stress;GO:0055114//oxidation-reduction process	GO:0004602//glutathione peroxidase activity	GO:0005886//plasma membrane;GO:0009507//chloroplast;GO:0005739//mitochondrion
5143	tr|B4FQ70|B4FQ70_MAIZE	0.61±0.168	0.03464	sp|P10979|GRPA_MAIZE	Glycine-rich RNA-binding, abscisic acid-inducible protein OS=Zea mays GN=RAB15 PE=1 SV=1	tr|A0A1D6GKL8|A0A1D6GKL8_MAIZE	Glycine-rich RNA-binding, abscisic acid-inducible protein OS=Zea mays GN=100194217 PE=4 SV=1	RNA recognition motif (RRM) domain	Translation, ribosomal structure and biogenesis	K13195|1|3e-42|140|gmx:100305467| cold-inducible RNA-binding protein!K12885|4|1e-35|123|smo:SELMODRAFT_18499| heterogeneous nuclear ribonucleoprotein G!K13098|5|3e-35|128|sot:102588476| RNA-binding protein FUS	GO:0006950//response to stress	GO:0000166//nucleotide binding;GO:0003723//RNA binding	-
5150	tr|C4JAM8|C4JAM8_MAIZE	0.78±0.076	0.01439	sp|Q8RWB8|UPL6_ARATH	E3 ubiquitin-protein ligase UPL6 OS=Arabidopsis thaliana GN=UPL6 PE=2 SV=1	tr|C4JAM8|C4JAM8_MAIZE	Uncharacterized protein OS=Zea mays PE=2 SV=1	-	-	K10589|1|2e-135|379|zma:100502346| ubiquitin-protein ligase E3 C [EC:2.3.2.26]	GO:0042787//protein ubiquitination involved in ubiquitin-dependent protein catabolic process	GO:0004842//ubiquitin-protein transferase activity	GO:0005634//nucleus;GO:0000151//ubiquitin ligase complex
5169	tr|A0A1D6N0U0|A0A1D6N0U0_MAIZE	0.74±0.056	0.004328	sp|Q941Z0|NQR1_ORYSJ	Probable NADPH:quinone oxidoreductase 1 OS=Oryza sativa subsp. japonica GN=Os01g0953600 PE=2 SV=1	tr|A0A1D6N0U0|A0A1D6N0U0_MAIZE	NADPH:quinone oxidoreductase OS=Zea mays GN=100282318 PE=4 SV=1	NAD(P)H-dependent FMN reductase	Energy production and conversion	K13436|1|5e-62|203|mtr:MTR_3g019120| pto-interacting protein 1 [EC:2.7.11.1]	GO:0009651//response to salt stress;GO:0042742//defense response to bacterium		GO:0009570//chloroplast stroma;GO:0005886//plasma membrane
5182	tr|A0A1D6GDH0|A0A1D6GDH0_MAIZE	0.82±0.084	0.02698	sp|Q9CYI4|LUC7L_MOUSE	Putative RNA-binding protein Luc7-like 1 OS=Mus musculus GN=Luc7l PE=1 SV=2	tr|A0A1D6GDH0|A0A1D6GDH0_MAIZE	LUC7 related protein OS=Zea mays GN=100191822 PE=4 SV=1	-	-	-	GO:0009567//double fertilization forming a zygote and endosperm	-	-
5239	tr|B6TMF3|B6TMF3_MAIZE	0.82±0.087	0.03266	sp|O65660|PLAT1_ARATH	PLAT domain-containing protein 1 OS=Arabidopsis thaliana GN=PLAT1 PE=1 SV=1	tr|B6TMF3|B6TMF3_MAIZE	Wound/stress protein OS=Zea mays PE=2 SV=1	-	-	-			GO:0016023//cytoplasmic membrane-bounded vesicle;GO:0005773//vacuole;GO:0009535//chloroplast thylakoid membrane;GO:0005886//plasma membrane
5278	tr|B6SMV7|B6SMV7_MAIZE	0.8±0.026	0.0008028	sp|P12863|TPIS_MAIZE	Triosephosphate isomerase, cytosolic OS=Zea mays PE=3 SV=3	tr|B6SMV7|B6SMV7_MAIZE	Triosephosphate isomerase, cytosolic OS=Zea mays PE=2 SV=1	Triosephosphate isomerase	Carbohydrate transport and metabolism	K01803|1|2e-134|382|zma:100280823| triosephosphate isomerase (TIM) [EC:5.3.1.1]	GO:0044262//cellular carbohydrate metabolic process;GO:0046686//response to cadmium ion;GO:0010043//response to zinc ion;GO:0009651//response to salt stress	GO:0004807//triose-phosphate isomerase activity;GO:0005507//copper ion binding	GO:0005773//vacuole;GO:0005886//plasma membrane;GO:0005618//cell wall;GO:0009570//chloroplast stroma;GO:0048046//apoplast;GO:0005739//mitochondrion
5281	tr|P93643|P93643_MAIZE	0.82±0.092	0.039	sp|Q69VR7|PPT1_ORYSJ	Phosphoenolpyruvate/phosphate translocator 1, chloroplastic OS=Oryza sativa subsp. japonica GN=PPT1 PE=2 SV=1	tr|P93643|P93643_MAIZE	Phosphate/phosphoenolpyruvate translocator OS=Zea mays GN=MZPPT4 PE=2 SV=1	-	-	K15283|1|0.0|718|zma:542344| solute carrier family 35, member E1	GO:0006810//transport	GO:0005215//transporter activity	GO:0016021//integral component of membrane;GO:0005739//mitochondrion;GO:0009941//chloroplast envelope
5298	tr|A0A1D6QB61|A0A1D6QB61_MAIZE	0.73±0.138	0.03989	sp|Q8S1X7|GT15_ORYSJ	Probable glucuronosyltransferase Os01g0926700 OS=Oryza sativa subsp. japonica GN=Os01g0926700 PE=3 SV=1	tr|A0A1D6QB61|A0A1D6QB61_MAIZE	Putative beta-14-xylosyltransferase IRX10L OS=Zea mays GN=103654136 PE=4 SV=1	Glycosyltransferase involved in cell wall bisynthesis	Cell wall/membrane/envelope biogenesis	K20870|1|0.0|708|zma:103654136| putative beta-1,4-xylosyltransferase IRX10 [EC:2.4.2.-]	GO:0010417//glucuronoxylan biosynthetic process;GO:0009834//plant-type secondary cell wall biogenesis	GO:0080116//glucuronoxylan glucuronosyltransferase activity	GO:0005794//Golgi apparatus;GO:0016023//cytoplasmic membrane-bounded vesicle;GO:0016020//membrane
5312	tr|A0A1D6G901|A0A1D6G901_MAIZE	0.77±0.112	0.03314	sp|Q941X2|LAC3_ORYSJ	Laccase-3 OS=Oryza sativa subsp. japonica GN=LAC3 PE=2 SV=1	tr|A0A1D6G901|A0A1D6G901_MAIZE	Laccase OS=Zea mays GN=100502492 PE=3 SV=1	Multicopper oxidase with three cupredoxin domains (includes cell division protein FtsP and spore coat protein CotA)	Cell cycle control, cell division, chromosome partitioning;Inorganic ion transport and metabolism;Cell wall/membrane/envelope biogenesis	K05909|1|0.0|1068|zma:100502492| laccase [EC:1.10.3.2]	GO:0046688//response to copper ion;GO:0046274//lignin catabolic process;GO:0055114//oxidation-reduction process	GO:0005507//copper ion binding;GO:0052716//hydroquinone:oxygen oxidoreductase activity	GO:0016023//cytoplasmic membrane-bounded vesicle;GO:0048046//apoplast
5333	tr|B6TED9|B6TED9_MAIZE	0.82±0.065	0.01554	sp|Q2R1D5|14338_ORYSJ	Putative 14-3-3-like protein GF14-H OS=Oryza sativa subsp. japonica GN=GF14H PE=3 SV=1	tr|B6TED9|B6TED9_MAIZE	14-3-3-like protein OS=Zea mays PE=2 SV=1	-	-	K06630|1|0.0|507|zma:100193401| 14-3-3 protein epsilon		GO:0019904//protein domain specific binding	-
5353	tr|B6TGS2|B6TGS2_MAIZE	0.82±0.03	0.001727	sp|Q5I0H4|TMCO1_RAT	Calcium load-activated calcium channel OS=Rattus norvegicus GN=Tmco1 PE=2 SV=1	tr|B6TGS2|B6TGS2_MAIZE	Calcium load-activated calcium channel OS=Zea mays GN=100283298 PE=2 SV=1	-	-	-			GO:0016020//membrane
5369	tr|B4FK56|B4FK56_MAIZE	0.82±0.059	0.01127	sp|Q9FJZ9|PER72_ARATH	Peroxidase 72 OS=Arabidopsis thaliana GN=PER72 PE=1 SV=1	tr|B4FK56|B4FK56_MAIZE	Peroxidase OS=Zea mays GN=100216875 PE=2 SV=1	-	-	K00430|1|0.0|627|zma:100216875| peroxidase [EC:1.11.1.7]	GO:0006979//response to oxidative stress;GO:0051707//response to other organism;GO:0055114//oxidation-reduction process	GO:0046872//metal ion binding;GO:0020037//heme binding;GO:0004601//peroxidase activity	GO:0016023//cytoplasmic membrane-bounded vesicle;GO:0005618//cell wall
5397	tr|C0PPF9|C0PPF9_MAIZE	0.79±0.12	0.04732	sp|A4UHT7|SALR_PAPBR	Salutaridine reductase OS=Papaver bracteatum GN=SALR PE=1 SV=1	tr|C0PPF9|C0PPF9_MAIZE	Uncharacterized protein OS=Zea mays PE=2 SV=1	NAD(P)-dependent dehydrogenase, short-chain alcohol dehydrogenase family	Lipid transport and metabolism;Secondary metabolites biosynthesis, transport and catabolism;General function prediction only	K15095|1|3e-126|360|zma:100217183| (+)-neomenthol dehydrogenase [EC:1.1.1.208]	GO:0055114//oxidation-reduction process	GO:0016491//oxidoreductase activity;GO:0000166//nucleotide binding	-
5412	tr|B6SL62|B6SL62_MAIZE	0.83±0.093	0.04068	-	-	tr|B6SL62|B6SL62_MAIZE	Putative uncharacterized protein OS=Zea mays PE=2 SV=1	-	-	-	-	-	-
5483	tr|A0A1D6QS85|A0A1D6QS85_MAIZE	0.83±0.049	0.008272	sp|A0A0P0X004|HMA9_ORYSJ	Cation-transporting ATPase HMA5 OS=Oryza sativa subsp. japonica GN=HMA9 PE=2 SV=1	tr|C4J1E7|C4J1E7_MAIZE	Copper-transporting ATPase RAN1 OS=Zea mays GN=100501149 PE=2 SV=1	Copper chaperone CopZ	Inorganic ion transport and metabolism	K17686|1|0.0|1384|zma:100501149| Cu+-exporting ATPase [EC:3.6.3.54]	GO:0010119//regulation of stomatal movement;GO:0009873//ethylene-activated signaling pathway;GO:0035434//copper ion transmembrane transport;GO:0006754//ATP biosynthetic process	GO:0043682//copper-transporting ATPase activity;GO:0005507//copper ion binding;GO:0005524//ATP binding	GO:0016021//integral component of membrane;GO:0005794//Golgi apparatus
5484	tr|A0A1D6PYJ4|A0A1D6PYJ4_MAIZE	0.79±0.071	0.0141	sp|F4KFT7|TENAC_ARATH	Bifunctional TH2 protein, mitochondrial OS=Arabidopsis thaliana GN=TH2 PE=1 SV=1	tr|A0A1D6PYJ4|A0A1D6PYJ4_MAIZE	Thiaminase1 OS=Zea mays GN=103653246 PE=4 SV=1	Thiaminase	Coenzyme transport and metabolism	K14153|1|7e-27|120|vcn:VOLCADRAFT_89047| hydroxymethylpyrimidine kinase / phosphomethylpyrimidine kinase / thiamine-phosphate diphosphorylase [EC:2.7.1.49 2.7.4.7 2.5.1.3]!K03707|4|2e-14|75.9|olu:OSTLU_88734| thiaminase (transcriptional activator TenA) [EC:3.5.99.2]			GO:0005739//mitochondrion
5494	tr|B4FYT6|B4FYT6_MAIZE	0.81±0.026	0.0009587	sp|Q54FR4|PX24D_DICDI	PXMP2/4 family protein 4 OS=Dictyostelium discoideum GN=DDB_G0290631 PE=3 SV=1	tr|B4FYT6|B4FYT6_MAIZE	Mpv17 / PMP22 family protein OS=Zea mays GN=100274053 PE=2 SV=1	-	-	K13348|1|6e-162|452|zma:100274053| protein Mpv17			GO:0016021//integral component of membrane
5605	tr|A0A0N9E6H2|A0A0N9E6H2_MAIZE	0.83±0.038	0.003855	sp|P23345|SODC4_MAIZE	Superoxide dismutase [Cu-Zn] 4A OS=Zea mays GN=SODCC.3 PE=2 SV=2	tr|A0A0N9E6H2|A0A0N9E6H2_MAIZE	Superoxide dismutase [Cu-Zn] OS=Zea mays PE=2 SV=1	Cu/Zn superoxide dismutase	Inorganic ion transport and metabolism	K04565|1|8e-105|299|zma:542722| superoxide dismutase, Cu-Zn family [EC:1.15.1.1]	GO:0042742//defense response to bacterium;GO:0046688//response to copper ion;GO:0000303//response to superoxide;GO:0010193//response to ozone;GO:0006801//superoxide metabolic process;GO:0010039//response to iron ion;GO:0009651//response to salt stress;GO:0055114//oxidation-reduction process	GO:0046872//metal ion binding;GO:0004784//superoxide dismutase activity	GO:0005829//cytosol
5618	tr|A0A1D6MG27|A0A1D6MG27_MAIZE	0.77±0.053	0.004579	sp|Q1T7C2|C7111_SOLLC	Cytochrome P450 710A11 OS=Solanum lycopersicum GN=CYP710A11 PE=1 SV=1	tr|A0A1D6MG27|A0A1D6MG27_MAIZE	Cytochrome P450 710A1 OS=Zea mays GN=107305676 PE=3 SV=1	Cytochrome P450	Secondary metabolites biosynthesis, transport and catabolism;Defense mechanisms	K09832|1|0.0|974|zma:107305676| sterol 22-desaturase [EC:1.14.19.41]	GO:0022900//electron transport chain	GO:0000249//C-22 sterol desaturase activity;GO:0009055//electron carrier activity;GO:0004497//monooxygenase activity;GO:0005506//iron ion binding;GO:0020037//heme binding	GO:0016023//cytoplasmic membrane-bounded vesicle
5630	tr|A0A1D6M510|A0A1D6M510_MAIZE	0.73±0.09	0.01405	sp|Q5N892|LAX1_ORYSJ	Auxin transporter-like protein 1 OS=Oryza sativa subsp. japonica GN=Os01g0856500 PE=2 SV=2	tr|A0A1D6M510|A0A1D6M510_MAIZE	Auxin transporter-like protein 1 OS=Zea mays GN=ZEAMMB73_Zm00001d038275 PE=4 SV=1	-	-	K13946|1|3e-147|422|sbi:SORBI_09g021990| auxin influx carrier (AUX1 LAX family)	GO:0048829//root cap development		GO:0016021//integral component of membrane
5655	tr|B4FR61|B4FR61_MAIZE	0.75±0.019	0.0001834	sp|P38559|GLNA1_MAIZE	Glutamine synthetase root isozyme 1 OS=Zea mays GN=GLN6 PE=2 SV=1	tr|B4FR61|B4FR61_MAIZE	Glutamine synthetase OS=Zea mays PE=2 SV=1	Glutamine synthetase	Amino acid transport and metabolism	K01915|1|0.0|696|zma:542520| glutamine synthetase [EC:6.3.1.2]	GO:0009399//nitrogen fixation;GO:0006542//glutamine biosynthetic process	GO:0004356//glutamate-ammonia ligase activity;GO:0005524//ATP binding	GO:0005737//cytoplasm
5680	tr|B4FS10|B4FS10_MAIZE	0.75±0.115	0.0319	-	-	tr|B4FS10|B4FS10_MAIZE	Putative uncharacterized protein OS=Zea mays GN=100281325 PE=2 SV=1	-	-	-	-	-	-
5681	tr|A0A1D6H811|A0A1D6H811_MAIZE	0.79±0.093	0.02764	sp|Q9S9K4|ASPL2_ARATH	Aspartic proteinase-like protein 2 OS=Arabidopsis thaliana GN=At1g65240 PE=1 SV=2	tr|A0A1D6H811|A0A1D6H811_MAIZE	Eukaryotic aspartyl protease family protein OS=Zea mays GN=ZEAMMB73_Zm00001d016476 PE=3 SV=1	-	-	K00924|1|8e-46|165|mdm:103448024|	-	-	-
5737	tr|K7U5W7|K7U5W7_MAIZE	0.75±0.049	0.002877	sp|Q9SIE7|PLAT2_ARATH	PLAT domain-containing protein 2 OS=Arabidopsis thaliana GN=PLAT2 PE=2 SV=1	tr|K7U5W7|K7U5W7_MAIZE	Wound/stress protein OS=Zea mays GN=100282651 PE=4 SV=1	-	-	-			GO:0016023//cytoplasmic membrane-bounded vesicle;GO:0016020//membrane;GO:0009579//thylakoid;GO:0009507//chloroplast
5768	tr|B4FDC9|B4FDC9_MAIZE	0.77±0.126	0.04339	sp|Q9SYX1|LIL31_ARATH	Light-harvesting complex-like protein 3 isotype 1, chloroplastic OS=Arabidopsis thaliana GN=LIL3.1 PE=1 SV=1	tr|B4FDC9|B4FDC9_MAIZE	Chlorophyll A-B binding family protein OS=Zea mays GN=100285503 PE=2 SV=1	-	-	-			GO:0009535//chloroplast thylakoid membrane
5778	tr|B6THM9|B6THM9_MAIZE	0.81±0.055	0.008287	sp|Q9M9W1|RL222_ARATH	60S ribosomal protein L22-2 OS=Arabidopsis thaliana GN=RPL22B PE=2 SV=1	tr|B6THM9|B6THM9_MAIZE	60S ribosomal protein L22-2 OS=Zea mays GN=100283364 PE=2 SV=1	-	-	K02891|1|2e-60|185|zma:100283364| large subunit ribosomal protein L22e	GO:0006412//translation	GO:0003735//structural constituent of ribosome	GO:0005730//nucleolus;GO:0005886//plasma membrane;GO:0022625//cytosolic large ribosomal subunit
5805	tr|K7VD78|K7VD78_MAIZE	0.83±0.086	0.03479	sp|Q75GT3|CLPB2_ORYSJ	Chaperone protein ClpB2, chloroplastic OS=Oryza sativa subsp. japonica GN=CLPB2 PE=2 SV=1	tr|K7VD78|K7VD78_MAIZE	Putative chaperone clbp family protein OS=Zea mays GN=100193235 PE=3 SV=1	ATP-dependent Clp protease ATP-binding subunit ClpA	Posttranslational modification, protein turnover, chaperones	K03695|1|0.0|1769|zma:103636567| ATP-dependent Clp protease ATP-binding subunit ClpB	GO:0016485//protein processing;GO:0009658//chloroplast organization;GO:0009408//response to heat	GO:0005524//ATP binding;GO:0017111//nucleoside-triphosphatase activity	GO:0009570//chloroplast stroma
5867	tr|B6TEL0|B6TEL0_MAIZE	0.48±0.017	2.911e-05	sp|P29022|CHIA_MAIZE	Endochitinase A OS=Zea mays PE=1 SV=1	tr|B6TEL0|B6TEL0_MAIZE	Endochitinase A OS=Zea mays PE=2 SV=1	Predicted chitinase	General function prediction only	K01183|1|2e-176|490|zma:100283098| chitinase [EC:3.2.1.14]	GO:0006032//chitin catabolic process;GO:0006952//defense response;GO:0010262//somatic embryogenesis;GO:0000272//polysaccharide catabolic process;GO:0016998//cell wall macromolecule catabolic process	GO:0004568//chitinase activity;GO:0008061//chitin binding	GO:0009505//plant-type cell wall;GO:0005886//plasma membrane;GO:0048046//apoplast
5904	tr|B6SLU8|B6SLU8_MAIZE	0.75±0.039	0.001747	sp|O26373|Y273_METTH	UPF0098 protein MTH_273 OS=Methanothermobacter thermautotrophicus (strain ATCC 29096 / DSM 1053 / JCM 10044 / NBRC 100330 / Delta H) GN=MTH_273 PE=3 SV=1	tr|B6SLU8|B6SLU8_MAIZE	Putative uncharacterized protein OS=Zea mays PE=2 SV=1	Uncharacterized conserved protein, phosphatidylethanolamine-binding protein (PEBP) family	General function prediction only	K06910|1|6e-116|329|zma:100279044| uncharacterized protein	-	-	-
5968	tr|A0A1D6HX40|A0A1D6HX40_MAIZE	0.69±0.065	0.004465	-	-	tr|A0A1D6HX40|A0A1D6HX40_MAIZE	Uncharacterized protein OS=Zea mays GN=100216868 PE=4 SV=1	-	-	-			GO:0016023//cytoplasmic membrane-bounded vesicle
6013	tr|A0A1D6K7R4|A0A1D6K7R4_MAIZE	0.8±0.071	0.01453	sp|Q9SII8|DSK2B_ARATH	Ubiquitin domain-containing protein DSK2b OS=Arabidopsis thaliana GN=DSK2B PE=1 SV=1	tr|A0A1D6K7R4|A0A1D6K7R4_MAIZE	Ubiquitin domain-containing protein DSK2b OS=Zea mays GN=100382017 PE=4 SV=1	-	-	K04523|1|0.0|765|zma:100382017| ubiquilin	-	-	-
6018	tr|A0A1D6L0C8|A0A1D6L0C8_MAIZE	0.71±0.069	0.005699	sp|Q10EL1|C3H24_ORYSJ	Zinc finger CCCH domain-containing protein 24 OS=Oryza sativa subsp. japonica GN=Os03g0698800 PE=2 SV=1	tr|A0A1D6L0C8|A0A1D6L0C8_MAIZE	Zinc finger CCCH domain-containing protein 30 OS=Zea mays GN=103643848 PE=4 SV=1	-	-	K07560|1|7e-34|139|apro:F751_1912| D-tyrosyl-tRNA(Tyr) deacylase [EC:3.1.-.-]!K15172|2|1e-31|137|vcn:VOLCADRAFT_106802| transcription elongation factor SPT5		GO:0008270//zinc ion binding;GO:0003676//nucleic acid binding	GO:0005737//cytoplasm
6051	tr|A0A1D6NL77|A0A1D6NL77_MAIZE	0.7±0.163	0.04753	-	-	tr|A0A1D6NL77|A0A1D6NL77_MAIZE	Uncharacterized protein OS=Zea mays GN=ZEAMMB73_Zm00001d044363 PE=4 SV=1	-	-	K19027|1|0.0|827|zma:103652610| zinc finger FYVE domain-containing protein 26	-	-	-
6112	tr|K7VAS4|K7VAS4_MAIZE	0.77±0.082	0.01523	sp|Q54KZ8|EIF3M_DICDI	Eukaryotic translation initiation factor 3 subunit M OS=Dictyostelium discoideum GN=eif3m PE=1 SV=1	tr|K7VAS4|K7VAS4_MAIZE	Eukaryotic translation initiation factor 3 subunit M OS=Zea mays GN=ZEAMMB73_Zm00001d008757 PE=3 SV=1	-	-	K15030|1|0.0|778|zma:100282333| translation initiation factor 3 subunit M	-	-	-
6128	tr|A0A1D6KUF1|A0A1D6KUF1_MAIZE	0.8±0.079	0.01821	sp|Q39034|PER59_ARATH	Peroxidase 59 OS=Arabidopsis thaliana GN=PER59 PE=1 SV=2	tr|A0A1D6KUF1|A0A1D6KUF1_MAIZE	Peroxidase OS=Zea mays GN=ZEAMMB73_Zm00001d032854 PE=3 SV=1	-	-	K00430|1|0.0|643|zma:100272764| peroxidase [EC:1.11.1.7]	GO:0006979//response to oxidative stress;GO:0055114//oxidation-reduction process	GO:0046872//metal ion binding;GO:0020037//heme binding;GO:0004601//peroxidase activity	GO:0016023//cytoplasmic membrane-bounded vesicle;GO:0005634//nucleus
6148	tr|A0A1D6H817|A0A1D6H817_MAIZE	0.77±0.021	0.0002939	sp|Q0IWL9|GRS11_ORYSJ	Monothiol glutaredoxin-S11 OS=Oryza sativa subsp. japonica GN=GRXS11 PE=2 SV=2	tr|A0A1D6H817|A0A1D6H817_MAIZE	Thioredoxin superfamily protein OS=Zea mays GN=ZEAMMB73_Zm00001d016478 PE=4 SV=1	Glutaredoxin-related protein	Posttranslational modification, protein turnover, chaperones	K07390|1|1e-32|122|aly:ARALYDRAFT_479020| monothiol glutaredoxin	GO:0045454//cell redox homeostasis	GO:0009055//electron carrier activity;GO:0015035//protein disulfide oxidoreductase activity	-
6214	tr|A0A1D6PHQ2|A0A1D6PHQ2_MAIZE	0.77±0.106	0.0316	sp|Q86UA1|PRP39_HUMAN	Pre-mRNA-processing factor 39 OS=Homo sapiens GN=PRPF39 PE=1 SV=3	tr|K7VP89|K7VP89_MAIZE	Tetratricopeptide repeat (TPR)-like superfamily protein OS=Zea mays GN=100304428 PE=4 SV=1	-	-	K13217|1|0.0|1308|sbi:SORBI_01g043300| pre-mRNA-processing factor 39	GO:0048510//regulation of timing of transition from vegetative to reproductive phase;GO:0006396//RNA processing		GO:0005622//intracellular
6220	tr|A0A1D6HRU2|A0A1D6HRU2_MAIZE	0.77±0.087	0.01867	sp|Q05968|PR1_HORVU	Pathogenesis-related protein 1 OS=Hordeum vulgare PE=2 SV=1	tr|A0A1D6HRU2|A0A1D6HRU2_MAIZE	Pathogenesis-related protein 1 OS=Zea mays GN=ZEAMMB73_Zm00001d018734 PE=3 SV=1	Uncharacterized conserved protein YkwD, contains CAP (CSP/antigen 5/PR1) domain	Function unknown	K13449|1|2e-109|311|zma:103631918| pathogenesis-related protein 1			GO:0005576//extracellular region;GO:0016023//cytoplasmic membrane-bounded vesicle
6234	tr|B4FAW1|B4FAW1_MAIZE	0.77±0.115	0.03606	sp|Q9FIK0|PFKA2_ARATH	ATP-dependent 6-phosphofructokinase 2 OS=Arabidopsis thaliana GN=PFK2 PE=1 SV=1	tr|B4FAW1|B4FAW1_MAIZE	ATP-dependent 6-phosphofructokinase OS=Zea mays GN=100191982 PE=2 SV=1	6-phosphofructokinase	Carbohydrate transport and metabolism	K00850|1|0.0|804|zma:100191982| 6-phosphofructokinase 1 [EC:2.7.1.11]	GO:0006096//glycolytic process	GO:0003872//6-phosphofructokinase activity;GO:0005524//ATP binding	GO:0005945//6-phosphofructokinase complex;GO:0009536//plastid
6287	tr|A0A1D6GEX5|A0A1D6GEX5_MAIZE	0.75±0.049	0.00312	sp|F1SWA0|ZERSY_ZINZE	Zerumbone synthase OS=Zingiber zerumbet GN=ZSD1 PE=1 SV=1	tr|A0A1D6GEX5|A0A1D6GEX5_MAIZE	Short chain alcohol dehydrogenase1 OS=Zea mays GN=100282128 PE=4 SV=1	NAD(P)-dependent dehydrogenase, short-chain alcohol dehydrogenase family	Lipid transport and metabolism;Secondary metabolites biosynthesis, transport and catabolism;General function prediction only	K09841|1|1e-171|479|sbi:SORBI_01g003880| xanthoxin dehydrogenase [EC:1.1.1.288]	GO:0055114//oxidation-reduction process;GO:0009414//response to water deprivation;GO:0009408//response to heat;GO:0010115//regulation of abscisic acid biosynthetic process;GO:0006561//proline biosynthetic process	GO:0000166//nucleotide binding;GO:0010301//xanthoxin dehydrogenase activity	GO:0005829//cytosol
6340	tr|C4PJN6|C4PJN6_MAIZE	0.83±0.053	0.009503	sp|B9DFU2|MAX1_ARATH	Cytochrome P450 711A1 OS=Arabidopsis thaliana GN=CYP711A1 PE=2 SV=1	tr|A0A1D6MKN2|A0A1D6MKN2_MAIZE	Cytochrome P450 monooxygenase OS=Zea mays GN=ZEAMMB73_Zm00001d039697 PE=3 SV=1	Cytochrome P450	Secondary metabolites biosynthesis, transport and catabolism;Defense mechanisms	K20771|1|0.0|1015|zma:103649703| carlactone C-19 oxidase [EC:1.14.-.-]	GO:0055114//oxidation-reduction process	GO:0009055//electron carrier activity;GO:0004497//monooxygenase activity;GO:0005506//iron ion binding;GO:0020037//heme binding;GO:0016705//oxidoreductase activity, acting on paired donors, with incorporation or reduction of molecular oxygen	GO:0016023//cytoplasmic membrane-bounded vesicle;GO:0016020//membrane;GO:0005739//mitochondrion
6396	tr|A0A1D6G281|A0A1D6G281_MAIZE	0.78±0.023	0.000429	sp|Q0JKD0|GLT1_ORYSJ	Glutamate synthase 1 [NADH], chloroplastic OS=Oryza sativa subsp. japonica GN=Os01g0681900 PE=2 SV=1	tr|K7V0P3|K7V0P3_MAIZE	Glutamate synthase 1 [NADH] chloroplastic OS=Zea mays GN=103636185 PE=4 SV=1	Glutamate synthase domain 3	Amino acid transport and metabolism	K00264|1|0.0|4288|zma:103636185| glutamate synthase (NADPH/NADH) [EC:1.4.1.13 1.4.1.14]	GO:0022900//electron transport chain;GO:0006537//glutamate biosynthetic process;GO:0006807//nitrogen compound metabolic process;GO:0046686//response to cadmium ion	GO:0051536//iron-sulfur cluster binding;GO:0050660//flavin adenine dinucleotide binding;GO:0015036//disulfide oxidoreductase activity;GO:0010181//FMN binding;GO:0005506//iron ion binding;GO:0016040//glutamate synthase (NADH) activity	GO:0009570//chloroplast stroma
6445	sp|Q84RL6|TIP23_MAIZE	0.71±0.022	0.0002002	sp|Q84RL6|TIP23_MAIZE	Aquaporin TIP2-3 OS=Zea mays GN=TIP2-3 PE=2 SV=2	tr|C0P4C5|C0P4C5_MAIZE	Tonoplast intrinsic protein5 OS=Zea mays GN=ZEAMMB73_Zm00001d026177 PE=2 SV=1	Glycerol uptake facilitator and related aquaporins (Major Intrinsic Protein Family)	Carbohydrate transport and metabolism	K09873|1|9e-161|448|zma:541687| aquaporin TIP	GO:0006833//water transport;GO:0006950//response to stress;GO:0072489//methylammonium transmembrane transport	GO:0015200//methylammonium transmembrane transporter activity	GO:0009705//plant-type vacuole membrane;GO:0042807//central vacuole;GO:0016023//cytoplasmic membrane-bounded vesicle;GO:0005886//plasma membrane;GO:0016021//integral component of membrane;GO:0009507//chloroplast
6474	tr|B6TWH6|B6TWH6_MAIZE	0.83±0.094	0.04479	sp|Q7TMR0|PCP_MOUSE	Lysosomal Pro-X carboxypeptidase OS=Mus musculus GN=Prcp PE=1 SV=2	tr|B6TWH6|B6TWH6_MAIZE	Lysosomal Pro-X carboxypeptidase OS=Zea mays PE=2 SV=1	-	-	K01285|1|0.0|1023|zma:100274448| lysosomal Pro-X carboxypeptidase [EC:3.4.16.2]	GO:0006508//proteolysis	GO:0008236//serine-type peptidase activity;GO:0004180//carboxypeptidase activity	GO:0016023//cytoplasmic membrane-bounded vesicle
6486	tr|B6UBZ4|B6UBZ4_MAIZE	0.83±0.042	0.004707	-	-	tr|B6UBZ4|B6UBZ4_MAIZE	Putative uncharacterized protein OS=Zea mays PE=2 SV=1	Uncharacterized conserved protein, DUF952 family	Function unknown	-	-	-	-
6528	tr|K7VJF3|K7VJF3_MAIZE	0.81±0.04	0.003214	sp|P09189|HSP7C_PETHY	Heat shock cognate 70 kDa protein OS=Petunia hybrida GN=HSP70 PE=2 SV=1	tr|K7VJF3|K7VJF3_MAIZE	Heat shock 70 kDa protein 5 OS=Zea mays GN=100272911 PE=3 SV=1	Molecular chaperone DnaK (HSP70)	Posttranslational modification, protein turnover, chaperones	K03283|1|0.0|1141|sbi:SORBI_01g039390| heat shock 70kDa protein 1/8	GO:0006950//response to stress	GO:0005524//ATP binding	-
6529	tr|B6TX01|B6TX01_MAIZE	0.77±0.083	0.01914	sp|A7PZL3|PGLR_VITVI	Probable polygalacturonase OS=Vitis vinifera GN=GSVIVT00026920001 PE=1 SV=1	tr|B6TX01|B6TX01_MAIZE	Glycoside hydrolase, family 28 OS=Zea mays GN=100284735 PE=2 SV=1	Polygalacturonase	Carbohydrate transport and metabolism	K01184|1|1e-26|115|eus:EUTSA_v10020740mg| polygalacturonase [EC:3.2.1.15]	GO:0005975//carbohydrate metabolic process	GO:0004650//polygalacturonase activity	GO:0016023//cytoplasmic membrane-bounded vesicle;GO:0005576//extracellular region
6587	tr|C0PGQ9|C0PGQ9_MAIZE	0.68±0.112	0.01765	sp|Q9T0A0|LACS4_ARATH	Long chain acyl-CoA synthetase 4 OS=Arabidopsis thaliana GN=LACS4 PE=2 SV=1	tr|C0PGQ9|C0PGQ9_MAIZE	Long chain acyl-CoA synthetase 5 OS=Zea mays GN=100383523 PE=2 SV=1	Long-chain acyl-CoA synthetase (AMP-forming)	Lipid transport and metabolism	K01897|1|0.0|1333|zma:100383523| long-chain acyl-CoA synthetase [EC:6.2.1.3]	GO:0008152//metabolic process	GO:0003824//catalytic activity	GO:0005886//plasma membrane
6588	tr|E9JVD4|E9JVD4_MAIZE	0.61±0.094	0.007467	sp|P23901|ALDR_HORVU	Aldose reductase OS=Hordeum vulgare PE=1 SV=1	tr|E9JVD4|E9JVD4_MAIZE	Aldose reductase OS=Zea mays GN=AR3 PE=1 SV=1	Aldo/keto reductase, related to diketogulonate reductase	Secondary metabolites biosynthesis, transport and catabolism	K00011|1|2e-153|436|egr:104426746| aldehyde reductase [EC:1.1.1.21]	GO:0006950//response to stress;GO:0055114//oxidation-reduction process	GO:0004032//alditol:NADP+ 1-oxidoreductase activity;GO:0000166//nucleotide binding	-
6606	tr|C4J5P6|C4J5P6_MAIZE	0.8±0.061	0.009906	sp|O48956|C98A1_SORBI	Cytochrome P450 98A1 OS=Sorghum bicolor GN=CYP98A1 PE=2 SV=1	tr|C4J5P6|C4J5P6_MAIZE	Uncharacterized protein OS=Zea mays PE=2 SV=1	Cytochrome P450	Secondary metabolites biosynthesis, transport and catabolism;Defense mechanisms	K09754|1|0.0|891|zma:100191539| coumaroylquinate(coumaroylshikimate) 3'-monooxygenase [EC:1.14.13.36]	GO:0055114//oxidation-reduction process	GO:0020037//heme binding;GO:0016705//oxidoreductase activity, acting on paired donors, with incorporation or reduction of molecular oxygen;GO:0004497//monooxygenase activity;GO:0005506//iron ion binding;GO:0009055//electron carrier activity	GO:0016021//integral component of membrane
6607	tr|C4J3F4|C4J3F4_MAIZE	0.78±0.06	0.007524	-	-	tr|C4J3F4|C4J3F4_MAIZE	Uncharacterized protein OS=Zea mays GN=100275589 PE=2 SV=1	-	-	K08472|1|6e-22|101|cam:101495828| mlo protein			GO:0016023//cytoplasmic membrane-bounded vesicle;GO:0005773//vacuole
6651	tr|A0A1D6MRR4|A0A1D6MRR4_MAIZE	0.75±0.13	0.04021	sp|Q0WMZ5|OP162_ARATH	Outer envelope pore protein 16-2, chloroplastic OS=Arabidopsis thaliana GN=OEP162 PE=2 SV=1	tr|A0A1D6MRR4|A0A1D6MRR4_MAIZE	Stress-inducible membrane pore protein OS=Zea mays GN=100286246 PE=4 SV=1	-	-	-			GO:0005739//mitochondrion;GO:0016020//membrane
6707	tr|B6T5Y0|B6T5Y0_MAIZE	0.61±0.167	0.03207	sp|P93703|C71C3_MAIZE	Cytochrome P450 71C3 OS=Zea mays GN=CYP71C3 PE=2 SV=1	tr|B6T5Y0|B6T5Y0_MAIZE	Cytochrome P450 CYP71C3v3 OS=Zea mays PE=2 SV=1	Cytochrome P450	Secondary metabolites biosynthesis, transport and catabolism;Defense mechanisms	K13226|1|0.0|960|zma:103652726| 2-hydroxy-1,4-benzoxazin-3-one monooxygenase [EC:1.14.13.140]!K13224|3|0.0|576|ats:F775_10731| indolin-2-one monooxygenase [EC:1.14.13.138]!K13225|5|0.0|528|ats:F775_26101| 3-hydroxyindolin-2-one monooxygenase [EC:1.14.13.139]	GO:0055114//oxidation-reduction process	GO:0020037//heme binding;GO:0016705//oxidoreductase activity, acting on paired donors, with incorporation or reduction of molecular oxygen;GO:0004497//monooxygenase activity;GO:0005506//iron ion binding;GO:0009055//electron carrier activity	GO:0016021//integral component of membrane
6711	tr|K7U066|K7U066_MAIZE	0.8±0.117	0.04992	sp|Q9SCU0|SDR2A_ARATH	Short-chain dehydrogenase reductase 2a OS=Arabidopsis thaliana GN=SDR2a PE=3 SV=1	tr|K7U066|K7U066_MAIZE	NAD(P)-binding Rossmann-fold superfamily protein OS=Zea mays GN=ZEAMMB73_Zm00001d049277 PE=4 SV=1	NAD(P)-dependent dehydrogenase, short-chain alcohol dehydrogenase family	Lipid transport and metabolism;Secondary metabolites biosynthesis, transport and catabolism;General function prediction only	K09841|1|5e-51|173|sbi:SORBI_01g003880| xanthoxin dehydrogenase [EC:1.1.1.288]	GO:0008152//metabolic process	GO:0005488//binding	GO:0005739//mitochondrion
6782	tr|Q6JN53|Q6JN53_MAIZE	0.83±0.065	0.01809	sp|A2Z1W9|ACCO1_ORYSI	1-aminocyclopropane-1-carboxylate oxidase 1 OS=Oryza sativa subsp. indica GN=ACO1 PE=2 SV=1	tr|Q6JN53|Q6JN53_MAIZE	1-aminocyclopropane-1-carboxylate oxidase 1 OS=Zea mays GN=ACO35 PE=2 SV=1	Isopenicillin N synthase and related dioxygenases	Secondary metabolites biosynthesis, transport and catabolism	K05933|1|0.0|596|zma:100191321| aminocyclopropanecarboxylate oxidase [EC:1.14.17.4]	GO:0009727//detection of ethylene stimulus;GO:0009693//ethylene biosynthetic process;GO:0009651//response to salt stress;GO:0055114//oxidation-reduction process;GO:0009620//response to fungus	GO:0005507//copper ion binding;GO:0005506//iron ion binding;GO:0016706//oxidoreductase activity, acting on paired donors, with incorporation or reduction of molecular oxygen, 2-oxoglutarate as one donor, and incorporation of one atom each of oxygen into both donors	GO:0005886//plasma membrane;GO:0005618//cell wall
6788	tr|A0A1D6FJP0|A0A1D6FJP0_MAIZE	0.55±0.132	0.01438	-	-	tr|A0A1D6FJP0|A0A1D6FJP0_MAIZE	Uncharacterized protein OS=Zea mays GN=100272960 PE=4 SV=1	-	-	-	-	-	-
6822	tr|A0A1D6G949|A0A1D6G949_MAIZE	0.83±0.074	0.02476	sp|Q9ZVH7|FAX3_ARATH	Protein FATTY ACID EXPORT 3, chloroplastic OS=Arabidopsis thaliana GN=FAX3 PE=2 SV=2	tr|A0A1D6G949|A0A1D6G949_MAIZE	Protein FATTY ACID EXPORT 3 chloroplastic OS=Zea mays GN=100273380 PE=4 SV=1	-	-	-			GO:0009536//plastid;GO:0016020//membrane
6892	tr|B6U7X2|B6U7X2_MAIZE	0.81±0.038	0.002747	-	-	tr|B6U7X2|B6U7X2_MAIZE	Putative uncharacterized protein OS=Zea mays PE=2 SV=1	-	-	K14317|1|2e-07|58.2|atr:18421616| nuclear pore complex protein Nup214	-	-	-
6965	tr|A0A1D6P0W9|A0A1D6P0W9_MAIZE	0.8±0.043	0.003542	sp|Q94BN2|SPSY_ARATH	Spermine synthase OS=Arabidopsis thaliana GN=SPMS PE=1 SV=1	tr|A0A1D6P0W9|A0A1D6P0W9_MAIZE	Spermidine synthase OS=Zea mays GN=ZEAMMB73_Zm00001d046112 PE=3 SV=1	Spermidine synthase	Amino acid transport and metabolism	K00797|1|0.0|686|zma:732743| spermidine synthase [EC:2.5.1.16]	GO:0008295//spermidine biosynthetic process	GO:0004766//spermidine synthase activity;GO:0016768//spermine synthase activity	-
6968	sp|P38563|GLNA5_MAIZE	0.75±0.115	0.03041	sp|P38563|GLNA5_MAIZE	Glutamine synthetase root isozyme 5 OS=Zea mays GN=GS1-5 PE=2 SV=2	tr|B6UDS5|B6UDS5_MAIZE	Glutamine synthetase OS=Zea mays PE=2 SV=1	Glutamine synthetase	Amino acid transport and metabolism	K01915|1|0.0|691|zma:542215| glutamine synthetase [EC:6.3.1.2]	GO:0009399//nitrogen fixation;GO:0006542//glutamine biosynthetic process	GO:0004356//glutamate-ammonia ligase activity;GO:0005524//ATP binding	GO:0005737//cytoplasm
6977	tr|B4FTG5|B4FTG5_MAIZE	0.65±0.041	0.0007994	sp|Q63055|ARFRP_RAT	ADP-ribosylation factor-related protein 1 OS=Rattus norvegicus GN=Arfrp1 PE=2 SV=1	tr|B4FTG5|B4FTG5_MAIZE	Uncharacterized protein OS=Zea mays PE=2 SV=1	GTPase SAR1 family domain	General function prediction only	K07952|1|4e-138|387|zma:100283157| ADP-ribosylation factor related protein 1	GO:0006886//intracellular protein transport;GO:0007264//small GTPase mediated signal transduction	GO:0008318//protein prenyltransferase activity;GO:0005525//GTP binding;GO:0005215//transporter activity	GO:0005622//intracellular
7003	tr|A0A1D6IY30|A0A1D6IY30_MAIZE	0.81±0.046	0.004899	sp|Q9C5E5|DGK5_ARATH	Diacylglycerol kinase 5 OS=Arabidopsis thaliana GN=DGK5 PE=2 SV=1	tr|A0A1D6IY30|A0A1D6IY30_MAIZE	Diacylglycerol kinase 2 OS=Zea mays GN=100127508 PE=4 SV=1	-	-	K00901|1|0.0|613|zma:100127508| diacylglycerol kinase (ATP) [EC:2.7.1.107]	GO:0007205//protein kinase C-activating G-protein coupled receptor signaling pathway;GO:0016310//phosphorylation	GO:0004143//diacylglycerol kinase activity	GO:0009507//chloroplast
7015	tr|A0A1D6PK85|A0A1D6PK85_MAIZE	0.81±0.048	0.005397	sp|Q9Y5A9|YTHD2_HUMAN	YTH domain-containing family protein 2 OS=Homo sapiens GN=YTHDF2 PE=1 SV=2	tr|A0A1D6PK85|A0A1D6PK85_MAIZE	Evolutionarily conserved C-terminal region 2 OS=Zea mays GN=100383150 PE=4 SV=1	-	-	K20102|1|4e-168|497|mus:103983090| YTH domain-containing family protein			GO:0009536//plastid
7021	tr|C0PDH2|C0PDH2_MAIZE	0.77±0.121	0.04162	sp|Q7XPY2|PMA1_ORYSJ	Plasma membrane ATPase OS=Oryza sativa subsp. japonica GN=Os04g0656100 PE=2 SV=1	tr|C0PDH2|C0PDH2_MAIZE	Plasma membrane ATPase OS=Zea mays PE=2 SV=1	Magnesium-transporting ATPase (P-type)	Inorganic ion transport and metabolism	K01535|1|0.0|1793|zma:100383137| H+-transporting ATPase [EC:3.6.3.6]	GO:0010119//regulation of stomatal movement;GO:0009414//response to water deprivation;GO:0006754//ATP biosynthetic process;GO:0006812//cation transport;GO:0009737//response to abscisic acid;GO:0006200//ATP catabolic process	GO:0008553//hydrogen-exporting ATPase activity, phosphorylative mechanism;GO:0046872//metal ion binding;GO:0005524//ATP binding	GO:0005773//vacuole;GO:0016021//integral component of membrane;GO:0005886//plasma membrane;GO:0005634//nucleus
7039	tr|K7U301|K7U301_MAIZE	0.77±0.107	0.03022	-	-	tr|C4J5J6|C4J5J6_MAIZE	Uncharacterized protein OS=Zea mays PE=2 SV=1	-	-	-			GO:0016023//cytoplasmic membrane-bounded vesicle;GO:0005783//endoplasmic reticulum
7061	tr|B6TBL7|B6TBL7_MAIZE	0.76±0.042	0.002101	sp|Q86SZ2|TPC6B_HUMAN	Trafficking protein particle complex subunit 6B OS=Homo sapiens GN=TRAPPC6B PE=1 SV=1	tr|B6TBL7|B6TBL7_MAIZE	Transport protein particle component, Bet3 containing protein OS=Zea mays GN=100282812 PE=2 SV=1	-	-	K20304|1|3e-130|365|zma:100282812| trafficking protein particle complex subunit 6	GO:0009737//response to abscisic acid;GO:0048868//pollen tube development	-	-
7071	tr|A0A1D6MSG0|A0A1D6MSG0_MAIZE	0.81±0.024	0.0008076	sp|Q9FXB6|LIP4_ARATH	GDSL esterase/lipase LIP-4 OS=Arabidopsis thaliana GN=LIP4 PE=2 SV=1	tr|A0A1D6MSG0|A0A1D6MSG0_MAIZE	Alpha-L-fucosidase 2 OS=Zea mays GN=100285863 PE=4 SV=1	-	-	K10396|1|3e-58|198|pper:PRUPE_ppa001667mg| kinesin family member 5!K01206|3|2e-43|152|tcc:TCM_010576| alpha-L-fucosidase [EC:3.2.1.51]	GO:0006629//lipid metabolic process	GO:0016788//hydrolase activity, acting on ester bonds	GO:0005739//mitochondrion;GO:0009570//chloroplast stroma
7073	tr|A0A1D6QNS0|A0A1D6QNS0_MAIZE	0.83±0.085	0.03293	-	-	tr|A0A1D6QNS0|A0A1D6QNS0_MAIZE	Cysteine proteinase inhibitor OS=Zea mays GN=ZEAMMB73_Zm00001d053304 PE=3 SV=1	-	-	-	-	-	-
7099	tr|B4FGT4|B4FGT4_MAIZE	0.79±0.116	0.04565	sp|Q9SGD6|AROD6_ARATH	Arogenate dehydratase/prephenate dehydratase 6, chloroplastic OS=Arabidopsis thaliana GN=ADT6 PE=1 SV=1	tr|B4FGT4|B4FGT4_MAIZE	Arogenate dehydratase OS=Zea mays PE=2 SV=1	Prephenate dehydratase	Amino acid transport and metabolism	K05359|1|0.0|807|zma:100193934| arogenate/prephenate dehydratase [EC:4.2.1.91 4.2.1.51]	GO:0009094//L-phenylalanine biosynthetic process	GO:0004664//prephenate dehydratase activity	GO:0009536//plastid
7127	tr|A0A1D6EZ35|A0A1D6EZ35_MAIZE	0.83±0.098	0.04801	sp|Q8GW57|PP134_ARATH	Pentatricopeptide repeat-containing protein At1g80150, mitochondrial OS=Arabidopsis thaliana GN=At1g80150 PE=2 SV=2	tr|A0A1D6EZ35|A0A1D6EZ35_MAIZE	Pentatricopeptide repeat-containing protein mitochondrial OS=Zea mays GN=ZEAMMB73_Zm00001d006609 PE=4 SV=1	-	-	K17964|1|2e-43|162|cmo:103485315| leucine-rich PPR motif-containing protein, mitochondrial!K17710|3|4e-26|111|smo:SELMODRAFT_103638| pentatricopeptide repeat domain-containing protein 1			GO:0005739//mitochondrion
7132	tr|K7VXC0|K7VXC0_MAIZE	0.77±0.081	0.01501	-	-	tr|B4FG81|B4FG81_MAIZE	Protein LIKE COV 1 OS=Zea mays GN=100193766 PE=2 SV=1	-	-	-	-	-	-
7159	tr|B4FTK0|B4FTK0_MAIZE	0.79±0.097	0.02978	sp|Q8LC95|ENL3_ARATH	Early nodulin-like protein 3 OS=Arabidopsis thaliana GN=At5g25090 PE=1 SV=2	tr|B4FTK0|B4FTK0_MAIZE	Early nodulin-like protein 9 OS=Zea mays GN=100273206 PE=2 SV=1	-	-	K03006|1|7e-28|114|thj:104811869| DNA-directed RNA polymerase II subunit RPB1 [EC:2.7.7.6]!K04733|2|1e-08|59.3|mdm:103419981| interleukin-1 receptor-associated kinase 4 [EC:2.7.11.1]		GO:0005507//copper ion binding;GO:0009055//electron carrier activity	GO:0016023//cytoplasmic membrane-bounded vesicle
7168	tr|A0A1D6E5V1|A0A1D6E5V1_MAIZE	0.78±0.039	0.002286	sp|Q9FGP9|RER1_ARATH	Protein RETICULATA-RELATED 1, chloroplastic OS=Arabidopsis thaliana GN=RER1 PE=1 SV=1	tr|A0A1D6E5V1|A0A1D6E5V1_MAIZE	Protein RETICULATA chloroplastic OS=Zea mays GN=100277077 PE=4 SV=1	-	-	K04733|1|2e-87|279|ats:F775_16030| interleukin-1 receptor-associated kinase 4 [EC:2.7.11.1]!K07562|2|4e-12|66.6|sbi:SORBI_03g046345| nonsense-mediated mRNA decay protein 3	GO:0048366//leaf development		GO:0009706//chloroplast inner membrane;GO:0005739//mitochondrion
7172	tr|A0A1D6KTP8|A0A1D6KTP8_MAIZE	0.81±0.054	0.00821	sp|F4ILR7|DEXH1_ARATH	DExH-box ATP-dependent RNA helicase DExH1 OS=Arabidopsis thaliana GN=At2g35920 PE=2 SV=1	tr|A0A1D6KTP8|A0A1D6KTP8_MAIZE	DExH-box ATP-dependent RNA helicase DExH1 OS=Zea mays GN=103643471 PE=4 SV=1	HrpA-like RNA helicase	Translation, ribosomal structure and biogenesis	K14442|1|0.0|1889|zma:103643471| ATP-dependent RNA helicase DHX36 [EC:3.6.4.13]		GO:0008026//ATP-dependent helicase activity;GO:0003676//nucleic acid binding;GO:0005524//ATP binding	GO:0005739//mitochondrion
7278	tr|B4FBM0|B4FBM0_MAIZE	0.75±0.095	0.01869	sp|Q9LK09|SYP32_ARATH	Syntaxin-32 OS=Arabidopsis thaliana GN=SYP32 PE=2 SV=1	tr|B4FBM0|B4FBM0_MAIZE	Syntaxin-32 OS=Zea mays GN=100192511 PE=2 SV=1	-	-	K08490|1|0.0|601|zma:100192511| syntaxin 5	GO:0016192//vesicle-mediated transport;GO:0006886//intracellular protein transport	GO:0005484//SNAP receptor activity	GO:0016020//membrane;GO:0005622//intracellular
7282	tr|B6SW32|B6SW32_MAIZE	0.8±0.016	0.0002089	sp|F4K2A1|FPGS1_ARATH	Folylpolyglutamate synthase OS=Arabidopsis thaliana GN=FPGS1 PE=1 SV=1	tr|B6SW32|B6SW32_MAIZE	Folylpolyglutamate synthase OS=Zea mays PE=2 SV=1	Folylpolyglutamate synthase/Dihydropteroate synthase	Coenzyme transport and metabolism	K01930|1|0.0|925|sita:101783523| folylpolyglutamate synthase [EC:6.3.2.17]	GO:0006730//one-carbon metabolic process;GO:0046901//tetrahydrofolylpolyglutamate biosynthetic process	GO:0004326//tetrahydrofolylpolyglutamate synthase activity;GO:0005524//ATP binding	GO:0005829//cytosol;GO:0005739//mitochondrion;GO:0009570//chloroplast stroma
7339	tr|B4F9E8|B4F9E8_MAIZE	0.77±0.119	0.0385	sp|Q6K7E9|HS186_ORYSJ	18.6 kDa class III heat shock protein OS=Oryza sativa subsp. japonica GN=HSP18.6 PE=2 SV=1	tr|B4F9E8|B4F9E8_MAIZE	17.4 kDa class III heat shock protein OS=Zea mays GN=100191598 PE=2 SV=1	Molecular chaperone IbpA, HSP20 family	Posttranslational modification, protein turnover, chaperones	K13993|1|2e-100|289|zma:100191598| HSP20 family protein	GO:0009644//response to high light intensity;GO:0042542//response to hydrogen peroxide	-	-
7343	tr|A0A1D6QGV1|A0A1D6QGV1_MAIZE	0.68±0.063	0.003834	sp|Q7XA42|RGA1_SOLBU	Putative disease resistance protein RGA1 OS=Solanum bulbocastanum GN=RGA1 PE=2 SV=2	tr|A0A1D6QGV1|A0A1D6QGV1_MAIZE	Os01g0536600-like protein OS=Zea mays GN=ZEAMMB73_Zm00001d052393 PE=4 SV=1	Leucine-rich repeat (LRR) protein	Transcription	K15078|1|3e-102|357|cic:CICLE_v10000073mg| structure-specific endonuclease subunit SLX1 [EC:3.6.1.-]	-	-	-
7381	tr|Q4A1J4|Q4A1J4_MAIZE	0.8±0.089	0.02524	sp|Q10J94|CYT8_ORYSJ	Cysteine proteinase inhibitor 8 OS=Oryza sativa subsp. japonica GN=Os03g0429000 PE=2 SV=1	tr|B6SNY0|B6SNY0_MAIZE	Cysteine proteinase inhibitor OS=Zea mays PE=2 SV=1	-	-	K13899|1|8e-40|131|ats:F775_32673| cystatin-C	GO:0010466//negative regulation of peptidase activity	GO:0004869//cysteine-type endopeptidase inhibitor activity	GO:0016023//cytoplasmic membrane-bounded vesicle
7445	tr|B6TMR8|B6TMR8_MAIZE	0.83±0.049	0.00838	sp|B7EZJ7|HS23M_ORYSJ	23.6 kDa heat shock protein, mitochondrial OS=Oryza sativa subsp. japonica GN=HSP23.6 PE=2 SV=1	tr|B6TMR8|B6TMR8_MAIZE	Chloroplast small heat shock protein OS=Zea mays GN=100283886 PE=2 SV=1	Molecular chaperone IbpA, HSP20 family	Posttranslational modification, protein turnover, chaperones	K13993|1|7e-101|293|zma:100283886| HSP20 family protein	GO:0006950//response to stress		GO:0005739//mitochondrion
7454	tr|A0A1D6JI74|A0A1D6JI74_MAIZE	0.56±0.014	2.395e-05	sp|Q9SRM5|CPR49_ARATH	GDSL esterase/lipase CPRD49 OS=Arabidopsis thaliana GN=CPRD49 PE=2 SV=1	tr|A0A1D6JI74|A0A1D6JI74_MAIZE	Isoamyl acetate-hydrolyzing esterase OS=Zea mays GN=103642203 PE=4 SV=1	Lysophospholipase L1 or related esterase	Amino acid transport and metabolism	-	GO:0006629//lipid metabolic process	GO:0016788//hydrolase activity, acting on ester bonds	-
7470	tr|B6SUE5|B6SUE5_MAIZE	0.82±0.106	0.04872	sp|Q9LV60|CRR55_ARATH	Cysteine-rich repeat secretory protein 55 OS=Arabidopsis thaliana GN=CRRSP55 PE=2 SV=1	tr|B6SUE5|B6SUE5_MAIZE	Serine/threonine kinase-like protein OS=Zea mays PE=2 SV=1	-	-	K04733|1|2e-28|117|gmx:100782505| interleukin-1 receptor-associated kinase 4 [EC:2.7.11.1]			GO:0016023//cytoplasmic membrane-bounded vesicle;GO:0005739//mitochondrion
7480	tr|B4FY33|B4FY33_MAIZE	0.83±0.095	0.04621	-	-	tr|B4FY33|B4FY33_MAIZE	Uncharacterized protein OS=Zea mays PE=2 SV=1	-	-	-			GO:0005739//mitochondrion
7487	tr|B4FCX9|B4FCX9_MAIZE	0.74±0.066	0.006735	sp|Q7XUR3|FUCO1_ORYSJ	Putative alpha-L-fucosidase 1 OS=Oryza sativa subsp. japonica GN=Os04g0560400 PE=3 SV=2	tr|B4FCX9|B4FCX9_MAIZE	Alpha-L-fucosidase 1 OS=Zea mays GN=100192871 PE=2 SV=1	Alpha-L-fucosidase	Carbohydrate transport and metabolism	K01206|1|0.0|940|zma:100192871| alpha-L-fucosidase [EC:3.2.1.51]!K11450|3|0.0|836|sita:101752773| lysine-specific histone demethylase 1A [EC:1.-.-.-]	GO:0005975//carbohydrate metabolic process	GO:0004560//alpha-L-fucosidase activity;GO:0043169//cation binding	GO:0005773//vacuole
End of file
Note：
No. : The No. of group.
Protein_ID: Primary protein ID of group
Protein_Coverage: Protein sequence coverage
Mean±SD: Mean ratio of 8723 under salt stress / 8723 Under normal conditions
Swissprot Accession: Matched accession of blast (Swissprot)
Swissprot Description: Description of matched accession (Swissprot)
Tremble Accession: Matched accession of blast (Trembl)
Tremble Description: Description of matched accession (Trembl)
COG Function-Description: Cluster of Orthologous Groups of proteins (COG) function description
COG Function-Categories: COG function categories
KEGG(ko_id|rank|evalue|score|identity|ko_definition): Kyoto Encyclopedia of Genes and Genomes(KEGG) annotation information
GO Biological_Process: Gene ontology (GO) biological process annotation
GO Cellular_Component: GO cellular component annotation
GO Molecular_Function: GO molecular function annotation
