# Supplementary material for: Comparative Proteomics of Salt-Tolerant and Salt-Sensitive Maize Inbred Lines to Reveal the Molecular Mechanism of Salt Tolerance
Source: Int J Mol Sci. 2019 Sep 24;20(19):4725. doi: 10.3390/ijms20194725 (PMC6801879; doi:10.3390/ijms20194725)
Supplement: Supplementary file 1 [file ijms-20-04725-s001.zip › ijms-546735-supplementary-final/Supplementary Table 6.xlsx]

## Sheet: Sheet1
	Supplementary Table 6 Differentially expressed proteins showed the same trend in salt-tolerant 8723 and salt-sensitive P138 under salt stress
	Protein_ID	Protein name	NCBI Accession	Ratio
				P138T vs. P138CK	8723T vs. 8723CK
	tr|A0A3L6DLG4|A0A3L6DLG4_MAIZE	Putative lipid phosphate phosphatase 3	gi|413947356	1.58	1.34
	tr|A0A1D6M6H6|A0A1D6M6H6_MAIZE	Putative replication protein	gi|670426782	1.25	1.26
	tr|A0A1D6NI59|A0A1D6NI59_MAIZE	Cytochrome P450 11	gi|21805645	1.8	1.61
	tr|B6TKJ6|B6TKJ6_MAIZE	Receptor-like protein kinase	gi|226500420	1.42	1.25
	tr|A0A1D6MBZ9|A0A1D6MBZ9_MAIZE	Glutamate synthase 1 [NADH]	gi|670418459	1.45	1.31
	tr|A0A1D6PPU7|A0A1D6PPU7_MAIZE	Nuclear pore complex protein	gi|670394982	1.29	1.22
	tr|B6TDE0|B6TDE0_MAIZE	NADP-dependent oxidoreductase P1	gi|226528403	1.4	1.55
	tr|K7U2Z2|K7U2Z2_MAIZE	Putative apyrase family protein	gi|413915959	1.26	1.27
	tr|B4G0X5|B4G0X5_MAIZE	Peroxidase	gi|226491039	1.33	1.36
	tr|A0A1D6NW15|A0A1D6NW15_MAIZE	Granule-bound starch synthase 1	gi|332015369	1.59	1.25
	tr|A0A3L6GGB8|A0A3L6GGB8_MAIZE	DnaJ subfamily C member 2	gi|670443071	1.44	1.27
	tr|A0A1D6LCS6|A0A1D6LCS6_MAIZE	ABC transporter G family member 34	gi|414874064	1.43	1.42
	tr|A0A3L6DDE5|A0A3L6DDE5_MAIZE	Branched-chain-amino-acid aminotransferase	gi|223973651	1.24	1.23
	tr|A0A3L6EVD8|A0A3L6EVD8_MAIZE	Ent-isokaurene C2-hydroxylase	gi|226491590	1.35	1.26
	tr|A0A3L6E5Z3|A0A3L6E5Z3_MAIZE	A-kinase anchor protein 17A	gi|414887351	1.29	1.3
	tr|A0A3L6EB16|A0A3L6EB16_MAIZE	HVA22-like protein a	gi|238007674	1.4	1.31
	tr|A0A1D6EWJ3|A0A1D6EWJ3_MAIZE	Glycosyltransferase	gi|226532094	1.27	1.54
	tr|A0A3L6EBA6|A0A3L6EBA6_MAIZE	Protein tesmin/TSO1-like CXC 3	gi|224035245	0.77	0.75
	tr|B4G1R3|B4G1R3_MAIZE	Ras-related protein RABH1b	gi|226498830	0.78	0.81
	tr|A0A3L6FQU6|A0A3L6FQU6_MAIZE	Beta-fructofuranosidase, insoluble isoenzyme 7	gi|162461928	0.76	0.66
	tr|A0A3L6EHX5|A0A3L6EHX5_MAIZE	Putative E3 ubiquitin-protein ligase LUL3	gi|242090449	0.57	0.7
	tr|A0A1D6K601|A0A1D6K601_MAIZE	Putative ubiquitin conjugation factor E4	gi|670363906	0.67	0.74
	tr|A0A3L6EHD4|A0A3L6EHD4_MAIZE	WRKY transcription factor WRKY71	gi|238010886	0.83	0.62
	tr|A0A3L6E1N9|A0A3L6E1N9_MAIZE	Putative CCR4-associated factor 17	gi|212722330	0.68	0.8
	tr|A0A1D6GDH0|A0A1D6GDH0_MAIZE	LUC7 related protein	gi|212274647	0.76	0.82
	tr|A0A1D6K7R4|A0A1D6K7R4_MAIZE	Ubiquitin domain-containing protein DSK2b	gi|293333779	0.81	0.8
	tr|K7VP89|K7VP89_MAIZE	Tetratricopeptide repeat (TPR)-like superfamily protein	gi|670436256	0.81	0.77
	tr|A0A1D6EZ35|A0A1D6EZ35_MAIZE	Pentatricopeptide repeat-containing protein mitochondrial	gi|670382084	0.83	0.83
	tr|B4FCX9|B4FCX9_MAIZE	Alpha-L-fucosidase 1	gi|212720699	0.81	0.74
	Note:
	P138-T: Salt-sensitive Maize inbred Line P138 under Salt stress
	P138-CK: Salt-sensitive Maize inbred Line P138 under normal conditions
	8723-T: Salt-tolerant Maize inbred Line 8723 under Salt stress
	8723-CK: Salt-tolerant Maize inbred Line 8723 under normal conditions
