# Supplementary material for: Comparative Proteomics of Salt-Tolerant and Salt-Sensitive Maize Inbred Lines to Reveal the Molecular Mechanism of Salt Tolerance
Source: Int J Mol Sci. 2019 Sep 24;20(19):4725. doi: 10.3390/ijms20194725 (PMC6801879; doi:10.3390/ijms20194725)
Supplement: Supplementary file 1 [file ijms-20-04725-s001.zip › ijms-546735-supplementary-final/Supplementary Table 7.xlsx]

## Sheet: Sheet1
	Supplementary Table 7 Differentially expressed proteins showed the opposite trend in salt-tolerant 8723 and salt-sensitive P138 under salt stress
	Protein_ID	Protein name	NCBI Accession	Ratio
				P138T vs. P138CK	8723T vs. 8723CK
	tr|B6T1Q4|B6T1Q4_MAIZE	hypothetical protein	gi|195618414	0.82	1.47
	tr|A0A1D6GTY3|A0A1D6GTY3_MAIZE	lipid-transfer protein	gi|212723054	0.72	1.21
	tr|A0A3L6FZE4|A0A3L6FZE4_MAIZE	Heat shock protein 81-3	gi|670378712	0.82	1.26
	tr|A0A1D6ES24|A0A1D6ES24_MAIZE	Fasciclin-like arabinogalactan protein 7	gi|414589797	0.78	1.27
	tr|B4G1H3|B4G1H3_MAIZE	Chitinase-like protein 1	gi|226500888	0.81	1.23
	tr|B6STL7|B6STL7_MAIZE	Adenylate kinase	gi|226499152	0.81	1.41
	tr|A0A1D6LXV8|A0A1D6LXV8_MAIZE	Protein decapping 5	gi|670416890	0.73	1.29
	tr|A0A3L6ETR2|A0A3L6ETR2_MAIZE	Mitochondrial metalloendopeptidase OMA1	gi|226504126	0.78	1.23
	tr|A0A1D6IB98|A0A1D6IB98_MAIZE	Rop guanine nucleotide exchange factor 1	gi|226494662	1.62	0.74
	tr|B6T7J7|B6T7J7_MAIZE	Serine hydroxymethyltransferase	gi|413947356	1.58	0.78
	tr|K7UJ00|K7UJ00_MAIZE	CASP-like protein	gi|226533580	1.53	0.83
	sp|Q9ZQI8|NLTL2_ARATH	Non-specific lipid-transfer protein-like protein At2g13820	gi|226510554	1.21	0.76
	tr|B6TBA8|B6TBA8_MAIZE	Aspartic proteinase nepenthesin-2	gi|670391974	1.25	0.74
	sp|Q8RXA5|CZOG2_MAIZE	Cis-zeatin O-glucosyltransferase 2	gi|242081969	1.24	0.81
	Note:
	P138-T: Salt-sensitive Maize inbred Line P138 under Salt stress
	P138-CK: Salt-sensitive Maize inbred Line P138 under normal conditions
	8723-T: Salt-tolerant Maize inbred Line 8723 under Salt stress
	8723-CK: Salt-tolerant Maize inbred Line 8723 under normal conditions
