# Supplementary material for: Comparative Proteomics of Salt-Tolerant and Salt-Sensitive Maize Inbred Lines to Reveal the Molecular Mechanism of Salt Tolerance
Source: Int J Mol Sci. 2019 Sep 24;20(19):4725. doi: 10.3390/ijms20194725 (PMC6801879; doi:10.3390/ijms20194725)
Supplement: Supplementary file 1 [file ijms-20-04725-s001.zip › ijms-546735-supplementary-final/Supplementary Table 8.xlsx]

## Sheet: Sheet1
Supplementary Table 8 iTRAQ labeling information
DATA1_Sample	DATA1_Label
P138-CK1	113
P138-CK2	114
P138-T1	115
P138-T2	116
8723-T1	117
8723-T2	118
8723-CK1	119
8723-CK2	121
Note:
P138-T: Salt-sensitive Maize inbred Line P138 under Salt stress
P138-CK: Salt-sensitive Maize inbred Line P138 under normal conditions
8723-T: Salt-tolerant Maize inbred Line 8723 under Salt stress
8723-CK: Salt-tolerant Maize inbred Line 8723 under normal conditions
