# Supplementary material for: Comparative Proteomics of Salt-Tolerant and Salt-Sensitive Maize Inbred Lines to Reveal the Molecular Mechanism of Salt Tolerance
Source: Int J Mol Sci. 2019 Sep 24;20(19):4725. doi: 10.3390/ijms20194725 (PMC6801879; doi:10.3390/ijms20194725)
Supplement: Supplementary file 1 [file ijms-20-04725-s001.zip › ijms-546735-supplementary-final/Supplementary Table 9.xlsx]

## Sheet: Sheet1
Supplementary Table 9 Primer sequences used for qRT-PCR analysis in this article
Description	NCBI Accession	Forward primer	Reverse primert
uncharacterized protein	gi|195618414	CTGCTACAAGGCACGGGATG	GCGGCAGTTGCTGACGAA
lipid-transfer protein	gi|212723054	GCAAGGGCCTTTCACCTACC	AACCGACCGACAGAGTGTGA
Heat shock protein 83-1	gi|670378712	AGAACAGGACCAAGATCGCC	ACTGCCTTCTTGCTCTCACC
Chitinase-like protein 1	gi|226500888	GGAACTACAACTACGGCGCT	GACGGCTGGCTCTTCTTGAT
Adenylate kinase	gi|226499152	TGGCTGATCCTCTCAAGGTC	CTCTGCCCGCAACAAATCTC
Protein decapping 5	gi|670416890	AAAGTAGCCAAGCAGCGTGA	CCTACAGGCTTTTGAAACACCG
Mitochondrial metalloendopeptidase OMA1	gi|226504126	CTCGCTTCTGCTGGTTACGA	GACGGGTGAGTCGAGAGGTA
Fasciclin-like arabinogalactan protein 7	gi|414589797	CGACACCAAAGTGGGCATCA	GGGAGTAGAACCTGGGCAACG
18s		CTACGTCCCTGCCCTTTGTACA	ACACTTCACCGGACCATTCAA
